# Supplementary material for: Identifying transcript 5′ capped ends in Plasmodium falciparum
Source: PeerJ. 2021 Aug 25;9:e11983. doi: 10.7717/peerj.11983 (PMC8401752; doi:10.7717/peerj.11983)
Supplement: Supplemental Information 6 — Modification codes: 5′ phosphate (/5Phos/), 3′ three-carbon spacer (/3SpC3/). (XXXXXX) refers to Illumina Scriptseq sample index. Sample indices CGATGT, GATCAG, CAGATC, TTAGGC, GCCAAT and CTTGTA were used for library construction in our experiments. [file peerj-09-11983-s006.xlsx]

## Sheet: Table S1
Oligonucleotide name	Sequence 5′- 3′
RTNGS1	GTGACTGGAGTTCAGACGTGTGCTCTTCCGATCTNNNNNNA
RTCIRC	/5Phos/AGATCGGAAGAGCGTCGTGTAGGCAGACGTGTGCTCTTCCGATCTNNNNNNN
PE1	AATGATACGGCGACCACCGAGATCTACACTCTTTCCCTACACGACGCTCTTCCGATCT
NGS1COMP	/5Phos/AGATCGGAAGAGCGTCGTGTAGGGAAAGAGTGT/3SpC3/
NGS1	ACACTCTTTCCCTACACGACGCTCTTCCGATCTCCC
ScriptSeq	CAAGCAGAAGACGGCATACGAGAT(XXXXXX)GTGACTGGAGTTCAGACGTGTGCTCTTCCGATCT
