# Supplementary material for: Identifying transcript 5′ capped ends in Plasmodium falciparum
Source: PeerJ. 2021 Aug 25;9:e11983. doi: 10.7717/peerj.11983 (PMC8401752; doi:10.7717/peerj.11983)
Supplement: Supplemental Information 7 — Paired-end data from transcriptomic libraries sequenced on Illumina HiSeq and MiSeq platforms were pre-processed and aligned to the combined Plasmodium falciparum 3D7 v3.2/SIRVomeERCCome (Lexogen) reference genome using HISAT2 (Kim et al., 2019), in the spliced mode guided by the P. falciparum / SIRVomeERCCome genome annotation with maximum intron length limited to 5000 bp and other settings as default. Alignment (.bam) files from multiple HiSeq runs of the same library were merged with SAMtools (Li et al., 2009). Summary statistics were generated from alignment files after removal of read2 using SAMtools. [file peerj-09-11983-s007.xlsx]

## Sheet: Table S2a-unenriched
Unenriched libraries
Sequencing platform	HiSeq						MiSeq
5′ adapter ligation method	Method1			Method2			Method1			Method2
Sampled stage of parasite development	Ring	Schizont	Trophozoite	Ring	Schizont	Trophozoite	Ring	Schizont	Trophozoite	Ring	Schizont	Trophozoite
total (QC-passed reads + QC-failed reads)	115026378	59857377	61361273	38157757	44585583	151294566	1597936	2380036	2097784	2228761	2244665	6413976
secondary	24108515	4113321	3697321	7209978	5050249	22970575	64011	247461	99239	136250	56199	138286
supplementary	0	0	0	0	0	0	0	0	0	0	0	0
duplicates	0	0	0	0	0	0	0	0	0	0	0	0
mapped	95328116	43644105	46510795	28764683	35580350	122508566	1446600	2088921	1884181	1472301	1780683	5222766
%mapped	0.82875	0.729135	0.757983	0.753836	0.798024	0.809735	0.905293	0.877685	0.898177	0.660592	0.793296	0.814279
paired in sequencing	90917863	55744056	57663952	30947779	39535334	128323991	1533925	2132575	1998545	2092511	2188466	6275690
read1	90917863	55744056	57663952	30947779	39535334	128323991	1533925	2132575	1998545	2092511	2188466	6275690
read2	0	0	0	0	0	0	0	0	0	0	0	0
properly paired	54481545	27525107	32185885	17281270	26573040	89634271	1299209	1744285	1657341	1185031	1219812	4011231
with itself and mate mapped	57442176	29660116	33586674	17887290	27045041	91088631	1306357	1755802	1676379	1203442	1269086	4266628
singletons	13777425	9870668	9226800	3667415	3485060	8449360	76232	85658	108563	132609	455398	817852
with mate mapped to a different chr	727215	1098092	546883	217858	185426	312337	2277	3171	6321	13156	41135	203212
with mate mapped to a different chr (mapQ>=5)	656110	825985	481424	207950	123516	136175	2095	2264	6135	12322	39765	198600
Full-length cDNA enriched libraries
Sequencing platform	HiSeq						MiSeq
5′ adapter ligation method	Method1			Method2			Method1			Method2
Sampled stage of parasite development	Ring	Schizont	Trophozoite	Ring	Schizont	Trophozoite	Ring	Schizont	Trophozoite	Ring	Schizont	Trophozoite
total (QC-passed reads + QC-failed reads)	67310877	63974861	71852943	117279952	43942382	38859482	2019567	4092136	1756571	2158183	2509847	7091470
secondary	10593339	3138924	5426822	13688086	3446285	4019076	135552	190396	54886	167110	47434	138167
supplementary	0	0	0	0	0	0	0	0	0	0	0	0
duplicates	0	0	0	0	0	0	0	0	0	0	0	0
mapped	58073544	49606470	55505768	88085326	35060070	30005211	1716454	3283367	1492027	1400243	1914302	5634386
%mapped	0.862766	0.775406	0.772491	0.751069	0.797865	0.772146	0.849912	0.80236	0.849397	0.648806	0.762717	0.79453
paired in sequencing	56717538	60835937	66426121	103591866	40496097	34840406	1884015	3901740	1701685	1991073	2462413	6953303
read1	56717538	60835937	66426121	103591866	40496097	34840406	1884015	3901740	1701685	1991073	2462413	6953303
read2	0	0	0	0	0	0	0	0	0	0	0	0
properly paired	39975300	35041407	38911410	63831543	27629110	22862693	1470460	2722236	1312020	1101576	1421944	4399364
with itself and mate mapped	41573990	36673220	40457854	65715523	28141816	23226238	1485132	2766761	1329566	1113165	1445654	4612589
singletons	5906215	9794326	9621092	8681717	3471969	2759897	95770	326210	107575	119968	421214	883630
with mate mapped to a different chr	745041	505386	509094	1180109	208278	146594	2663	11419	7391	4352	13602	126287
with mate mapped to a different chr (mapQ>=5)	708938	440130	439935	1077819	175237	121013	2346	8294	7200	3099	12934	124375
Combined unenriched and enriched) read count	153401660	93250575	102016563	116850009	70640420	152513777	3163054	5372288	3376208	2872544	3694985	10857152
Transcriptomic coverage	8.96181	5.44775	5.95987	6.82644	4.12685	8.90994	0.184787	0.313852	0.19724	0.167816	0.215863	0.634281
