# Supplementary material for: Identifying transcript 5′ capped ends in Plasmodium falciparum
Source: PeerJ. 2021 Aug 25;9:e11983. doi: 10.7717/peerj.11983 (PMC8401752; doi:10.7717/peerj.11983)
Supplement: Supplemental Information 8 — Counts of aligned reads with mismatches to the reference on the first position of the read were made for 12 experimental datasets. Datasets from HiSeq sequencing are shown in Table S3a and MiSeq sequencing in Table S3b. The sum of reads with the same type of mismatched base was made for genomic positions one base upstream of 17,961 dominant 5′ capped nucleotides (”-1” position in reference), and the second group other reference positions. Odds ratio and P-values were calculated from Fisher’s exact test. Bonferroni-corrected significant P-values are highlighted in yellow. [file peerj-09-11983-s008.xlsx]

## Sheet: Table S3a HiSeq datasets
	"-1 " position in reference	Other reference positions	Odds ratio	P-value
Ring_method1
mismatch A on first base of read	8592	7103312	1.20518	<1e-308
mismatch T, C, or G on first base of read	29526	29418563
mismatch T on first base of read	9107	11289895	0.701575	1
mismatch A, C, or G on first base of read	29011	25231980
mismatch C on first base of read	5705	5926852	0.90858	1
mismatch A, G, or C on first base of read	32413	30595023
mismatch G on first base of read	14714	12201816	1.25309	<1e-308
mismatch A, C, or T on first base of read	23404	24320059
Ring_method2
mismatch A on first base of read	10982	7777293	1.40077	2.07541e-09
mismatch T, C, or G on first base of read	12310	12211565
mismatch T on first base of read	9109	10304612	0.603583	1
mismatch A, C, or G on first base of read	14183	9684246
mismatch C on first base of read	533	712384	0.633705	1
mismatch A, G, or C on first base of read	22759	19276474
mismatch G on first base of read	2668	1194569	2.0353	5.6568e-10
mismatch A, C, or T on first base of read	20624	18794289
Trophozoite_method1
mismatch A on first base of read	12551	6919787	1.1269	8.16142e-09
mismatch T, C, or G on first base of read	37709	23428486
mismatch T on first base of read	12922	8489294	0.891122	1
mismatch A, C, or G on first base of read	37338	21858979
mismatch C on first base of read	2422	2003504	0.716282	1
mismatch A, G, or C on first base of read	47838	28344769
mismatch G on first base of read	22365	12935688	1.07924	6.67745e-09
mismatch A, C, or T on first base of read	27895	17412585
Trophozoite_method2
mismatch A on first base of read	6805	9625516	1.0187	0.1129
mismatch T, C, or G on first base of read	11933	17194577
mismatch T on first base of read	7551	14708804	0.555781	1
mismatch A, C, or G on first base of read	11187	12111289
mismatch C on first base of read	421	770705	0.77685	1
mismatch A, G, or C on first base of read	18317	26049388
mismatch G on first base of read	3961	1715068	3.92372	<1e-308
mismatch A, C, or T on first base of read	14777	25105025
Schizont_method1
mismatch A on first base of read	6829	5285645	1.05687	2.68963e-05
mismatch T, C, or G on first base of read	26032	21294678
mismatch T on first base of read	12250	9087488	1.14407	2.19322e-09
mismatch A, C, or G on first base of read	20611	17492835
mismatch C on first base of read	2481	2214279	0.898652	1
mismatch A, G, or C on first base of read	30380	24366044
mismatch G on first base of read	11301	9992911	0.870071	1
mismatch A, C, or T on first base of read	21560	16587412
Schizont_method2
mismatch A on first base of read	9995	4282709	1.52134	<1e-308
mismatch T, C, or G on first base of read	13737	8954745
mismatch T on first base of read	12414	7766826	0.772566	1
mismatch A, C, or G on first base of read	11318	5470628
mismatch C on first base of read	542	501208	0.593912	1
mismatch A, G, or C on first base of read	23190	12736246
mismatch G on first base of read	781	686711	0.621935	1
mismatch A, C, or T on first base of read	22951	12550743

## Sheet: Table S3b MiSeq datasets
	"-1 " position in reference	Other reference positions	Odds ratio	P-value
Ring_method1
mismatch A on first base of read	227	172936	1.32706	0.000254206
mismatch T, C, or G on first base of read	548	554028
mismatch T on first base of read	224	224112	0.912161	0.885178
mismatch A, C, or G on first base of read	551	502852
mismatch C on first base of read	185	226933	0.690906	0.999997
mismatch A, G, or C on first base of read	590	500031
mismatch G on first base of read	139	102983	1.32423	0.00204571
mismatch A, C, or T on first base of read	636	623981
Ring_method2
mismatch A on first base of read	279	226022	0.940409	0.804795
mismatch T, C, or G on first base of read	503	383205
mismatch T on first base of read	353	318432	0.751428	0.999971
mismatch A, C, or G on first base of read	429	290795
mismatch C on first base of read	23	29813	0.588938	0.997397
mismatch A, G, or C on first base of read	759	579414
mismatch G on first base of read	127	34960	3.18497	8.80851e-13
mismatch A, C, or T on first base of read	655	574267
Trophozoite_method1
mismatch A on first base of read	558	193001	1.3542	1.33312e-07
mismatch T, C, or G on first base of read	624	292276
mismatch T on first base of read	169	160994	0.336041	1
mismatch A, C, or G on first base of read	1013	324283
mismatch C on first base of read	55	52168	0.405165	1
mismatch A, G, or C on first base of read	1127	433109
mismatch G on first base of read	400	79114	2.62603	1.75172e-11
mismatch A, C, or T on first base of read	782	406163
Trophozoite_method2
mismatch A on first base of read	4034	1139040	0.806305	1
mismatch T, C, or G on first base of read	4156	946189
mismatch T on first base of read	2404	585927	1.06317	0.00624295
mismatch A, C, or G on first base of read	5786	1499302
mismatch C on first base of read	432	82537	1.35114	3.93073e-09
mismatch A, G, or C on first base of read	7758	2002692
mismatch G on first base of read	1320	277725	1.25049	8.61298e-10
mismatch A, C, or T on first base of read	6870	1807504
Schizont_method1
mismatch A on first base of read	1934	321235	1.57544	<1e-308
mismatch T, C, or G on first base of read	2723	712550
mismatch T on first base of read	1289	362247	0.709491	1
mismatch A, C, or G on first base of read	3368	671538
mismatch C on first base of read	890	145869	1.43815	<1e-308
mismatch A, G, or C on first base of read	3767	887916
mismatch G on first base of read	544	204434	0.536569	1
mismatch A, C, or T on first base of read	4113	829351
Schizont_method2
mismatch A on first base of read	1293	404873	0.961969	0.842496
mismatch T, C, or G on first base of read	1297	390680
mismatch T on first base of read	936	286316	1.0065	0.444506
mismatch A, C, or G on first base of read	1654	509237
mismatch C on first base of read	86	27360	0.964314	0.644517
mismatch A, G, or C on first base of read	2504	768193
mismatch G on first base of read	275	77004	1.10847	0.0586069
mismatch A, C, or T on first base of read	2315	718549
