# Supplementary material for: Identifying transcript 5′ capped ends in Plasmodium falciparum
Source: PeerJ. 2021 Aug 25;9:e11983. doi: 10.7717/peerj.11983 (PMC8401752; doi:10.7717/peerj.11983)
Supplement: Supplemental Information 9 — P-values of 5′ capped nucleotide enrichment were determined from 12 transcriptomic experiments. Combined P-values were determined by Fisher’s method for replicate experiments on the same stage of P. falciparum development (ring, trophozoite and schizont; 4 replicates each). Combined P-values were transformed to integers and used as input to CAGEr (Haberle et al., 2015) for clustering of nucleotide signals. The outputs from CAGEr are shown as separate tables for ring (S4a), trophozoite (S4b) and schizont (S4c) samples. The outputs were filtered to remove clusters with signals below the significance threshold (tpm ≤ 32). Clusters reported by CAGEr were merged into 17,961 non-overlapping intervals and the dominant_ctss position with the highest count across all three sampled stages was selected as the representative dominant 5′ capped nucleotide for the interval. Merged interval data are shown in S4d. The highest nucleotide count of all CAGEr signals is shown in column 3 (tpm.dominant_ctss). Column 5 (CEC_cluster) is cluster assigned by unsupervised clustering (C1, C2 or not assigned [NA]) using epigenetic data. Column 6 (location) is genomic location with respect to annotated exons (intra or extra-exonic). Columns 7 –9 show mapped read counts at 5′ capped nucleotide position (column 2) from other studies of 5′ capped nucleotides. Counts are from combined data from all experiments in each study: Adjalley (5′ cap sequencing reported by (Adjalley et al., 2016)), Chappell (5UTR-seq reported by (Chappell et al., 2020) and Kensche (SMART enrichment reported by (Kensche et al., 2016). [file peerj-09-11983-s009.xlsx]

## Sheet: S4a
cluster	chr	start	end	strand	tpm	nr_ctss	dominant_ctss	tpm.dominant_ctss	q_0.1	q_0.9	interquantile_width
2240	Pf3D7_01_v3	622	700	-	131	22	648	28	632	700	69
2241	Pf3D7_01_v3	765	967	-	672	116	942	263	809	947	139
2242	Pf3D7_01_v3	1018	1026	-	36	4	1026	28	1022	1026	5
2246	Pf3D7_01_v3	1185	1335	-	85	33	1214	13	1214	1335	122
2251	Pf3D7_01_v3	1766	1805	-	66	8	1782	41	1771	1805	35
2252	Pf3D7_01_v3	1828	1849	-	51	5	1841	29	1829	1849	21
2254	Pf3D7_01_v3	4212	4391	-	147	48	4261	12	4238	4378	141
119	Pf3D7_01_v3	34975	35081	+	72	43	35054	5	34988	35065	78
2266	Pf3D7_01_v3	35137	35188	-	51	24	35186	9	35151	35186	36
124	Pf3D7_01_v3	35651	35675	+	38	13	35667	9	35661	35673	13
2274	Pf3D7_01_v3	37294	37666	-	196	93	37603	10	37304	37619	316
137	Pf3D7_01_v3	38398	38453	+	60	12	38448	29	38400	38448	49
138	Pf3D7_01_v3	38474	38557	+	70	21	38535	13	38476	38535	60
139	Pf3D7_01_v3	38605	38908	+	240	91	38724	21	38670	38883	214
160	Pf3D7_01_v3	55804	55870	+	37	25	55810	4	55810	55851	42
2315	Pf3D7_01_v3	68894	68972	-	53	17	68965	5	68896	68970	75
2316	Pf3D7_01_v3	68994	69150	-	56	33	69150	7	69005	69150	146
2317	Pf3D7_01_v3	69172	70884	-	31391	1145	70120	22779	69908	70139	232
167	Pf3D7_01_v3	71158	71704	+	1274	273	71185	102	71185	71665	481
169	Pf3D7_01_v3	71766	72262	+	1567	306	71916	152	71815	72136	322
170	Pf3D7_01_v3	72283	72325	+	46	12	72295	15	72284	72318	35
172	Pf3D7_01_v3	72427	72577	+	74	35	72472	9	72457	72555	99
178	Pf3D7_01_v3	74251	74348	+	54	25	74309	7	74252	74325	74
186	Pf3D7_01_v3	74924	75075	+	117	40	74956	17	74939	75052	114
188	Pf3D7_01_v3	75401	75480	+	62	29	75444	9	75413	75460	48
2334	Pf3D7_01_v3	80186	80416	-	134	61	80348	9	80199	80398	200
202	Pf3D7_01_v3	81262	81338	+	44	16	81316	7	81264	81325	62
203	Pf3D7_01_v3	81362	81513	+	86	31	81496	14	81404	81496	93
2352	Pf3D7_01_v3	96338	96343	-	33	5	96343	26	96341	96343	3
227	Pf3D7_01_v3	97626	97688	+	39	9	97675	17	97627	97675	49
233	Pf3D7_01_v3	98057	99022	+	3123	570	98729	133	98477	98936	460
235	Pf3D7_01_v3	99162	102359	+	240724	3075	100252	131910	99561	100377	817
2375	Pf3D7_01_v3	102148	102281	-	50	32	102163	6	102163	102255	93
236	Pf3D7_01_v3	102401	102710	+	1065	210	102624	257	102477	102632	156
243	Pf3D7_01_v3	104362	104632	+	128	54	104465	11	104421	104600	180
244	Pf3D7_01_v3	104659	104776	+	87	35	104740	9	104670	104769	100
247	Pf3D7_01_v3	104895	105073	+	207	50	104950	28	104946	105050	105
257	Pf3D7_01_v3	107590	107602	+	44	3	107602	22	107593	107602	10
2391	Pf3D7_01_v3	109191	109294	-	112	36	109219	13	109202	109292	91
2397	Pf3D7_01_v3	109648	109667	-	41	2	109667	39	109667	109667	1
2407	Pf3D7_01_v3	110961	111054	-	39	13	111030	6	110975	111039	65
2410	Pf3D7_01_v3	111175	111310	-	68	29	111310	16	111178	111310	133
2411	Pf3D7_01_v3	111338	112675	-	5775	633	111897	1224	111798	112279	482
2412	Pf3D7_01_v3	112695	114518	-	6966	954	113659	1809	113130	113977	848
2413	Pf3D7_01_v3	114569	114686	-	55	17	114613	6	114590	114681	92
2417	Pf3D7_01_v3	114850	115397	-	635	149	114904	65	114904	115305	402
2418	Pf3D7_01_v3	115419	116644	-	1950	565	115629	55	115612	116465	854
2419	Pf3D7_01_v3	116669	117165	-	473	159	116682	51	116682	117084	403
301	Pf3D7_01_v3	118525	118632	+	54	19	118630	21	118568	118632	65
303	Pf3D7_01_v3	118707	118776	+	54	21	118708	13	118708	118774	67
304	Pf3D7_01_v3	118816	118873	+	44	12	118828	9	118817	118869	53
313	Pf3D7_01_v3	119636	119703	+	51	10	119653	24	119637	119703	67
2440	Pf3D7_01_v3	119868	120046	-	178	35	119872	35	119872	120037	166
317	Pf3D7_01_v3	119949	120090	+	42	25	120001	6	119963	120065	103
2443	Pf3D7_01_v3	120197	120450	-	290	56	120207	55	120207	120434	228
320	Pf3D7_01_v3	120221	120256	+	37	5	120241	27	120229	120241	13
2444	Pf3D7_01_v3	120470	120679	-	184	43	120471	14	120493	120652	160
2446	Pf3D7_01_v3	120745	120868	-	65	17	120817	15	120746	120837	92
2447	Pf3D7_01_v3	120895	121026	-	101	31	120922	12	120898	121005	108
2449	Pf3D7_01_v3	121179	121252	-	33	12	121225	6	121180	121252	73
2454	Pf3D7_01_v3	122069	122157	-	43	10	122070	23	122070	122157	88
2460	Pf3D7_01_v3	122844	122883	-	34	6	122882	12	122845	122882	38
337	Pf3D7_01_v3	123643	123693	+	61	12	123672	28	123647	123686	40
338	Pf3D7_01_v3	123770	123780	+	65	5	123771	54	123771	123776	6
341	Pf3D7_01_v3	124074	124340	+	192	83	124121	15	124114	124288	175
342	Pf3D7_01_v3	124380	124586	+	188	66	124565	21	124406	124579	174
345	Pf3D7_01_v3	124728	125418	+	1353	285	125150	62	124788	125279	492
2494	Pf3D7_01_v3	128682	128968	-	162	66	128740	23	128740	128931	192
2495	Pf3D7_01_v3	129000	129193	-	100	28	129071	20	129031	129191	161
2496	Pf3D7_01_v3	129213	131377	-	15533	1275	130619	2428	130318	130977	660
2505	Pf3D7_01_v3	132764	132800	-	42	6	132798	17	132771	132798	28
2507	Pf3D7_01_v3	132875	132925	-	44	10	132885	12	132881	132924	44
2525	Pf3D7_01_v3	135256	135317	-	48	8	135281	21	135275	135317	43
2532	Pf3D7_01_v3	135741	135807	-	41	11	135792	9	135743	135796	54
2533	Pf3D7_01_v3	135828	135969	-	73	28	135854	9	135841	135943	103
376	Pf3D7_01_v3	140496	140618	+	54	20	140591	18	140529	140598	70
2549	Pf3D7_01_v3	140508	141079	-	761	189	140818	35	140599	140999	401
378	Pf3D7_01_v3	140754	140915	+	120	23	140904	28	140806	140904	99
379	Pf3D7_01_v3	140935	141007	+	71	14	140956	17	140955	141005	51
380	Pf3D7_01_v3	141035	141090	+	90	9	141081	51	141037	141081	45
2551	Pf3D7_01_v3	141346	141853	-	575	142	141649	85	141393	141761	369
2552	Pf3D7_01_v3	141873	142496	-	1029	258	142043	53	141954	142457	504
2553	Pf3D7_01_v3	142529	142850	-	177	79	142700	13	142547	142782	236
2555	Pf3D7_01_v3	143009	143059	-	57	13	143059	23	143027	143059	33
2556	Pf3D7_01_v3	143223	143279	-	33	9	143273	17	143224	143273	50
2558	Pf3D7_01_v3	143597	143679	-	33	11	143599	14	143599	143674	76
2562	Pf3D7_01_v3	144038	144485	-	910	169	144405	44	144121	144451	331
2563	Pf3D7_01_v3	144508	145316	-	2058	424	144757	56	144719	145162	444
2564	Pf3D7_01_v3	145352	145554	-	148	43	145464	31	145374	145546	173
2567	Pf3D7_01_v3	145674	145747	-	86	14	145742	28	145706	145742	37
2570	Pf3D7_01_v3	145905	146947	-	1857	347	146182	343	146131	146681	551
2575	Pf3D7_01_v3	147830	147852	-	39	19	147846	4	147832	147848	17
2577	Pf3D7_01_v3	147929	148030	-	64	22	147947	8	147931	148023	93
2578	Pf3D7_01_v3	148056	148995	-	2379	413	148912	574	148201	148912	712
2581	Pf3D7_01_v3	149134	149180	-	39	10	149151	7	149135	149180	46
2588	Pf3D7_01_v3	149462	149518	-	37	7	149469	13	149463	149518	56
2590	Pf3D7_01_v3	149640	149931	-	263	103	149744	28	149658	149913	256
2591	Pf3D7_01_v3	149951	151047	-	1697	368	150531	50	150047	150749	703
2594	Pf3D7_01_v3	151248	151338	-	49	10	151300	21	151264	151323	60
2599	Pf3D7_01_v3	151601	151684	-	77	23	151625	11	151605	151679	75
2600	Pf3D7_01_v3	151711	152009	-	229	61	151898	36	151736	151972	237
2601	Pf3D7_01_v3	152030	152355	-	191	50	152292	18	152066	152318	253
2604	Pf3D7_01_v3	152550	152824	-	228	83	152637	14	152630	152812	183
437	Pf3D7_01_v3	157113	157168	+	65	6	157114	28	157114	157150	37
452	Pf3D7_01_v3	161468	161578	+	85	26	161534	18	161478	161578	101
454	Pf3D7_01_v3	161643	161771	+	158	25	161644	54	161644	161748	105
458	Pf3D7_01_v3	162009	162084	+	50	8	162063	41	162041	162063	23
460	Pf3D7_01_v3	162169	162305	+	66	17	162240	15	162194	162280	87
463	Pf3D7_01_v3	162470	162520	+	50	6	162471	21	162471	162512	42
465	Pf3D7_01_v3	162620	162673	+	57	8	162653	20	162632	162672	41
477	Pf3D7_01_v3	163884	164002	+	80	14	163909	20	163900	163974	75
478	Pf3D7_01_v3	164060	164134	+	76	14	164105	26	164084	164133	50
479	Pf3D7_01_v3	164156	164275	+	116	23	164222	36	164178	164236	59
483	Pf3D7_01_v3	164511	164580	+	39	11	164560	14	164525	164560	36
505	Pf3D7_01_v3	166140	166232	+	126	23	166158	17	166157	166223	67
2616	Pf3D7_01_v3	166171	166312	-	33	17	166192	6	166192	166294	103
507	Pf3D7_01_v3	166474	166963	+	592	184	166906	28	166551	166905	355
2619	Pf3D7_01_v3	166491	166520	-	35	10	166496	10	166493	166520	28
2620	Pf3D7_01_v3	166565	166581	-	34	2	166581	33	166581	166581	1
509	Pf3D7_01_v3	167065	167178	+	87	17	167076	25	167066	167169	104
510	Pf3D7_01_v3	167201	167575	+	551	117	167543	50	167277	167543	267
512	Pf3D7_01_v3	167649	167927	+	733	111	167772	116	167680	167862	183
513	Pf3D7_01_v3	168089	168193	+	94	28	168104	26	168100	168178	79
553	Pf3D7_01_v3	173125	173174	+	50	9	173132	31	173128	173164	37
554	Pf3D7_01_v3	173196	173246	+	46	9	173210	20	173197	173223	27
558	Pf3D7_01_v3	173454	173511	+	92	12	173481	25	173465	173483	19
562	Pf3D7_01_v3	173728	173757	+	41	10	173735	19	173735	173756	22
563	Pf3D7_01_v3	173783	174499	+	619	166	174414	39	173865	174414	550
2652	Pf3D7_01_v3	177011	177068	-	52	7	177068	41	177030	177068	39
588	Pf3D7_01_v3	178745	178858	+	80	16	178817	12	178777	178838	62
599	Pf3D7_01_v3	180333	180492	+	62	17	180387	12	180356	180477	122
601	Pf3D7_01_v3	180601	180875	+	226	59	180752	44	180660	180846	187
2662	Pf3D7_01_v3	181192	181278	-	93	19	181212	41	181200	181269	70
2666	Pf3D7_01_v3	181496	181552	-	62	12	181551	29	181502	181551	50
2670	Pf3D7_01_v3	181774	181887	-	36	18	181775	6	181775	181867	93
2671	Pf3D7_01_v3	181939	182200	-	142	75	182000	6	181964	182171	208
2672	Pf3D7_01_v3	182225	182518	-	216	106	182335	13	182295	182497	203
2673	Pf3D7_01_v3	182540	182700	-	86	42	182593	7	182555	182696	142
2674	Pf3D7_01_v3	182757	183857	-	2161	548	183491	106	182980	183759	780
2675	Pf3D7_01_v3	183903	184291	-	1153	222	184120	137	183998	184206	209
2676	Pf3D7_01_v3	184339	184715	-	718	186	184514	252	184382	184580	199
2677	Pf3D7_01_v3	184757	184851	-	39	23	184794	6	184781	184836	56
2679	Pf3D7_01_v3	184934	185046	-	95	27	184960	10	184955	185021	67
2680	Pf3D7_01_v3	185102	185352	-	336	188	185149	21	185137	185317	181
2682	Pf3D7_01_v3	185491	185607	-	142	31	185518	21	185512	185591	80
2685	Pf3D7_01_v3	185810	186133	-	894	199	185915	105	185839	186077	239
620	Pf3D7_01_v3	185992	186105	+	74	31	186022	6	186000	186100	101
2690	Pf3D7_01_v3	186467	186584	-	50	15	186543	6	186468	186584	117
2692	Pf3D7_01_v3	186638	186673	-	40	7	186652	26	186639	186664	26
627	Pf3D7_01_v3	186756	186826	+	51	12	186793	11	186776	186804	29
2693	Pf3D7_01_v3	186833	187274	-	2760	303	186914	798	186914	187156	243
2694	Pf3D7_01_v3	187296	187446	-	56	31	187376	5	187302	187434	133
2695	Pf3D7_01_v3	187616	187740	-	142	38	187643	21	187624	187715	92
2697	Pf3D7_01_v3	187876	188167	-	193	64	187983	22	187912	188124	213
2700	Pf3D7_01_v3	188383	188577	-	133	51	188572	16	188418	188572	155
638	Pf3D7_01_v3	188525	188895	+	488	140	188574	29	188562	188850	289
2703	Pf3D7_01_v3	188820	188853	-	52	7	188852	35	188825	188852	28
2704	Pf3D7_01_v3	188886	188978	-	134	29	188962	23	188917	188970	54
2705	Pf3D7_01_v3	188999	189108	-	126	33	189012	30	189009	189093	85
644	Pf3D7_01_v3	189590	189613	+	37	6	189613	15	189602	189613	12
645	Pf3D7_01_v3	189633	189757	+	49	25	189634	7	189634	189733	100
646	Pf3D7_01_v3	189855	190218	+	1319	213	190173	232	189977	190186	210
648	Pf3D7_01_v3	190319	190916	+	4601	493	190421	632	190392	190753	362
649	Pf3D7_01_v3	190938	191219	+	6189	245	191181	1308	191031	191183	153
650	Pf3D7_01_v3	191262	192588	+	5073	829	192430	280	191340	192430	1091
651	Pf3D7_01_v3	192623	194749	+	7768	1529	194541	389	192981	194555	1575
652	Pf3D7_01_v3	194770	195515	+	1108	258	195032	124	194896	195372	477
653	Pf3D7_01_v3	195535	196179	+	823	221	196084	48	195659	196084	426
664	Pf3D7_01_v3	196862	197326	+	395	138	196910	39	196910	197275	366
665	Pf3D7_01_v3	197468	197669	+	242	64	197617	16	197510	197633	124
667	Pf3D7_01_v3	197744	197910	+	71	24	197795	15	197764	197882	119
669	Pf3D7_01_v3	197999	198087	+	39	12	198016	12	198000	198087	88
670	Pf3D7_01_v3	198109	199271	+	2218	557	199091	82	198335	199128	794
672	Pf3D7_01_v3	199343	199459	+	88	31	199347	9	199346	199442	97
673	Pf3D7_01_v3	199490	199594	+	87	23	199576	19	199497	199576	80
674	Pf3D7_01_v3	199617	199792	+	138	40	199623	14	199623	199783	161
675	Pf3D7_01_v3	199816	200661	+	2054	326	200464	368	200146	200650	505
676	Pf3D7_01_v3	200851	201214	+	1649	230	200893	116	200893	201119	227
678	Pf3D7_01_v3	201507	201598	+	42	13	201562	16	201518	201588	71
687	Pf3D7_01_v3	202395	202602	+	65	26	202422	9	202419	202599	181
688	Pf3D7_01_v3	202653	203239	+	838	151	203075	69	202690	203075	386
689	Pf3D7_01_v3	203267	203519	+	193	53	203491	12	203282	203491	210
691	Pf3D7_01_v3	203584	203745	+	164	35	203720	34	203608	203737	130
692	Pf3D7_01_v3	203768	203990	+	95	36	203839	6	203770	203948	179
2726	Pf3D7_01_v3	204353	204375	-	59	20	204366	10	204355	204370	16
695	Pf3D7_01_v3	204376	204443	+	35	19	204381	6	204377	204442	66
2729	Pf3D7_01_v3	204526	204665	-	96	33	204664	21	204543	204664	122
2730	Pf3D7_01_v3	204688	205573	-	4283	544	204937	190	204899	205431	533
2731	Pf3D7_01_v3	205596	205676	-	169	22	205621	78	205614	205649	36
717	Pf3D7_01_v3	207403	207526	+	73	14	207526	16	207422	207526	105
732	Pf3D7_01_v3	209260	209432	+	111	32	209348	17	209331	209407	77
733	Pf3D7_01_v3	209470	209539	+	51	13	209494	24	209492	209531	40
2756	Pf3D7_01_v3	215132	215153	-	43	16	215143	7	215134	215153	20
749	Pf3D7_01_v3	215256	215401	+	166	46	215292	23	215262	215341	80
752	Pf3D7_01_v3	215708	215830	+	54	21	215792	12	215729	215829	101
754	Pf3D7_01_v3	215894	216005	+	40	16	215915	12	215895	215975	81
756	Pf3D7_01_v3	216070	216118	+	45	10	216111	12	216081	216118	38
759	Pf3D7_01_v3	216248	216691	+	446	110	216525	129	216352	216607	256
760	Pf3D7_01_v3	216744	216863	+	57	22	216832	6	216757	216857	101
762	Pf3D7_01_v3	216910	217057	+	60	26	217056	12	216933	217056	124
764	Pf3D7_01_v3	217151	217373	+	98	33	217305	17	217207	217351	145
765	Pf3D7_01_v3	217413	217445	+	34	9	217420	6	217414	217445	32
2769	Pf3D7_01_v3	218408	219592	-	2486	675	219132	161	218648	219456	809
2779	Pf3D7_01_v3	220508	220524	-	36	9	220511	21	220511	220522	12
2787	Pf3D7_01_v3	222254	222344	-	36	12	222277	6	222269	222343	75
2789	Pf3D7_01_v3	222415	222667	-	110	49	222444	6	222428	222623	196
2791	Pf3D7_01_v3	222729	222962	-	164	39	222730	34	222730	222910	181
2792	Pf3D7_01_v3	223004	223057	-	49	8	223057	34	223041	223057	17
2793	Pf3D7_01_v3	223077	223148	-	46	11	223078	12	223078	223133	56
2800	Pf3D7_01_v3	223657	224168	-	486	148	223925	28	223734	224112	379
2805	Pf3D7_01_v3	224991	225613	-	970	296	225344	34	225053	225538	486
2806	Pf3D7_01_v3	225722	226393	-	1972	409	225967	119	225785	226182	398
2809	Pf3D7_01_v3	226650	226750	-	83	24	226661	17	226653	226721	69
2812	Pf3D7_01_v3	227089	227456	-	285	101	227279	12	227173	227420	248
2824	Pf3D7_01_v3	230492	231225	-	1262	254	230638	75	230584	231088	505
2825	Pf3D7_01_v3	231245	231343	-	59	18	231259	9	231259	231343	85
2839	Pf3D7_01_v3	232534	232572	-	93	6	232559	38	232539	232570	32
2845	Pf3D7_01_v3	232895	232949	-	94	21	232922	26	232898	232939	42
2846	Pf3D7_01_v3	232973	233038	-	85	14	232994	25	232983	233029	47
2848	Pf3D7_01_v3	233106	233138	-	54	6	233107	35	233107	233126	20
2852	Pf3D7_01_v3	233312	233426	-	63	18	233380	9	233322	233426	105
2855	Pf3D7_01_v3	233589	233741	-	57	17	233688	7	233623	233733	111
2865	Pf3D7_01_v3	234551	234633	-	36	19	234622	7	234565	234622	58
828	Pf3D7_01_v3	239202	239461	+	266	58	239363	23	239223	239415	193
838	Pf3D7_01_v3	240307	240341	+	43	8	240335	14	240308	240335	28
842	Pf3D7_01_v3	240567	240679	+	73	16	240620	14	240569	240665	97
847	Pf3D7_01_v3	241090	241125	+	62	6	241097	43	241091	241099	9
848	Pf3D7_01_v3	241145	241238	+	64	9	241184	34	241157	241223	67
850	Pf3D7_01_v3	241316	241378	+	39	9	241370	9	241317	241373	57
863	Pf3D7_01_v3	242772	242803	+	41	10	242800	8	242774	242803	30
864	Pf3D7_01_v3	242849	242895	+	36	7	242852	19	242850	242865	16
865	Pf3D7_01_v3	242941	243314	+	256	85	242955	44	242955	243273	319
867	Pf3D7_01_v3	243377	243400	+	39	5	243400	27	243378	243400	23
868	Pf3D7_01_v3	243436	243527	+	75	16	243467	17	243441	243505	65
869	Pf3D7_01_v3	243563	243720	+	87	24	243655	10	243581	243696	116
872	Pf3D7_01_v3	244248	244312	+	56	12	244281	25	244251	244298	48
884	Pf3D7_01_v3	245606	245619	+	41	4	245607	38	245607	245607	1
898	Pf3D7_01_v3	246587	246976	+	257	73	246800	28	246621	246948	328
899	Pf3D7_01_v3	247002	247113	+	55	27	247013	7	247013	247108	96
905	Pf3D7_01_v3	247529	247558	+	38	5	247541	27	247530	247541	12
2890	Pf3D7_01_v3	249626	249783	-	38	18	249682	6	249627	249766	140
2891	Pf3D7_01_v3	249803	250154	-	380	87	249937	34	249842	250091	250
2892	Pf3D7_01_v3	250176	250461	-	165	44	250300	19	250192	250364	173
2895	Pf3D7_01_v3	250650	250806	-	85	32	250798	7	250676	250799	124
2896	Pf3D7_01_v3	250835	250944	-	57	17	250931	17	250836	250931	96
2899	Pf3D7_01_v3	251096	251194	-	69	22	251151	15	251127	251187	61
2900	Pf3D7_01_v3	251222	251330	-	84	20	251330	17	251229	251330	102
2901	Pf3D7_01_v3	251356	251679	-	236	70	251391	17	251398	251651	254
913	Pf3D7_01_v3	253044	253191	+	49	20	253057	6	253045	253156	112
916	Pf3D7_01_v3	253409	253551	+	55	22	253454	12	253418	253523	106
929	Pf3D7_01_v3	254354	254629	+	255	68	254551	34	254370	254571	202
938	Pf3D7_01_v3	255507	255508	+	34	1	255508	34	255508	255508	1
2925	Pf3D7_01_v3	256236	256321	-	34	11	256283	8	256264	256315	52
2929	Pf3D7_01_v3	256543	256906	-	268	68	256877	17	256572	256871	300
2930	Pf3D7_01_v3	256929	257056	-	113	26	256957	41	256946	256999	54
2935	Pf3D7_01_v3	257326	257427	-	41	12	257353	12	257332	257395	64
2942	Pf3D7_01_v3	257782	257891	-	64	16	257819	12	257794	257891	98
2943	Pf3D7_01_v3	257913	258056	-	92	32	257987	11	257949	258026	78
2946	Pf3D7_01_v3	258208	258301	-	49	15	258255	9	258209	258273	65
2954	Pf3D7_01_v3	258870	259081	-	143	40	259007	22	258899	259064	166
945	Pf3D7_01_v3	259010	259065	+	56	32	259030	6	259017	259059	43
2957	Pf3D7_01_v3	259633	260150	-	779	236	260078	35	259716	260043	328
2959	Pf3D7_01_v3	260285	260440	-	83	30	260427	19	260299	260440	142
2964	Pf3D7_01_v3	260767	260930	-	126	25	260829	23	260785	260916	132
2965	Pf3D7_01_v3	260951	261810	-	1852	287	261409	205	261175	261637	463
2967	Pf3D7_01_v3	261862	261926	-	56	18	261885	18	261866	261903	38
2968	Pf3D7_01_v3	261959	262027	-	40	16	261987	14	261970	262020	51
2969	Pf3D7_01_v3	262163	262298	-	62	18	262253	22	262172	262279	108
2970	Pf3D7_01_v3	262351	262491	-	116	22	262393	18	262377	262452	76
2982	Pf3D7_01_v3	264231	264329	-	45	16	264244	8	264244	264304	61
2984	Pf3D7_01_v3	264778	264833	-	35	22	264812	5	264785	264825	41
2985	Pf3D7_01_v3	264859	264942	-	41	23	264888	10	264878	264932	55
2986	Pf3D7_01_v3	264995	265188	-	126	53	265149	17	265074	265173	100
2987	Pf3D7_01_v3	265243	266030	-	1925	364	265918	150	265426	265918	493
2988	Pf3D7_01_v3	266096	269318	-	23416	2208	266903	1379	266879	269185	2307
2990	Pf3D7_01_v3	269414	269973	-	1048	330	269537	50	269493	269900	408
2992	Pf3D7_01_v3	270061	270157	-	40	22	270092	7	270074	270143	70
978	Pf3D7_01_v3	270606	270668	+	41	13	270636	7	270610	270667	58
979	Pf3D7_01_v3	270688	270756	+	66	12	270726	22	270693	270726	34
989	Pf3D7_01_v3	272190	272515	+	920	223	272350	87	272301	272485	185
992	Pf3D7_01_v3	272666	272774	+	515	89	272720	224	272676	272746	71
993	Pf3D7_01_v3	272819	272978	+	263	85	272938	54	272879	272942	64
997	Pf3D7_01_v3	273179	273583	+	922	221	273214	68	273199	273517	319
1003	Pf3D7_01_v3	274132	274184	+	50	7	274184	19	274141	274184	44
1038	Pf3D7_01_v3	279116	279198	+	40	12	279198	18	279141	279198	58
1039	Pf3D7_01_v3	279218	279410	+	124	45	279410	12	279224	279409	186
1046	Pf3D7_01_v3	280590	280852	+	163	62	280771	15	280629	280819	191
1047	Pf3D7_01_v3	280872	281442	+	761	188	281137	52	281020	281318	299
1048	Pf3D7_01_v3	281465	281746	+	152	57	281663	18	281497	281713	217
1049	Pf3D7_01_v3	281767	283335	+	3875	870	283055	396	282141	283185	1045
1050	Pf3D7_01_v3	283356	283960	+	3689	443	283587	419	283456	283861	406
1051	Pf3D7_01_v3	283985	284292	+	1120	107	284116	400	284014	284154	141
1052	Pf3D7_01_v3	284313	284348	+	38	13	284322	7	284314	284342	29
1057	Pf3D7_01_v3	284623	285376	+	1758	423	285137	347	284857	285236	380
1085	Pf3D7_01_v3	290320	290740	+	448	105	290339	24	290345	290646	302
1090	Pf3D7_01_v3	291047	291446	+	349	90	291278	29	291148	291420	273
1091	Pf3D7_01_v3	291471	291639	+	126	34	291518	18	291486	291630	145
1092	Pf3D7_01_v3	291667	291713	+	76	11	291685	34	291685	291708	24
1093	Pf3D7_01_v3	291735	292104	+	322	98	291852	41	291772	292062	291
1095	Pf3D7_01_v3	292164	292207	+	56	11	292179	26	292179	292199	21
1097	Pf3D7_01_v3	293275	293323	+	75	16	293287	21	293277	293310	34
1098	Pf3D7_01_v3	293346	293762	+	893	127	293702	175	293391	293710	320
1099	Pf3D7_01_v3	293957	294023	+	121	29	293969	12	293966	294020	55
1100	Pf3D7_01_v3	294249	294335	+	161	37	294250	26	294250	294328	79
1101	Pf3D7_01_v3	294426	294521	+	87	29	294473	9	294437	294507	71
1102	Pf3D7_01_v3	294676	294769	+	115	27	294735	14	294715	294765	51
3044	Pf3D7_01_v3	296198	296252	-	40	11	296212	15	296210	296231	22
3058	Pf3D7_01_v3	300055	300075	-	33	5	300062	21	300056	300063	8
3072	Pf3D7_01_v3	301149	301182	-	34	14	301175	5	301170	301180	11
3073	Pf3D7_01_v3	301275	301295	-	51	2	301295	50	301295	301295	1
1120	Pf3D7_01_v3	303094	303157	+	51	11	303146	12	303095	303151	57
3089	Pf3D7_01_v3	303490	304502	-	1227	361	303667	172	303667	304425	759
3091	Pf3D7_01_v3	304603	304777	-	441	106	304633	41	304612	304723	112
3093	Pf3D7_01_v3	304875	309362	-	60912	3428	309123	11796	306621	309123	2503
3094	Pf3D7_01_v3	309475	309506	-	42	17	309485	9	309483	309502	20
3095	Pf3D7_01_v3	309531	309699	-	117	63	309620	6	309542	309682	141
3096	Pf3D7_01_v3	309720	310163	-	408	142	309917	22	309778	310062	285
3102	Pf3D7_01_v3	310444	310622	-	92	35	310511	11	310501	310594	94
3103	Pf3D7_01_v3	310662	310910	-	133	62	310826	15	310702	310883	182
3105	Pf3D7_01_v3	311130	311216	-	35	20	311184	5	311132	311206	75
1142	Pf3D7_01_v3	311350	311507	+	101	38	311355	9	311355	311484	130
3110	Pf3D7_01_v3	311475	311581	-	41	21	311581	12	311496	311581	86
1143	Pf3D7_01_v3	311539	311836	+	260	112	311791	23	311547	311792	246
3112	Pf3D7_01_v3	311683	311876	-	133	45	311844	18	311699	311844	146
1146	Pf3D7_01_v3	312034	312223	+	140	52	312201	11	312041	312201	161
3114	Pf3D7_01_v3	312117	312213	-	53	12	312213	23	312123	312213	91
3115	Pf3D7_01_v3	312237	312379	-	54	25	312289	10	312244	312366	123
1148	Pf3D7_01_v3	312395	312459	+	42	11	312427	16	312398	312459	62
3116	Pf3D7_01_v3	312645	312698	-	85	12	312669	38	312667	312680	14
1152	Pf3D7_01_v3	312678	312811	+	64	15	312746	16	312708	312799	92
1154	Pf3D7_01_v3	313000	313115	+	66	22	313025	12	313005	313106	102
1158	Pf3D7_01_v3	313412	313471	+	35	9	313445	12	313422	313451	30
1159	Pf3D7_01_v3	313493	313514	+	39	9	313506	6	313496	313514	19
1168	Pf3D7_01_v3	314883	314925	+	35	5	314911	24	314889	314911	23
1200	Pf3D7_01_v3	318805	318848	+	40	7	318821	24	318811	318825	15
1201	Pf3D7_01_v3	318869	318971	+	43	15	318886	9	318880	318967	88
1209	Pf3D7_01_v3	320268	320325	+	34	10	320269	25	320269	320307	39
1227	Pf3D7_01_v3	322522	322608	+	68	12	322574	17	322529	322600	72
1229	Pf3D7_01_v3	322719	322760	+	36	4	322736	17	322720	322760	41
1235	Pf3D7_01_v3	323017	323128	+	52	13	323056	22	323030	323103	74
3121	Pf3D7_01_v3	326396	326460	-	48	14	326405	9	326397	326447	51
3122	Pf3D7_01_v3	326486	326599	-	80	19	326576	20	326518	326582	65
3126	Pf3D7_01_v3	326749	326767	-	47	6	326757	23	326750	326759	10
3127	Pf3D7_01_v3	326787	326884	-	42	15	326832	9	326807	326864	58
3132	Pf3D7_01_v3	327099	327185	-	75	29	327157	24	327105	327168	64
3140	Pf3D7_01_v3	328630	328704	-	51	16	328680	19	328631	328687	57
3141	Pf3D7_01_v3	328833	329343	-	840	196	329117	27	328949	329307	359
3145	Pf3D7_01_v3	329551	330021	-	2523	285	329677	433	329603	329863	261
3146	Pf3D7_01_v3	330050	330070	-	34	7	330051	10	330051	330062	12
1276	Pf3D7_01_v3	330644	330666	+	42	4	330666	30	330646	330666	21
1283	Pf3D7_01_v3	331127	331497	+	259	65	331306	45	331185	331426	242
1284	Pf3D7_01_v3	331520	331627	+	67	21	331622	15	331549	331622	74
1290	Pf3D7_01_v3	332320	332491	+	108	27	332475	27	332326	332475	150
1292	Pf3D7_01_v3	332564	332649	+	44	14	332592	12	332592	332649	58
3158	Pf3D7_01_v3	334049	334120	-	44	12	334078	20	334058	334116	59
3159	Pf3D7_01_v3	334209	334224	-	37	4	334219	16	334218	334224	7
3162	Pf3D7_01_v3	334542	334581	-	36	5	334571	15	334543	334581	39
1305	Pf3D7_01_v3	334880	334993	+	53	26	334949	7	334910	334956	47
1310	Pf3D7_01_v3	335240	335426	+	55	23	335261	14	335243	335426	184
1316	Pf3D7_01_v3	335966	337064	+	2218	696	336764	276	336212	336932	721
1317	Pf3D7_01_v3	337087	341101	+	20618	2843	340949	1141	337662	340895	3234
1318	Pf3D7_01_v3	341134	343850	+	7089	1304	341464	139	341299	343438	2140
3186	Pf3D7_01_v3	342518	342519	-	39	1	342519	39	342519	342519	1
1319	Pf3D7_01_v3	343894	344172	+	149	57	344145	18	343914	344149	236
1323	Pf3D7_01_v3	344737	344777	+	34	30	344769	2	344743	344776	34
3198	Pf3D7_01_v3	344876	344989	-	65	23	344922	9	344885	344979	95
3201	Pf3D7_01_v3	345148	345230	-	34	11	345175	7	345149	345213	65
1327	Pf3D7_01_v3	345219	345252	+	74	32	345232	7	345226	345248	23
3203	Pf3D7_01_v3	345518	345533	-	79	4	345524	66	345524	345532	9
3205	Pf3D7_01_v3	345741	345785	-	44	9	345754	13	345754	345778	25
1332	Pf3D7_01_v3	345873	345933	+	44	27	345882	3	345876	345911	36
3211	Pf3D7_01_v3	346217	346260	-	39	6	346260	22	346220	346260	41
3215	Pf3D7_01_v3	346538	346601	-	43	15	346546	6	346539	346598	60
1336	Pf3D7_01_v3	346593	346634	+	184	10	346633	161	346633	346633	1
3218	Pf3D7_01_v3	346806	346940	-	45	21	346898	5	346834	346928	95
3219	Pf3D7_01_v3	346993	347469	-	472	137	347151	46	347092	347331	240
1339	Pf3D7_01_v3	347006	347167	+	118	37	347052	12	347034	347158	125
3220	Pf3D7_01_v3	347584	347666	-	39	16	347600	6	347588	347666	79
3227	Pf3D7_01_v3	348112	348268	-	113	41	348163	16	348151	348246	96
1352	Pf3D7_01_v3	348193	348237	+	61	10	348235	22	348211	348235	25
1353	Pf3D7_01_v3	348259	348324	+	47	14	348318	9	348260	348318	59
1354	Pf3D7_01_v3	348345	350190	+	19518	1587	348824	1122	348748	349639	892
3237	Pf3D7_01_v3	349308	349380	-	62	18	349372	6	349315	349378	64
3238	Pf3D7_01_v3	349401	349488	-	100	33	349466	28	349421	349471	51
3239	Pf3D7_01_v3	349517	349705	-	185	74	349573	37	349543	349679	137
3247	Pf3D7_01_v3	350833	350981	-	64	32	350834	9	350834	350946	113
3248	Pf3D7_01_v3	351005	351048	-	66	27	351042	12	351015	351045	31
1362	Pf3D7_01_v3	351050	351187	+	44	21	351141	6	351055	351148	94
3249	Pf3D7_01_v3	351085	351182	-	74	20	351177	14	351099	351178	80
3251	Pf3D7_01_v3	351383	351702	-	415	86	351515	28	351407	351684	278
3254	Pf3D7_01_v3	352108	352170	-	37	14	352122	7	352118	352154	37
3259	Pf3D7_01_v3	352687	352807	-	73	25	352770	9	352722	352790	69
3263	Pf3D7_01_v3	352996	353850	-	2531	508	353746	101	353143	353750	608
3266	Pf3D7_01_v3	354042	354608	-	583	132	354170	35	354094	354497	404
3269	Pf3D7_01_v3	354786	356507	-	9423	1214	355525	1671	355237	356132	896
1379	Pf3D7_01_v3	355853	355887	+	58	7	355855	31	355855	355881	27
1396	Pf3D7_01_v3	357787	357831	+	48	10	357820	16	357792	357831	40
1401	Pf3D7_01_v3	358506	358575	+	56	12	358512	25	358512	358573	62
1403	Pf3D7_01_v3	358740	358776	+	38	9	358745	24	358745	358767	23
1404	Pf3D7_01_v3	358903	359212	+	562	111	359121	41	358920	359155	236
1408	Pf3D7_01_v3	359380	359563	+	87	32	359402	12	359400	359501	102
3290	Pf3D7_01_v3	359796	359890	-	50	11	359852	23	359797	359868	72
3291	Pf3D7_01_v3	359911	360068	-	36	22	359967	6	359920	360056	137
3292	Pf3D7_01_v3	360100	360483	-	256	92	360178	17	360158	360387	230
1417	Pf3D7_01_v3	360298	360409	+	64	20	360399	12	360336	360399	64
3293	Pf3D7_01_v3	360507	360621	-	107	36	360575	12	360524	360614	91
3295	Pf3D7_01_v3	360721	361224	-	591	227	361030	34	360761	361157	397
3297	Pf3D7_01_v3	361296	362545	-	6101	1010	361652	185	361492	362335	844
3298	Pf3D7_01_v3	362646	362760	-	2038	87	362657	949	362657	362704	48
1428	Pf3D7_01_v3	363003	363961	+	3267	651	363777	513	363309	363777	469
1430	Pf3D7_01_v3	364016	365034	+	6978	455	364579	4975	364537	364580	44
1436	Pf3D7_01_v3	365644	365683	+	40	7	365645	17	365645	365665	21
1449	Pf3D7_01_v3	366504	366547	+	37	7	366537	12	366505	366537	33
1450	Pf3D7_01_v3	366621	366670	+	42	11	366658	12	366627	366668	42
1453	Pf3D7_01_v3	366813	366928	+	133	34	366885	12	366835	366914	80
1469	Pf3D7_01_v3	368097	368222	+	34	18	368149	6	368126	368211	86
1470	Pf3D7_01_v3	368243	368338	+	44	19	368256	6	368244	368333	90
1471	Pf3D7_01_v3	368371	368798	+	1150	126	368783	389	368480	368794	315
3318	Pf3D7_01_v3	369773	370483	-	1515	251	369921	118	369866	370240	375
3327	Pf3D7_01_v3	373034	373080	-	64	36	373053	4	373039	373067	29
3330	Pf3D7_01_v3	374053	374366	-	336	169	374302	16	374107	374340	234
3331	Pf3D7_01_v3	374387	374747	-	224	67	374544	34	374484	374697	214
3334	Pf3D7_01_v3	374963	375172	-	329	60	375005	73	374975	375123	149
3343	Pf3D7_01_v3	375938	376328	-	350	115	376071	40	375991	376272	282
3346	Pf3D7_01_v3	376529	376585	-	60	13	376540	12	376530	376584	55
3351	Pf3D7_01_v3	376830	377421	-	1655	285	377130	94	376996	377328	333
3354	Pf3D7_01_v3	377977	378123	-	121	31	378018	14	377998	378111	114
3356	Pf3D7_01_v3	378188	378395	-	109	39	378265	9	378210	378370	161
3357	Pf3D7_01_v3	378415	378700	-	518	110	378573	62	378465	378645	181
3358	Pf3D7_01_v3	378731	378831	-	138	30	378786	24	378740	378825	86
3359	Pf3D7_01_v3	378869	378962	-	46	18	378920	7	378874	378962	89
3362	Pf3D7_01_v3	379106	379144	-	44	27	379130	6	379111	379136	26
3363	Pf3D7_01_v3	379179	380150	-	3981	825	379351	202	379247	379999	753
1529	Pf3D7_01_v3	380289	381191	+	1357	319	380845	58	380408	381108	701
1530	Pf3D7_01_v3	381221	381955	+	889	183	381277	145	381275	381865	591
1531	Pf3D7_01_v3	381977	382242	+	130	48	382075	21	382003	382210	208
3365	Pf3D7_01_v3	382553	382574	-	48	15	382555	17	382555	382571	17
1541	Pf3D7_01_v3	383152	383242	+	42	13	383233	9	383190	383240	51
3378	Pf3D7_01_v3	384583	384818	-	114	45	384642	12	384633	384782	150
3389	Pf3D7_01_v3	385397	385463	-	40	8	385422	24	385422	385434	13
3397	Pf3D7_01_v3	386139	386170	-	66	7	386170	33	386157	386170	14
3404	Pf3D7_01_v3	387853	387872	-	39	12	387861	6	387854	387869	16
3405	Pf3D7_01_v3	388190	388213	-	37	18	388206	7	388195	388206	12
1576	Pf3D7_01_v3	388275	388497	+	163	34	388294	12	388310	388464	155
1577	Pf3D7_01_v3	388520	388695	+	81	26	388587	6	388536	388657	122
3420	Pf3D7_01_v3	390169	390450	-	493	99	390351	28	390236	390431	196
3421	Pf3D7_01_v3	390472	390971	-	454	119	390532	23	390523	390883	361
3423	Pf3D7_01_v3	391073	391147	-	36	11	391103	6	391097	391147	51
3432	Pf3D7_01_v3	391748	391819	-	35	9	391765	18	391765	391798	34
3436	Pf3D7_01_v3	391955	392146	-	106	24	391991	19	391956	392119	164
1586	Pf3D7_01_v3	392418	392706	+	709	127	392480	167	392480	392659	180
1588	Pf3D7_01_v3	392823	392952	+	108	29	392928	18	392842	392947	106
1589	Pf3D7_01_v3	392982	393067	+	48	17	393058	11	392984	393058	75
1590	Pf3D7_01_v3	393095	393197	+	129	32	393097	54	393097	393171	75
1591	Pf3D7_01_v3	393240	393438	+	125	40	393335	14	393255	393384	130
3443	Pf3D7_01_v3	393528	393645	-	85	29	393574	15	393553	393640	88
3444	Pf3D7_01_v3	393753	395315	-	11432	1018	394169	962	394111	394784	674
3445	Pf3D7_01_v3	395364	395509	-	194	76	395398	24	395384	395491	108
1603	Pf3D7_01_v3	396114	396261	+	58	25	396122	15	396122	396257	136
1606	Pf3D7_01_v3	396594	397221	+	1162	284	396951	45	396639	397086	448
1613	Pf3D7_01_v3	397745	397819	+	53	10	397784	14	397768	397804	37
1614	Pf3D7_01_v3	397853	398495	+	962	229	397924	48	397924	398413	490
1620	Pf3D7_01_v3	399018	399069	+	37	7	399053	24	399041	399053	13
1622	Pf3D7_01_v3	399159	399265	+	38	16	399172	7	399172	399251	80
1632	Pf3D7_01_v3	400511	400652	+	53	14	400512	14	400512	400638	127
1635	Pf3D7_01_v3	400736	400845	+	100	21	400761	28	400761	400832	72
1636	Pf3D7_01_v3	400873	401193	+	326	89	400992	20	400920	401153	234
1637	Pf3D7_01_v3	401238	401279	+	46	8	401262	20	401251	401279	29
1641	Pf3D7_01_v3	401591	401874	+	173	39	401705	23	401634	401823	190
1642	Pf3D7_01_v3	401904	401989	+	42	9	401957	16	401922	401989	68
1644	Pf3D7_01_v3	402135	402208	+	90	11	402139	35	402139	402189	51
1646	Pf3D7_01_v3	402389	402504	+	108	13	402486	42	402422	402486	65
3451	Pf3D7_01_v3	402760	402821	-	42	10	402790	15	402763	402800	38
1653	Pf3D7_01_v3	403373	403415	+	35	16	403379	8	403375	403405	31
3463	Pf3D7_01_v3	404027	404102	-	50	22	404075	13	404029	404089	61
1659	Pf3D7_01_v3	404952	405071	+	69	24	404989	13	404969	405071	103
1660	Pf3D7_01_v3	405284	406283	+	1818	443	406187	71	405387	406191	805
1661	Pf3D7_01_v3	406318	407047	+	2209	513	406368	169	406368	406897	530
1662	Pf3D7_01_v3	407128	409929	+	9526	1500	408292	518	407473	409109	1637
1663	Pf3D7_01_v3	409949	410058	+	95	17	410018	17	409956	410034	79
1664	Pf3D7_01_v3	410087	410146	+	37	12	410088	10	410088	410146	59
3482	Pf3D7_01_v3	410295	410305	-	35	9	410305	13	410298	410305	8
1667	Pf3D7_01_v3	410321	410450	+	138	32	410340	25	410340	410440	101
1669	Pf3D7_01_v3	410589	410776	+	110	34	410605	9	410605	410767	163
1670	Pf3D7_01_v3	410803	410843	+	50	9	410816	20	410816	410838	23
3496	Pf3D7_01_v3	413565	414792	-	1556	489	413792	80	413777	414587	811
3500	Pf3D7_01_v3	415038	415209	-	641	89	415164	61	415105	415175	71
3502	Pf3D7_01_v3	415286	415361	-	219	55	415331	42	415299	415353	55
3503	Pf3D7_01_v3	415468	415700	-	133	61	415498	8	415480	415662	183
3504	Pf3D7_01_v3	415720	415825	-	47	22	415738	5	415733	415817	85
3521	Pf3D7_01_v3	416686	416790	-	37	16	416753	6	416687	416776	90
1695	Pf3D7_01_v3	417499	417563	+	93	22	417558	30	417507	417558	52
1696	Pf3D7_01_v3	417584	417994	+	1521	263	417737	204	417686	417945	260
1697	Pf3D7_01_v3	418037	418848	+	2908	413	418430	363	418363	418732	370
1698	Pf3D7_01_v3	418920	419931	+	1237	393	419326	39	419040	419723	684
1699	Pf3D7_01_v3	420081	420132	+	49	25	420118	8	420087	420125	39
3535	Pf3D7_01_v3	420190	420988	-	1500	288	420811	114	420442	420893	452
3536	Pf3D7_01_v3	421067	421177	-	76	25	421111	33	421102	421161	60
1708	Pf3D7_01_v3	421147	421234	+	47	14	421234	14	421174	421234	61
1716	Pf3D7_01_v3	422060	422092	+	49	5	422080	26	422074	422092	19
3540	Pf3D7_01_v3	422217	422660	-	191	73	422241	18	422241	422624	384
3541	Pf3D7_01_v3	422681	422951	-	320	90	422856	23	422717	422912	196
3543	Pf3D7_01_v3	423105	423234	-	44	16	423106	7	423106	423226	121
3549	Pf3D7_01_v3	423634	423668	-	37	6	423642	25	423642	423653	12
3566	Pf3D7_01_v3	424879	424963	-	42	8	424913	17	424897	424963	67
3567	Pf3D7_01_v3	425060	425123	-	33	8	425109	14	425081	425123	43
3592	Pf3D7_01_v3	427425	427479	-	37	12	427435	9	427427	427479	53
3593	Pf3D7_01_v3	427520	427660	-	125	28	427545	16	427545	427645	101
3608	Pf3D7_01_v3	430826	430859	-	70	10	430838	25	430827	430859	33
3617	Pf3D7_01_v3	431791	431951	-	54	22	431865	8	431836	431918	83
3619	Pf3D7_01_v3	432032	432080	-	34	10	432076	11	432033	432076	44
3637	Pf3D7_01_v3	434342	434825	-	342	107	434593	34	434424	434693	270
3638	Pf3D7_01_v3	434887	434975	-	58	16	434952	21	434892	434975	84
3648	Pf3D7_01_v3	436217	436428	-	112	32	436266	28	436234	436404	171
1736	Pf3D7_01_v3	436526	436695	+	141	24	436666	17	436549	436689	141
1742	Pf3D7_01_v3	437203	437308	+	54	15	437276	9	437217	437308	92
1752	Pf3D7_01_v3	438230	438389	+	110	29	438322	17	438244	438389	146
3654	Pf3D7_01_v3	439980	440441	-	720	159	440366	41	440063	440382	320
3655	Pf3D7_01_v3	440554	440644	-	227	51	440581	52	440567	440632	66
3657	Pf3D7_01_v3	440729	440847	-	287	43	440798	82	440776	440831	56
3660	Pf3D7_01_v3	441044	441947	-	1066	284	441198	90	441126	441764	639
3669	Pf3D7_01_v3	442599	443035	-	272	76	443035	29	442701	443035	335
3670	Pf3D7_01_v3	443056	443357	-	205	69	443057	24	443057	443306	250
3672	Pf3D7_01_v3	443566	443807	-	150	56	443769	15	443607	443788	182
3676	Pf3D7_01_v3	443994	444004	-	49	4	444004	17	443995	444004	10
1768	Pf3D7_01_v3	445652	445746	+	37	13	445657	7	445655	445717	63
1770	Pf3D7_01_v3	445809	446722	+	1587	439	446139	43	445919	446479	561
1774	Pf3D7_01_v3	447133	447188	+	53	11	447144	22	447144	447178	35
1779	Pf3D7_01_v3	447618	447667	+	34	10	447632	6	447629	447667	39
1780	Pf3D7_01_v3	447687	447746	+	54	17	447722	12	447705	447744	40
1781	Pf3D7_01_v3	447791	447900	+	163	32	447892	22	447832	447895	64
1782	Pf3D7_01_v3	448013	448095	+	81	24	448028	12	448019	448092	74
1792	Pf3D7_01_v3	449256	449416	+	64	23	449332	8	449276	449371	96
3693	Pf3D7_01_v3	450285	450426	-	74	20	450286	11	450286	450423	138
3694	Pf3D7_01_v3	450596	450908	-	712	140	450815	86	450626	450865	240
3701	Pf3D7_01_v3	451237	451305	-	388	29	451305	165	451261	451305	45
3703	Pf3D7_01_v3	451598	452058	-	525	130	451815	28	451632	451977	346
3708	Pf3D7_01_v3	452268	452313	-	49	12	452307	24	452284	452310	27
3711	Pf3D7_01_v3	452615	452688	-	99	13	452640	35	452640	452688	49
3714	Pf3D7_01_v3	452876	452921	-	42	7	452901	24	452877	452904	28
3715	Pf3D7_01_v3	452949	453252	-	567	99	453171	169	452991	453200	210
1813	Pf3D7_01_v3	464859	464885	+	33	4	464863	21	464863	464885	23
1828	Pf3D7_01_v3	466564	466619	+	45	11	466588	14	466568	466619	52
1841	Pf3D7_01_v3	467696	467790	+	58	15	467697	14	467697	467790	94
1854	Pf3D7_01_v3	468990	469516	+	609	136	469143	27	469061	469398	338
1857	Pf3D7_01_v3	469759	469798	+	38	5	469763	28	469763	469798	36
1861	Pf3D7_01_v3	470109	470190	+	52	10	470133	17	470130	470188	59
1874	Pf3D7_01_v3	474032	474166	+	1629	94	474085	235	474085	474137	53
1876	Pf3D7_01_v3	474281	474324	+	285	22	474290	135	474283	474290	8
1878	Pf3D7_01_v3	474430	474498	+	51	14	474455	8	474440	474497	58
1879	Pf3D7_01_v3	474524	474549	+	87	7	474527	69	474527	474534	8
1880	Pf3D7_01_v3	474578	474709	+	135	29	474629	25	474624	474685	62
1881	Pf3D7_01_v3	474783	474848	+	535	31	474808	258	474807	474813	7
1883	Pf3D7_01_v3	474942	475048	+	1876	99	474995	237	474961	475018	58
1884	Pf3D7_01_v3	475082	475213	+	3113	118	475094	467	475094	475170	77
1886	Pf3D7_01_v3	475364	475398	+	143	19	475369	31	475368	475378	11
1887	Pf3D7_01_v3	475443	475461	+	58	9	475460	17	475445	475461	17
1888	Pf3D7_01_v3	475621	475717	+	214	55	475693	61	475630	475705	76
1891	Pf3D7_01_v3	477300	477333	+	1048	33	477312	299	477308	477325	18
1893	Pf3D7_01_v3	477611	477758	+	5888	103	477663	1177	477663	477729	67
3753	Pf3D7_01_v3	477637	477638	-	34	1	477638	34	477638	477638	1
1894	Pf3D7_01_v3	477784	478425	+	12385	550	477892	1224	477861	478319	459
1895	Pf3D7_01_v3	478536	478668	+	2841	83	478628	538	478539	478635	97
1896	Pf3D7_01_v3	478702	478738	+	423	34	478713	185	478712	478722	11
1897	Pf3D7_01_v3	478820	478991	+	1534	162	478931	165	478834	478945	112
1899	Pf3D7_01_v3	479497	479617	+	56220	99	479557	26768	479539	479598	60
3772	Pf3D7_01_v3	479605	479643	-	42	15	479643	12	479606	479643	38
1900	Pf3D7_01_v3	479765	479834	+	504	51	479789	131	479787	479813	27
1902	Pf3D7_01_v3	479924	480084	+	1308	141	479975	103	479950	480048	99
1904	Pf3D7_01_v3	480429	480467	+	171	36	480457	37	480431	480462	32
1905	Pf3D7_01_v3	480521	480773	+	1474	163	480768	205	480587	480768	182
1906	Pf3D7_01_v3	480834	480873	+	1241	30	480867	1119	480867	480867	1
1907	Pf3D7_01_v3	480900	480940	+	372	23	480921	290	480917	480921	5
3781	Pf3D7_01_v3	482122	482230	-	127	21	482201	30	482143	482211	69
3782	Pf3D7_01_v3	482256	482263	-	49	2	482263	44	482257	482263	7
3786	Pf3D7_01_v3	482581	483070	-	550	138	482603	34	482605	482891	287
3787	Pf3D7_01_v3	483116	483234	-	63	19	483214	11	483126	483233	108
3789	Pf3D7_01_v3	483311	483366	-	45	7	483366	18	483313	483366	54
1913	Pf3D7_01_v3	483750	483774	+	34	8	483769	13	483751	483769	19
1919	Pf3D7_01_v3	484112	484139	+	43	7	484123	30	484118	484123	6
1927	Pf3D7_01_v3	485960	486600	+	729	267	486042	77	486042	486467	426
1930	Pf3D7_01_v3	486890	487285	+	267	107	487014	21	486933	487257	325
3800	Pf3D7_01_v3	487305	487417	-	103	37	487371	21	487334	487397	64
3802	Pf3D7_01_v3	487722	487806	-	145	24	487794	75	487733	487794	62
3803	Pf3D7_01_v3	487828	489841	-	67030	1918	488009	51523	488009	488439	431
3806	Pf3D7_01_v3	490044	490456	-	519	197	490124	44	490071	490362	292
3808	Pf3D7_01_v3	490556	490653	-	53	19	490557	16	490557	490620	64
1944	Pf3D7_01_v3	491292	491537	+	291	56	491302	59	491302	491496	195
3825	Pf3D7_01_v3	501285	501409	-	50	14	501286	17	501286	501400	115
3826	Pf3D7_01_v3	501431	502574	-	2740	609	501850	120	501566	502419	854
3827	Pf3D7_01_v3	502622	502986	-	1275	169	502807	407	502663	502885	223
3828	Pf3D7_01_v3	503037	503354	-	188	70	503089	24	503074	503313	240
3831	Pf3D7_01_v3	503486	503581	-	42	22	503539	6	503496	503578	83
3833	Pf3D7_01_v3	503713	503870	-	58	20	503861	21	503739	503861	123
3839	Pf3D7_01_v3	504610	504828	-	192	45	504663	30	504663	504789	127
3840	Pf3D7_01_v3	504854	505751	-	3804	560	505434	199	505153	505661	509
3841	Pf3D7_01_v3	505907	506581	-	4150	520	506196	614	506061	506499	439
3842	Pf3D7_01_v3	506606	506698	-	74	27	506647	16	506616	506685	70
3843	Pf3D7_01_v3	506749	507480	-	3318	524	506831	253	506831	507248	418
3852	Pf3D7_01_v3	508805	508934	-	185	27	508846	23	508818	508930	113
3853	Pf3D7_01_v3	508969	509340	-	558	142	509058	108	509017	509252	236
3856	Pf3D7_01_v3	509772	509790	-	39	2	509790	35	509773	509790	18
3859	Pf3D7_01_v3	511383	511427	-	153	29	511408	28	511402	511422	21
2001	Pf3D7_01_v3	515851	515872	+	39	3	515852	20	515852	515872	21
3876	Pf3D7_01_v3	518164	518732	-	401	129	518566	27	518257	518617	361
2016	Pf3D7_01_v3	519757	519776	+	33	7	519761	10	519758	519773	16
2017	Pf3D7_01_v3	519801	520454	+	1271	363	520269	46	519963	520388	426
2019	Pf3D7_01_v3	520522	521004	+	1688	306	520872	157	520558	520897	340
2020	Pf3D7_01_v3	521025	521295	+	538	108	521176	31	521135	521265	131
2021	Pf3D7_01_v3	521361	521795	+	1097	228	521597	45	521432	521765	334
2023	Pf3D7_01_v3	522004	522523	+	1137	236	522167	41	522045	522403	359
2024	Pf3D7_01_v3	522605	522818	+	223	93	522707	14	522640	522766	127
2025	Pf3D7_01_v3	522878	522950	+	42	25	522929	4	522899	522948	50
2029	Pf3D7_01_v3	523325	523443	+	53	26	523372	9	523334	523429	96
2031	Pf3D7_01_v3	523677	523788	+	38	15	523748	11	523708	523788	81
2054	Pf3D7_01_v3	533034	533111	+	34	12	533093	13	533051	533093	43
2055	Pf3D7_01_v3	533134	533220	+	53	15	533167	16	533155	533209	55
2065	Pf3D7_01_v3	535676	535694	+	47	2	535694	29	535677	535694	18
3906	Pf3D7_01_v3	537025	537154	-	57	27	537065	11	537035	537129	95
3907	Pf3D7_01_v3	537176	537648	-	561	143	537587	58	537275	537618	344
3908	Pf3D7_01_v3	537693	537763	-	74	15	537756	22	537708	537763	56
3911	Pf3D7_01_v3	537998	538202	-	334	105	538154	19	538024	538166	143
3912	Pf3D7_01_v3	538260	538391	-	137	55	538272	19	538271	538358	88
3913	Pf3D7_01_v3	538440	538561	-	64	25	538520	9	538457	538539	83
3914	Pf3D7_01_v3	538586	538887	-	518	111	538858	51	538680	538858	179
3919	Pf3D7_01_v3	539232	539270	-	43	8	539241	14	539233	539259	27
3920	Pf3D7_01_v3	539290	539365	-	59	21	539297	12	539291	539360	70
2081	Pf3D7_01_v3	540506	540546	+	51	4	540546	31	540522	540546	25
2088	Pf3D7_01_v3	542607	542621	+	39	3	542608	25	542608	542621	14
2090	Pf3D7_01_v3	542750	543549	+	835	245	543052	99	542958	543450	493
2091	Pf3D7_01_v3	543571	544048	+	591	151	543879	44	543640	543941	302
2092	Pf3D7_01_v3	544103	544286	+	134	34	544225	28	544109	544253	145
2093	Pf3D7_01_v3	544306	544777	+	302	91	544435	17	544343	544734	392
2094	Pf3D7_01_v3	544800	544890	+	86	18	544831	21	544809	544888	80
2097	Pf3D7_01_v3	544981	545334	+	261	75	545306	14	545020	545308	289
2098	Pf3D7_01_v3	545369	545433	+	51	8	545433	23	545373	545433	61
3923	Pf3D7_01_v3	547447	547535	-	52	20	547516	9	547462	547535	74
3926	Pf3D7_01_v3	547884	548063	-	137	45	548004	17	547924	548058	135
3927	Pf3D7_01_v3	548083	548220	-	193	46	548167	34	548104	548180	77
3929	Pf3D7_01_v3	548312	548699	-	484	157	548633	35	548359	548644	286
2128	Pf3D7_01_v3	552636	552705	+	86	21	552689	17	552639	552703	65
2129	Pf3D7_01_v3	552898	553257	+	708	123	553156	28	552933	553185	253
2130	Pf3D7_01_v3	553277	553385	+	55	17	553282	6	553282	553373	92
3950	Pf3D7_01_v3	558368	558451	-	44	12	558371	12	558371	558442	72
3951	Pf3D7_01_v3	558641	558907	-	175	48	558850	21	558672	558893	222
3952	Pf3D7_01_v3	558934	558999	-	81	32	558955	10	558952	558981	30
2140	Pf3D7_01_v3	563424	563443	+	34	5	563442	13	563434	563443	10
3965	Pf3D7_01_v3	571052	571129	-	57	12	571082	33	571074	571129	56
2145	Pf3D7_01_v3	571650	571793	+	84	25	571737	18	571680	571793	114
2147	Pf3D7_01_v3	571919	572063	+	390	94	571924	43	571924	572023	100
2175	Pf3D7_01_v3	579858	579946	+	83	16	579886	27	579869	579930	62
2187	Pf3D7_01_v3	581372	581428	+	36	9	581406	9	581373	581428	56
2196	Pf3D7_01_v3	582072	582126	+	37	4	582126	18	582073	582126	54
2197	Pf3D7_01_v3	582149	582158	+	34	3	582158	21	582150	582158	9
2201	Pf3D7_01_v3	582339	582424	+	87	11	582349	20	582349	582408	60
3997	Pf3D7_01_v3	606660	606677	-	37	13	606665	11	606663	606675	13
2234	Pf3D7_01_v3	606854	606985	+	63	29	606910	9	606860	606958	99
4002	Pf3D7_01_v3	608545	608653	-	312	43	608579	84	608579	608644	66
6907	Pf3D7_02_v3	1366	1441	-	37	15	1417	9	1384	1431	48
6910	Pf3D7_02_v3	1603	1675	-	53	16	1623	10	1620	1669	50
6911	Pf3D7_02_v3	1705	1798	-	186	22	1769	140	1753	1770	18
6912	Pf3D7_02_v3	1954	2095	-	77	20	2095	20	1962	2095	134
6913	Pf3D7_02_v3	2168	2185	-	48	4	2185	31	2169	2185	17
6927	Pf3D7_02_v3	5076	5161	-	49	19	5114	6	5082	5159	78
4015	Pf3D7_02_v3	29810	29857	+	37	16	29839	17	29818	29849	32
4016	Pf3D7_02_v3	29878	29926	+	71	13	29882	17	29881	29918	38
4017	Pf3D7_02_v3	29995	30074	+	42	16	29998	9	29998	30050	53
6938	Pf3D7_02_v3	31326	31729	-	218	101	31367	9	31363	31666	304
4029	Pf3D7_02_v3	32645	32740	+	45	20	32722	8	32678	32740	63
4030	Pf3D7_02_v3	32854	32930	+	33	14	32858	5	32855	32927	73
6943	Pf3D7_02_v3	34232	34249	-	47	4	34233	29	34233	34234	2
6976	Pf3D7_02_v3	110184	110281	-	71	13	110241	40	110218	110256	39
6981	Pf3D7_02_v3	110573	110697	-	69	24	110594	11	110588	110687	100
6982	Pf3D7_02_v3	110744	110848	-	94	31	110836	35	110776	110836	61
6983	Pf3D7_02_v3	110871	111092	-	115	35	110878	24	110878	111071	194
6991	Pf3D7_02_v3	112017	113326	-	7027	888	113128	1661	112196	113156	961
6992	Pf3D7_02_v3	113354	114547	-	4721	851	113877	675	113511	114218	708
6993	Pf3D7_02_v3	114568	114895	-	244	78	114744	9	114590	114854	265
6994	Pf3D7_02_v3	114925	115014	-	90	24	114984	15	114950	115003	54
4069	Pf3D7_02_v3	115252	115439	+	92	33	115303	14	115289	115437	149
4070	Pf3D7_02_v3	115465	115562	+	109	28	115514	26	115466	115548	83
4072	Pf3D7_02_v3	115816	115903	+	90	17	115858	21	115847	115891	45
4074	Pf3D7_02_v3	116048	116264	+	84	33	116202	7	116062	116232	171
6997	Pf3D7_02_v3	116962	116975	-	77	12	116970	21	116966	116971	6
4082	Pf3D7_02_v3	117328	117400	+	48	7	117359	20	117329	117388	60
4085	Pf3D7_02_v3	117640	117740	+	62	16	117661	16	117657	117707	51
6999	Pf3D7_02_v3	119024	119071	-	37	9	119058	12	119045	119068	24
4102	Pf3D7_02_v3	120423	120586	+	50	28	120502	5	120424	120567	144
4103	Pf3D7_02_v3	120616	120979	+	523	118	120826	50	120682	120902	221
4106	Pf3D7_02_v3	121074	121142	+	38	12	121097	6	121079	121142	64
4107	Pf3D7_02_v3	121168	122113	+	2368	462	121948	92	121392	121986	595
4108	Pf3D7_02_v3	122160	122911	+	1517	280	122176	124	122176	122653	478
7022	Pf3D7_02_v3	126487	126983	-	610	154	126782	46	126578	126914	337
4126	Pf3D7_02_v3	127140	128896	+	21734	1431	128328	2583	127420	128328	909
7023	Pf3D7_02_v3	127931	128128	-	71	40	127973	9	127944	128109	166
4127	Pf3D7_02_v3	128919	129039	+	60	14	128922	23	128920	129020	101
4129	Pf3D7_02_v3	129141	129440	+	405	102	129322	21	129252	129417	166
4130	Pf3D7_02_v3	129543	129649	+	134	45	129586	16	129558	129615	58
4132	Pf3D7_02_v3	130120	130135	+	37	4	130135	30	130134	130135	2
7037	Pf3D7_02_v3	130373	130509	-	59	17	130509	12	130374	130509	136
4135	Pf3D7_02_v3	130378	130492	+	70	16	130408	18	130397	130492	96
4136	Pf3D7_02_v3	130525	130669	+	78	28	130583	15	130564	130652	89
7039	Pf3D7_02_v3	130646	130879	-	228	47	130805	27	130692	130873	182
4137	Pf3D7_02_v3	130709	130755	+	46	10	130711	20	130710	130755	46
4140	Pf3D7_02_v3	130833	130860	+	35	4	130842	25	130841	130842	2
7040	Pf3D7_02_v3	130908	131306	-	359	72	131041	49	130944	131269	326
7041	Pf3D7_02_v3	131331	131514	-	232	40	131514	50	131389	131514	126
7042	Pf3D7_02_v3	131538	131600	-	34	15	131582	5	131541	131592	52
7044	Pf3D7_02_v3	131685	131804	-	1927	22	131781	1791	131781	131781	1
7045	Pf3D7_02_v3	131833	132253	-	691	125	132209	120	131877	132209	333
7049	Pf3D7_02_v3	132464	132491	-	40	4	132481	28	132481	132491	11
7063	Pf3D7_02_v3	133545	133737	-	97	25	133665	23	133566	133730	165
4149	Pf3D7_02_v3	134490	134491	+	33	1	134491	33	134491	134491	1
4164	Pf3D7_02_v3	137165	137528	+	166	75	137267	24	137249	137510	262
7080	Pf3D7_02_v3	137726	137843	-	71	24	137843	14	137748	137843	96
7084	Pf3D7_02_v3	138071	138128	-	35	8	138128	19	138072	138128	57
7092	Pf3D7_02_v3	140797	140859	-	34	8	140859	12	140798	140859	62
7103	Pf3D7_02_v3	142572	142584	-	34	4	142574	23	142574	142584	11
7113	Pf3D7_02_v3	143196	143360	-	159	33	143325	24	143206	143360	155
7114	Pf3D7_02_v3	143390	143561	-	72	21	143425	9	143409	143521	113
7116	Pf3D7_02_v3	143744	144757	-	851	241	143788	35	143841	144584	744
7118	Pf3D7_02_v3	144885	145995	-	3418	472	145552	693	145136	145694	559
7119	Pf3D7_02_v3	146015	146524	-	402	121	146216	22	146105	146455	351
7120	Pf3D7_02_v3	146545	147458	-	1146	280	147283	27	146667	147322	656
7121	Pf3D7_02_v3	147478	147820	-	371	87	147608	33	147493	147767	275
7142	Pf3D7_02_v3	150777	151389	-	907	218	151375	124	150932	151375	444
7149	Pf3D7_02_v3	151947	152441	-	991	187	152071	48	152031	152315	285
7150	Pf3D7_02_v3	152462	152497	-	34	6	152469	13	152469	152491	23
7168	Pf3D7_02_v3	153690	154479	-	906	240	154301	34	153827	154301	475
7173	Pf3D7_02_v3	154787	154863	-	42	9	154801	15	154793	154848	56
7187	Pf3D7_02_v3	155812	155976	-	228	51	155826	50	155826	155960	135
7189	Pf3D7_02_v3	156040	156171	-	60	24	156109	11	156041	156151	111
7190	Pf3D7_02_v3	156194	156252	-	33	11	156231	6	156209	156252	44
7191	Pf3D7_02_v3	156272	156467	-	140	43	156405	10	156325	156439	115
7192	Pf3D7_02_v3	156490	157117	-	594	154	156947	28	156631	156991	361
4190	Pf3D7_02_v3	157853	157954	+	65	35	157936	6	157883	157945	63
7205	Pf3D7_02_v3	158428	158609	-	60	23	158515	9	158444	158551	108
7207	Pf3D7_02_v3	158695	158865	-	149	27	158781	22	158701	158842	142
7209	Pf3D7_02_v3	158914	159762	-	3034	492	159242	115	159072	159599	528
7210	Pf3D7_02_v3	159828	159928	-	97	22	159888	21	159851	159922	72
4200	Pf3D7_02_v3	160450	160622	+	282	63	160533	26	160499	160590	92
4205	Pf3D7_02_v3	160906	161062	+	40	16	160927	6	160917	161031	115
7220	Pf3D7_02_v3	162210	162376	-	231	40	162374	44	162261	162374	114
7222	Pf3D7_02_v3	162696	162800	-	137	30	162777	21	162697	162781	85
7224	Pf3D7_02_v3	162898	163126	-	197	55	163019	34	162908	163045	138
7244	Pf3D7_02_v3	168681	168723	-	61	12	168715	9	168695	168716	22
7246	Pf3D7_02_v3	168847	170685	-	8179	1338	169060	1511	169005	170137	1133
4241	Pf3D7_02_v3	169136	169259	+	42	17	169232	12	169152	169232	81
4275	Pf3D7_02_v3	179157	179158	+	36	1	179158	36	179158	179158	1
4285	Pf3D7_02_v3	179752	179828	+	39	11	179788	12	179753	179817	65
4286	Pf3D7_02_v3	179851	179953	+	141	32	179880	21	179877	179946	70
7279	Pf3D7_02_v3	183157	183412	-	228	71	183303	29	183188	183376	189
7280	Pf3D7_02_v3	183432	183626	-	129	29	183433	18	183433	183575	143
7281	Pf3D7_02_v3	183672	183827	-	125	33	183815	17	183695	183815	121
7283	Pf3D7_02_v3	183907	184009	-	43	13	184002	8	183908	184002	95
7285	Pf3D7_02_v3	184242	184429	-	88	30	184415	12	184284	184415	132
7286	Pf3D7_02_v3	184450	184657	-	84	28	184504	12	184471	184615	145
7287	Pf3D7_02_v3	184693	184716	-	44	4	184712	24	184694	184716	23
7288	Pf3D7_02_v3	184751	184993	-	78	27	184973	6	184792	184987	196
7292	Pf3D7_02_v3	185239	185266	-	52	7	185252	17	185245	185266	22
7296	Pf3D7_02_v3	185520	185770	-	177	54	185616	10	185539	185728	190
7298	Pf3D7_02_v3	185870	185994	-	110	27	185893	12	185871	185972	102
7300	Pf3D7_02_v3	186067	186095	-	36	6	186095	28	186069	186095	27
7308	Pf3D7_02_v3	186688	186848	-	78	21	186758	9	186711	186837	127
7309	Pf3D7_02_v3	186871	187128	-	118	40	186895	9	186885	187118	234
7311	Pf3D7_02_v3	187262	187339	-	63	10	187336	21	187263	187336	74
7312	Pf3D7_02_v3	187362	187454	-	75	16	187408	12	187379	187453	75
7315	Pf3D7_02_v3	187640	187973	-	266	63	187718	26	187648	187884	237
7324	Pf3D7_02_v3	188677	189213	-	418	142	188990	22	188811	189163	353
7325	Pf3D7_02_v3	189236	189283	-	58	14	189261	17	189238	189279	42
7326	Pf3D7_02_v3	189303	189418	-	141	20	189416	30	189340	189416	77
7336	Pf3D7_02_v3	190904	191084	-	92	35	191023	11	190917	191024	108
4304	Pf3D7_02_v3	192004	193200	+	4530	865	192772	179	192236	193094	859
4305	Pf3D7_02_v3	193250	194038	+	5199	503	193411	912	193339	193927	589
4310	Pf3D7_02_v3	194326	194639	+	147	71	194617	15	194370	194617	248
7353	Pf3D7_02_v3	194429	194521	-	70	14	194521	18	194430	194521	92
7359	Pf3D7_02_v3	194864	194923	-	47	12	194910	9	194878	194922	45
7361	Pf3D7_02_v3	194995	197198	-	8853	1466	195198	488	195243	196716	1474
7362	Pf3D7_02_v3	197222	197311	-	86	22	197254	11	197229	197306	78
7365	Pf3D7_02_v3	197396	197470	-	47	11	197435	9	197397	197464	68
7367	Pf3D7_02_v3	197567	197619	-	39	12	197605	17	197586	197613	28
7369	Pf3D7_02_v3	197740	197833	-	49	16	197818	14	197741	197818	78
7377	Pf3D7_02_v3	198461	198667	-	92	33	198539	9	198504	198653	150
7379	Pf3D7_02_v3	198732	198948	-	102	43	198848	9	198762	198915	154
7380	Pf3D7_02_v3	198969	199184	-	102	36	198987	12	198986	199166	181
7381	Pf3D7_02_v3	199208	199225	-	37	6	199214	17	199209	199222	14
7383	Pf3D7_02_v3	199292	199629	-	276	85	199350	28	199334	199605	272
7385	Pf3D7_02_v3	199692	199781	-	41	16	199770	7	199728	199777	50
7386	Pf3D7_02_v3	199852	199904	-	58	18	199898	14	199862	199898	37
7387	Pf3D7_02_v3	199925	199967	-	62	8	199953	44	199940	199953	14
7391	Pf3D7_02_v3	200742	200767	-	33	6	200754	18	200747	200758	12
7404	Pf3D7_02_v3	201717	201785	-	49	19	201734	9	201734	201785	52
7405	Pf3D7_02_v3	201822	201894	-	146	15	201861	55	201837	201883	47
7418	Pf3D7_02_v3	203015	203048	-	38	8	203043	17	203016	203043	28
7420	Pf3D7_02_v3	203119	203392	-	242	48	203245	24	203137	203365	229
7421	Pf3D7_02_v3	203412	203437	-	36	8	203422	16	203422	203435	14
7422	Pf3D7_02_v3	203488	203609	-	76	15	203535	23	203489	203573	85
7423	Pf3D7_02_v3	203637	203777	-	50	16	203638	10	203638	203760	123
7424	Pf3D7_02_v3	203797	203822	-	137	4	203810	120	203810	203810	1
7425	Pf3D7_02_v3	203914	203953	-	60	10	203923	17	203923	203953	31
7430	Pf3D7_02_v3	205024	205287	-	233	85	205183	42	205034	205220	187
7432	Pf3D7_02_v3	205345	205583	-	317	118	205468	21	205402	205551	150
7434	Pf3D7_02_v3	205693	205871	-	131	65	205815	6	205701	205847	147
7435	Pf3D7_02_v3	205901	206469	-	401	146	206282	28	205958	206419	462
7436	Pf3D7_02_v3	206499	207457	-	2084	428	207226	61	206748	207360	613
7439	Pf3D7_02_v3	207722	207831	-	52	24	207731	14	207729	207814	86
7440	Pf3D7_02_v3	207853	207985	-	66	25	207913	12	207868	207977	110
4331	Pf3D7_02_v3	209154	209229	+	44	11	209216	21	209182	209216	35
4335	Pf3D7_02_v3	209647	209754	+	40	19	209677	6	209658	209748	91
4339	Pf3D7_02_v3	210438	210439	+	36	1	210439	36	210439	210439	1
7476	Pf3D7_02_v3	213299	213446	-	123	19	213413	44	213322	213413	92
7477	Pf3D7_02_v3	213488	213528	-	37	7	213528	16	213489	213528	40
7480	Pf3D7_02_v3	213646	213697	-	58	7	213670	50	213670	213671	2
7492	Pf3D7_02_v3	215267	215321	-	75	14	215298	28	215278	215311	34
7498	Pf3D7_02_v3	215584	215643	-	33	8	215609	5	215585	215643	59
7515	Pf3D7_02_v3	218777	218802	-	34	15	218794	6	218779	218798	20
4377	Pf3D7_02_v3	222954	223316	+	1295	139	223072	335	223023	223221	199
4379	Pf3D7_02_v3	223360	223637	+	442	97	223420	90	223420	223577	158
4380	Pf3D7_02_v3	223657	223740	+	49	16	223692	11	223658	223730	73
4381	Pf3D7_02_v3	223763	224113	+	517	83	224021	126	223844	224030	187
4382	Pf3D7_02_v3	224139	224335	+	167	35	224279	26	224140	224286	147
4383	Pf3D7_02_v3	224356	224589	+	130	45	224404	18	224398	224579	182
7527	Pf3D7_02_v3	225633	225922	-	198	60	225752	30	225656	225876	221
7528	Pf3D7_02_v3	225980	226077	-	71	30	226072	9	225987	226072	86
7529	Pf3D7_02_v3	226200	226334	-	127	33	226214	21	226205	226296	92
7530	Pf3D7_02_v3	226355	226445	-	133	36	226437	30	226378	226437	60
7531	Pf3D7_02_v3	226873	227070	-	110	41	227023	12	226901	227025	125
4398	Pf3D7_02_v3	227630	227737	+	34	19	227737	5	227647	227737	91
4412	Pf3D7_02_v3	229122	229407	+	176	53	229263	13	229153	229376	224
4413	Pf3D7_02_v3	229436	229782	+	436	86	229489	27	229484	229729	246
4417	Pf3D7_02_v3	230227	230236	+	34	2	230228	23	230228	230236	9
4423	Pf3D7_02_v3	230628	231234	+	1432	356	230829	110	230768	231193	426
4426	Pf3D7_02_v3	231383	231483	+	251	73	231384	33	231384	231475	92
4427	Pf3D7_02_v3	231616	231702	+	412	75	231654	42	231619	231696	78
4431	Pf3D7_02_v3	232088	232323	+	834	133	232237	217	232114	232247	134
4432	Pf3D7_02_v3	232416	232534	+	110	38	232444	17	232444	232519	76
4434	Pf3D7_02_v3	232625	232749	+	98	38	232707	17	232636	232716	81
7547	Pf3D7_02_v3	232705	232779	-	37	12	232706	13	232706	232779	74
4436	Pf3D7_02_v3	232833	233057	+	219	63	232982	21	232847	233001	155
7550	Pf3D7_02_v3	233011	233188	-	147	48	233131	24	233032	233147	116
4438	Pf3D7_02_v3	233107	233169	+	48	11	233151	13	233108	233169	62
4439	Pf3D7_02_v3	233192	233574	+	672	138	233404	31	233302	233534	233
7551	Pf3D7_02_v3	233340	233481	-	144	37	233422	21	233360	233466	107
7552	Pf3D7_02_v3	233510	233976	-	320	124	233724	18	233540	233894	355
4450	Pf3D7_02_v3	234361	235274	+	2154	552	235232	131	234566	235233	668
4452	Pf3D7_02_v3	235506	236513	+	2357	453	235569	151	235552	236345	794
4453	Pf3D7_02_v3	236533	236763	+	174	44	236681	21	236563	236736	174
4454	Pf3D7_02_v3	236784	237617	+	2158	371	237264	108	237022	237511	490
4455	Pf3D7_02_v3	237638	237837	+	159	49	237795	16	237663	237815	153
4456	Pf3D7_02_v3	237861	238271	+	484	124	238152	24	237916	238175	260
4459	Pf3D7_02_v3	238479	238595	+	133	42	238502	25	238494	238571	78
4460	Pf3D7_02_v3	238686	238865	+	133	40	238795	18	238728	238808	81
7563	Pf3D7_02_v3	239374	239520	-	87	22	239520	24	239401	239520	120
7564	Pf3D7_02_v3	239554	239652	-	36	9	239652	12	239574	239652	79
7568	Pf3D7_02_v3	239995	240051	-	45	8	240048	17	240004	240051	48
7572	Pf3D7_02_v3	240315	240354	-	38	6	240316	29	240316	240340	25
7575	Pf3D7_02_v3	240501	240681	-	155	30	240638	27	240536	240658	123
7576	Pf3D7_02_v3	240701	241074	-	517	102	240835	33	240742	241041	300
7577	Pf3D7_02_v3	241097	241126	-	47	10	241107	17	241101	241122	22
7578	Pf3D7_02_v3	241149	241309	-	107	25	241259	22	241150	241291	142
7579	Pf3D7_02_v3	241338	241374	-	34	7	241374	20	241339	241374	36
7580	Pf3D7_02_v3	241394	241460	-	33	9	241438	9	241397	241460	64
7581	Pf3D7_02_v3	241488	241575	-	108	16	241522	42	241511	241553	43
7582	Pf3D7_02_v3	241598	242113	-	821	158	241813	44	241731	242001	271
7583	Pf3D7_02_v3	242179	242269	-	79	19	242223	15	242182	242269	88
7585	Pf3D7_02_v3	242385	242401	-	33	4	242386	23	242386	242401	16
7586	Pf3D7_02_v3	242421	242622	-	186	43	242602	26	242457	242618	162
7588	Pf3D7_02_v3	242682	242752	-	210	20	242743	29	242683	242744	62
7589	Pf3D7_02_v3	242777	243697	-	1811	377	242805	87	242805	243536	732
7590	Pf3D7_02_v3	243718	243752	-	302	10	243745	249	243736	243745	10
7601	Pf3D7_02_v3	244578	244642	-	58	30	244623	6	244601	244628	28
4467	Pf3D7_02_v3	244859	245745	+	2092	485	245630	215	245113	245636	524
7613	Pf3D7_02_v3	245661	245813	-	71	24	245715	12	245679	245790	112
4468	Pf3D7_02_v3	245766	245798	+	38	15	245786	16	245769	245792	24
4469	Pf3D7_02_v3	245818	245883	+	52	18	245831	8	245822	245865	44
7617	Pf3D7_02_v3	246021	246182	-	47	17	246086	9	246048	246182	135
4471	Pf3D7_02_v3	246023	246145	+	139	36	246110	14	246061	246134	74
4472	Pf3D7_02_v3	246252	246320	+	89	30	246253	11	246253	246312	60
7619	Pf3D7_02_v3	246268	246388	-	55	24	246319	6	246269	246366	98
4474	Pf3D7_02_v3	246487	246700	+	115	31	246544	9	246493	246674	182
7621	Pf3D7_02_v3	246595	247111	-	195	104	246836	21	246661	247033	373
4475	Pf3D7_02_v3	246759	247741	+	1197	458	247308	25	246917	247685	769
4477	Pf3D7_02_v3	247915	248417	+	525	272	248047	22	247954	248297	344
4479	Pf3D7_02_v3	248517	248709	+	425	120	248543	101	248543	248673	131
4480	Pf3D7_02_v3	248855	251060	+	2829	893	249381	73	249077	250776	1700
7628	Pf3D7_02_v3	248872	248923	-	36	19	248887	4	248875	248892	18
7635	Pf3D7_02_v3	249333	249361	-	35	5	249334	17	249334	249357	24
7638	Pf3D7_02_v3	249668	249756	-	55	15	249736	20	249669	249741	73
7639	Pf3D7_02_v3	249789	249891	-	45	20	249889	12	249810	249889	80
7640	Pf3D7_02_v3	249925	249963	-	47	7	249963	24	249929	249963	35
4491	Pf3D7_02_v3	252010	252133	+	40	21	252025	5	252019	252111	93
4492	Pf3D7_02_v3	252166	252399	+	370	83	252341	29	252186	252341	156
4493	Pf3D7_02_v3	252428	252529	+	87	17	252510	23	252432	252510	79
4495	Pf3D7_02_v3	252756	252957	+	58	24	252858	7	252775	252920	146
4504	Pf3D7_02_v3	254129	254284	+	66	26	254218	14	254144	254262	119
4505	Pf3D7_02_v3	254308	254512	+	193	61	254383	33	254368	254475	108
4506	Pf3D7_02_v3	254534	254589	+	163	32	254542	44	254542	254577	36
4507	Pf3D7_02_v3	254620	254891	+	276	74	254697	27	254658	254824	167
4508	Pf3D7_02_v3	254919	254990	+	38	8	254945	9	254945	254990	46
4513	Pf3D7_02_v3	255308	255351	+	53	10	255334	24	255318	255337	20
4516	Pf3D7_02_v3	255432	255470	+	43	14	255441	6	255434	255463	30
4517	Pf3D7_02_v3	255496	255575	+	62	13	255508	12	255505	255552	48
4521	Pf3D7_02_v3	255790	255820	+	34	6	255791	21	255791	255813	23
4522	Pf3D7_02_v3	255848	255926	+	52	11	255887	17	255849	255918	70
4523	Pf3D7_02_v3	255946	256145	+	122	36	255966	9	255966	256136	171
4525	Pf3D7_02_v3	256265	256269	+	33	2	256266	32	256266	256266	1
4531	Pf3D7_02_v3	256755	256933	+	101	31	256800	20	256789	256878	90
4533	Pf3D7_02_v3	257090	257116	+	76	11	257099	17	257096	257113	18
4535	Pf3D7_02_v3	257288	257390	+	73	16	257377	18	257330	257389	60
4536	Pf3D7_02_v3	257412	257483	+	55	23	257460	12	257427	257475	49
4540	Pf3D7_02_v3	257997	258016	+	40	4	257998	34	257998	258009	12
4549	Pf3D7_02_v3	259289	259744	+	610	122	259584	231	259383	259636	254
4564	Pf3D7_02_v3	261059	261148	+	43	13	261106	13	261067	261148	82
4566	Pf3D7_02_v3	261346	261388	+	52	9	261360	23	261360	261388	29
4567	Pf3D7_02_v3	261416	261510	+	48	10	261428	17	261417	261484	68
4571	Pf3D7_02_v3	261689	261762	+	42	12	261717	9	261707	261753	47
4572	Pf3D7_02_v3	261789	262427	+	409	123	261986	22	261922	262360	439
7664	Pf3D7_02_v3	263097	263695	-	382	134	263520	17	263188	263568	381
7665	Pf3D7_02_v3	263722	263939	-	143	34	263938	19	263740	263938	199
7666	Pf3D7_02_v3	263993	264277	-	448	69	264201	91	264029	264201	173
7667	Pf3D7_02_v3	264332	265603	-	3890	608	264997	146	264444	265333	890
7672	Pf3D7_02_v3	265809	265878	-	57	12	265850	17	265816	265878	63
7675	Pf3D7_02_v3	266068	267450	-	4047	556	266592	501	266488	267157	670
7676	Pf3D7_02_v3	267566	267766	-	116	42	267721	16	267605	267721	117
7677	Pf3D7_02_v3	267800	268023	-	173	59	267921	12	267851	267967	117
7681	Pf3D7_02_v3	268321	268446	-	62	32	268363	9	268340	268424	85
7682	Pf3D7_02_v3	268469	268566	-	33	19	268490	6	268480	268560	81
7683	Pf3D7_02_v3	268620	269027	-	737	199	268827	110	268642	268860	219
7686	Pf3D7_02_v3	269224	269265	-	45	7	269244	35	269244	269258	15
7695	Pf3D7_02_v3	269787	269896	-	50	16	269828	8	269794	269867	74
4589	Pf3D7_02_v3	269859	269926	+	46	13	269860	14	269860	269926	67
7696	Pf3D7_02_v3	269934	270262	-	283	78	270148	59	269987	270228	242
4592	Pf3D7_02_v3	270364	270494	+	48	30	270365	6	270365	270470	106
7698	Pf3D7_02_v3	270378	270547	-	218	49	270491	28	270391	270532	142
7702	Pf3D7_02_v3	270803	270902	-	212	14	270839	142	270827	270882	56
4599	Pf3D7_02_v3	271079	271437	+	408	152	271391	42	271113	271415	303
4601	Pf3D7_02_v3	271553	273025	+	2977	682	272541	70	271722	272849	1128
7714	Pf3D7_02_v3	271900	273046	-	2004	685	272634	83	271992	272853	862
7715	Pf3D7_02_v3	273097	273695	-	580	237	273275	33	273211	273608	398
4603	Pf3D7_02_v3	273220	273512	+	159	56	273423	17	273231	273489	259
4604	Pf3D7_02_v3	273597	273751	+	63	26	273666	8	273618	273719	102
7716	Pf3D7_02_v3	273720	273916	-	407	112	273839	26	273765	273899	135
7717	Pf3D7_02_v3	274410	274927	-	9003	392	274563	1089	274521	274648	128
7727	Pf3D7_02_v3	275715	275844	-	130	44	275761	14	275761	275835	75
7728	Pf3D7_02_v3	275982	276731	-	3409	539	276363	328	276174	276545	372
7729	Pf3D7_02_v3	276798	276856	-	60	11	276837	17	276829	276850	22
4633	Pf3D7_02_v3	277121	277162	+	33	6	277162	17	277122	277162	41
4634	Pf3D7_02_v3	277315	277385	+	45	11	277331	12	277331	277368	38
4635	Pf3D7_02_v3	277413	277687	+	106	41	277572	10	277444	277663	220
7739	Pf3D7_02_v3	277611	279236	-	12947	966	277782	1016	277763	278425	663
4636	Pf3D7_02_v3	277708	277821	+	39	15	277756	6	277710	277819	110
4644	Pf3D7_02_v3	279200	279254	+	39	12	279244	8	279201	279244	44
7746	Pf3D7_02_v3	279890	280000	-	45	15	279981	6	279897	280000	104
7748	Pf3D7_02_v3	280063	280344	-	200	58	280277	25	280091	280317	227
7749	Pf3D7_02_v3	280368	280452	-	69	25	280421	8	280374	280436	63
4653	Pf3D7_02_v3	281417	282308	+	1300	314	281557	51	281557	282153	597
4655	Pf3D7_02_v3	282392	282528	+	85	30	282428	12	282394	282521	128
4656	Pf3D7_02_v3	282564	283514	+	1585	375	282765	176	282765	283344	580
4657	Pf3D7_02_v3	283540	285285	+	3107	780	283770	88	283693	285063	1371
4658	Pf3D7_02_v3	285308	285371	+	38	7	285370	15	285311	285370	60
4659	Pf3D7_02_v3	285400	285470	+	73	17	285470	20	285413	285470	58
4661	Pf3D7_02_v3	285628	285738	+	54	22	285697	6	285657	285738	82
4663	Pf3D7_02_v3	285824	286048	+	126	46	285929	9	285845	286021	177
4668	Pf3D7_02_v3	286295	287006	+	686	172	286760	41	286370	286816	447
4670	Pf3D7_02_v3	287122	287187	+	43	22	287178	6	287128	287180	53
4672	Pf3D7_02_v3	287281	287339	+	40	14	287294	13	287288	287318	31
7777	Pf3D7_02_v3	288740	288780	-	45	21	288776	6	288755	288778	24
7786	Pf3D7_02_v3	294570	294658	-	37	11	294618	10	294571	294658	88
7791	Pf3D7_02_v3	294900	295060	-	94	23	294978	21	294924	295042	119
7799	Pf3D7_02_v3	295661	295792	-	38	20	295712	9	295675	295792	118
7800	Pf3D7_02_v3	295815	295868	-	37	9	295866	11	295839	295868	30
7802	Pf3D7_02_v3	295976	296119	-	122	40	296088	12	295994	296104	111
7803	Pf3D7_02_v3	296140	296271	-	103	26	296217	12	296147	296253	107
7805	Pf3D7_02_v3	296461	296541	-	64	18	296520	18	296467	296541	75
7807	Pf3D7_02_v3	296729	296784	-	41	9	296784	9	296742	296784	43
7818	Pf3D7_02_v3	297753	297809	-	69	17	297805	12	297763	297809	47
7823	Pf3D7_02_v3	299031	299324	-	271	74	299188	22	299072	299282	211
7825	Pf3D7_02_v3	299474	299857	-	510	144	299578	37	299503	299783	281
7827	Pf3D7_02_v3	299906	300039	-	72	23	299999	12	299911	300021	111
7828	Pf3D7_02_v3	300061	300986	-	858	234	300860	34	300208	300860	653
7829	Pf3D7_02_v3	301009	301031	-	39	5	301010	29	301010	301019	10
7834	Pf3D7_02_v3	301444	301514	-	44	13	301463	12	301460	301513	54
7835	Pf3D7_02_v3	301540	301641	-	41	11	301641	12	301543	301641	99
7836	Pf3D7_02_v3	301662	301706	-	39	10	301683	6	301663	301706	44
7838	Pf3D7_02_v3	301855	301961	-	72	19	301933	12	301863	301933	71
7847	Pf3D7_02_v3	302610	302613	-	41	2	302611	38	302611	302611	1
7848	Pf3D7_02_v3	302633	302732	-	131	31	302692	27	302650	302707	58
7855	Pf3D7_02_v3	303553	303631	-	45	23	303580	9	303573	303600	28
7856	Pf3D7_02_v3	303651	305580	-	4579	1209	305473	95	303961	305473	1513
7857	Pf3D7_02_v3	305699	305904	-	234	102	305837	13	305713	305837	125
7859	Pf3D7_02_v3	306016	306131	-	518	88	306079	38	306025	306118	94
7860	Pf3D7_02_v3	306290	306697	-	3157	283	306397	393	306374	306587	214
7861	Pf3D7_02_v3	306724	306915	-	958	92	306843	104	306755	306843	89
7862	Pf3D7_02_v3	306937	307337	-	2437	291	307185	583	306997	307233	237
7867	Pf3D7_02_v3	309154	309726	-	584	123	309669	54	309202	309669	468
7868	Pf3D7_02_v3	309746	309924	-	76	24	309909	12	309751	309909	159
7869	Pf3D7_02_v3	309947	310007	-	48	9	309975	22	309949	309975	27
7880	Pf3D7_02_v3	310507	310599	-	46	12	310563	22	310545	310599	55
7882	Pf3D7_02_v3	310715	310777	-	54	11	310763	16	310738	310776	39
7883	Pf3D7_02_v3	310799	310872	-	38	11	310815	6	310800	310862	63
7887	Pf3D7_02_v3	311200	311253	-	45	8	311234	34	311234	311249	16
7888	Pf3D7_02_v3	311370	311505	-	44	16	311469	9	311374	311469	96
7889	Pf3D7_02_v3	311533	311605	-	45	14	311564	9	311534	311595	62
7893	Pf3D7_02_v3	311882	311894	-	93	4	311884	73	311883	311884	2
7896	Pf3D7_02_v3	312144	312381	-	182	64	312173	21	312155	312349	195
7911	Pf3D7_02_v3	314206	314276	-	50	12	314235	15	314207	314260	54
7915	Pf3D7_02_v3	314507	314571	-	36	9	314535	9	314508	314568	61
7917	Pf3D7_02_v3	314704	314829	-	51	18	314739	17	314728	314815	88
7921	Pf3D7_02_v3	314988	315048	-	34	10	315047	14	314997	315047	51
7924	Pf3D7_02_v3	315139	315214	-	81	17	315187	21	315158	315197	40
7926	Pf3D7_02_v3	315269	315445	-	154	23	315288	28	315288	315396	109
7941	Pf3D7_02_v3	316841	316927	-	57	17	316892	19	316847	316921	75
7942	Pf3D7_02_v3	316954	316974	-	76	14	316961	34	316960	316971	12
4723	Pf3D7_02_v3	317779	318048	+	197	48	317832	21	317806	318005	200
4724	Pf3D7_02_v3	318069	318136	+	33	14	318112	11	318086	318123	38
7970	Pf3D7_02_v3	320889	321073	-	192	37	321025	21	320910	321032	123
7972	Pf3D7_02_v3	321276	321535	-	200	53	321429	25	321292	321520	229
7973	Pf3D7_02_v3	321559	321636	-	38	14	321599	8	321567	321628	62
7982	Pf3D7_02_v3	323067	323090	-	41	6	323068	21	323068	323086	19
7984	Pf3D7_02_v3	323175	323230	-	50	9	323230	12	323176	323230	55
7992	Pf3D7_02_v3	323875	323947	-	33	10	323947	9	323897	323947	51
8001	Pf3D7_02_v3	324861	324896	-	34	19	324878	4	324865	324883	19
8013	Pf3D7_02_v3	325739	326150	-	416	126	326087	22	325804	326087	284
8015	Pf3D7_02_v3	326724	326747	-	44	19	326742	7	326728	326743	16
4740	Pf3D7_02_v3	327867	327922	+	38	16	327920	10	327886	327920	35
4762	Pf3D7_02_v3	331550	332022	+	505	117	331810	93	331610	331956	347
4764	Pf3D7_02_v3	332133	332269	+	52	16	332244	8	332148	332255	108
4768	Pf3D7_02_v3	332646	332721	+	99	16	332684	21	332657	332713	57
4769	Pf3D7_02_v3	332747	332952	+	80	32	332885	9	332784	332927	144
4771	Pf3D7_02_v3	333063	333387	+	224	71	333287	27	333132	333361	230
4772	Pf3D7_02_v3	333421	333499	+	42	12	333422	9	333422	333499	78
4773	Pf3D7_02_v3	333530	333677	+	82	24	333677	12	333531	333677	147
4774	Pf3D7_02_v3	333720	333756	+	34	8	333750	9	333721	333756	36
4777	Pf3D7_02_v3	333936	333952	+	33	2	333952	28	333937	333952	16
4780	Pf3D7_02_v3	334222	334302	+	42	12	334237	19	334223	334274	52
8021	Pf3D7_02_v3	334852	334937	-	42	12	334937	22	334864	334937	74
8028	Pf3D7_02_v3	335589	335692	-	66	16	335638	16	335591	335669	79
8029	Pf3D7_02_v3	335712	337042	-	6763	1076	336522	300	335971	336834	864
4788	Pf3D7_02_v3	337242	337254	+	83	7	337254	77	337254	337254	1
4789	Pf3D7_02_v3	337277	337374	+	42	15	337359	6	337282	337364	83
4790	Pf3D7_02_v3	337404	337473	+	38	10	337465	16	337416	337465	50
4791	Pf3D7_02_v3	337499	337554	+	66	21	337554	17	337501	337554	54
4793	Pf3D7_02_v3	337628	337695	+	36	13	337670	8	337657	337690	34
4794	Pf3D7_02_v3	337730	337921	+	110	30	337731	39	337731	337884	154
4801	Pf3D7_02_v3	338273	338456	+	189	38	338383	39	338285	338429	145
4802	Pf3D7_02_v3	338479	339450	+	3941	431	339092	236	338770	339174	405
4812	Pf3D7_02_v3	340060	340083	+	78	6	340063	45	340061	340079	19
4813	Pf3D7_02_v3	340110	340145	+	105	9	340143	39	340118	340143	26
4814	Pf3D7_02_v3	340175	340533	+	422	104	340201	28	340212	340497	286
4820	Pf3D7_02_v3	340857	340896	+	66	7	340885	27	340858	340896	39
4821	Pf3D7_02_v3	340916	341040	+	37	16	340933	6	340927	341031	105
4822	Pf3D7_02_v3	341066	341121	+	49	14	341087	17	341077	341121	45
4824	Pf3D7_02_v3	341174	341205	+	39	14	341204	8	341180	341204	25
4825	Pf3D7_02_v3	341225	341430	+	277	59	341351	35	341273	341416	144
4826	Pf3D7_02_v3	341451	341930	+	1028	156	341658	161	341599	341808	210
4833	Pf3D7_02_v3	342286	342624	+	184	58	342507	23	342319	342593	275
4835	Pf3D7_02_v3	342719	342779	+	52	12	342735	14	342735	342767	33
8048	Pf3D7_02_v3	343746	343951	-	83	29	343944	16	343756	343944	189
8050	Pf3D7_02_v3	344042	344272	-	296	89	344157	26	344135	344250	116
8051	Pf3D7_02_v3	344332	344606	-	345	94	344358	31	344358	344564	207
8052	Pf3D7_02_v3	344637	345225	-	690	187	344792	31	344739	345178	440
8053	Pf3D7_02_v3	345249	345309	-	59	16	345264	13	345253	345292	40
8056	Pf3D7_02_v3	345464	346471	-	1128	287	345545	37	345545	346274	730
8057	Pf3D7_02_v3	346493	346548	-	64	10	346500	25	346500	346545	46
8058	Pf3D7_02_v3	346568	346579	-	44	3	346571	22	346571	346579	9
8060	Pf3D7_02_v3	346672	346727	-	67	13	346714	41	346679	346717	39
8061	Pf3D7_02_v3	346769	347574	-	1480	405	347280	38	346973	347476	504
8062	Pf3D7_02_v3	347613	347677	-	43	10	347659	7	347614	347670	57
8063	Pf3D7_02_v3	347702	348043	-	234	54	348018	22	347758	348035	278
8067	Pf3D7_02_v3	348195	349722	-	1753	396	349311	40	348416	349490	1075
8074	Pf3D7_02_v3	350142	350749	-	740	253	350295	37	350208	350657	450
4847	Pf3D7_02_v3	352038	352196	+	66	27	352079	6	352043	352194	152
4853	Pf3D7_02_v3	352555	352823	+	114	50	352760	12	352628	352786	159
4867	Pf3D7_02_v3	354598	355538	+	1710	395	355203	50	354803	355435	633
4870	Pf3D7_02_v3	355775	355844	+	37	11	355791	6	355776	355834	59
4871	Pf3D7_02_v3	355901	355977	+	48	13	355977	9	355915	355977	63
8093	Pf3D7_02_v3	356383	356496	-	53	13	356403	15	356386	356472	87
8097	Pf3D7_02_v3	356887	357026	-	114	44	356973	8	356910	356998	89
8098	Pf3D7_02_v3	357126	357446	-	545	100	357420	143	357156	357420	265
8100	Pf3D7_02_v3	357614	357746	-	188	40	357718	38	357651	357720	70
8104	Pf3D7_02_v3	357929	358057	-	230	62	357980	28	357947	358043	97
8105	Pf3D7_02_v3	358146	358371	-	311	58	358199	54	358199	358337	139
4880	Pf3D7_02_v3	358626	358853	+	256	73	358749	30	358634	358811	178
4882	Pf3D7_02_v3	358913	359974	+	4272	663	359585	757	359244	359728	485
8116	Pf3D7_02_v3	380217	380628	-	480	171	380284	26	380243	380507	265
8117	Pf3D7_02_v3	380653	380710	-	49	9	380668	16	380662	380698	37
8118	Pf3D7_02_v3	380730	380749	-	46	3	380749	42	380749	380749	1
8119	Pf3D7_02_v3	380777	380998	-	200	101	380965	9	380809	380985	177
8120	Pf3D7_02_v3	381100	381247	-	114	38	381177	16	381133	381230	98
8122	Pf3D7_02_v3	381305	381410	-	108	25	381325	18	381316	381409	94
8124	Pf3D7_02_v3	381460	381541	-	51	16	381528	12	381509	381540	32
8126	Pf3D7_02_v3	381630	381683	-	47	10	381631	13	381631	381683	53
8127	Pf3D7_02_v3	381703	381785	-	47	12	381731	12	381704	381784	81
8129	Pf3D7_02_v3	381903	381976	-	44	11	381904	6	381904	381976	73
8131	Pf3D7_02_v3	382047	382206	-	95	35	382151	6	382061	382187	127
8132	Pf3D7_02_v3	382245	382913	-	852	195	382757	27	382344	382856	513
8133	Pf3D7_02_v3	383072	383624	-	925	220	383114	87	383114	383503	390
8134	Pf3D7_02_v3	383648	383677	-	63	11	383676	24	383657	383676	20
8135	Pf3D7_02_v3	383701	384036	-	399	105	383981	28	383729	384023	295
8145	Pf3D7_02_v3	384827	384978	-	42	15	384976	9	384876	384978	103
8152	Pf3D7_02_v3	385379	385423	-	85	12	385418	35	385396	385418	23
8156	Pf3D7_02_v3	385754	385869	-	49	23	385765	8	385765	385869	105
8160	Pf3D7_02_v3	386067	386131	-	39	11	386097	6	386068	386123	56
8163	Pf3D7_02_v3	386450	386862	-	638	168	386783	70	386547	386838	292
4936	Pf3D7_02_v3	386910	386982	+	49	11	386914	23	386911	386975	65
4938	Pf3D7_02_v3	387040	387450	+	422	87	387281	60	387133	387409	277
4939	Pf3D7_02_v3	387483	387570	+	38	14	387524	16	387503	387524	22
4940	Pf3D7_02_v3	387614	387842	+	93	25	387809	15	387642	387838	197
8180	Pf3D7_02_v3	388950	389072	-	61	27	388951	9	388951	389057	107
8181	Pf3D7_02_v3	389094	389153	-	71	18	389115	11	389106	389151	46
8183	Pf3D7_02_v3	389306	389334	-	43	10	389320	21	389308	389325	18
8184	Pf3D7_02_v3	389433	389617	-	129	38	389434	11	389441	389599	159
8186	Pf3D7_02_v3	389842	389927	-	69	14	389914	23	389858	389914	57
8195	Pf3D7_02_v3	390358	390421	-	48	10	390400	9	390364	390403	40
8196	Pf3D7_02_v3	390503	390849	-	277	109	390777	23	390530	390804	275
8197	Pf3D7_02_v3	390961	391104	-	72	30	391066	6	390981	391081	101
8203	Pf3D7_02_v3	391536	391631	-	89	24	391537	12	391537	391608	72
8204	Pf3D7_02_v3	391668	391818	-	108	26	391759	21	391716	391814	99
8205	Pf3D7_02_v3	391841	392331	-	692	159	392034	73	391927	392232	306
8212	Pf3D7_02_v3	392749	392858	-	68	23	392792	11	392753	392854	102
8242	Pf3D7_02_v3	396690	396774	-	44	12	396741	14	396696	396774	79
8243	Pf3D7_02_v3	396805	396914	-	34	14	396914	8	396816	396914	99
8261	Pf3D7_02_v3	398107	398162	-	38	8	398139	14	398118	398162	45
8262	Pf3D7_02_v3	398186	398312	-	39	13	398213	6	398196	398312	117
8264	Pf3D7_02_v3	398374	398538	-	77	23	398448	9	398383	398529	147
8269	Pf3D7_02_v3	398960	399096	-	86	36	399010	6	398983	399090	108
8278	Pf3D7_02_v3	399811	399925	-	121	55	399859	12	399833	399917	85
8281	Pf3D7_02_v3	400153	401961	-	13493	1307	400743	1490	400413	401681	1269
4974	Pf3D7_02_v3	400360	400460	+	51	13	400433	10	400395	400454	60
4975	Pf3D7_02_v3	400482	400698	+	156	40	400649	34	400508	400675	168
8282	Pf3D7_02_v3	401983	402456	-	1248	342	402074	55	402064	402379	316
4982	Pf3D7_02_v3	402689	403017	+	141	49	403002	12	402729	403002	274
4987	Pf3D7_02_v3	403351	403440	+	67	19	403394	13	403362	403437	76
8290	Pf3D7_02_v3	403752	405468	-	9289	1390	404833	683	404086	405302	1217
8291	Pf3D7_02_v3	405488	405607	-	33	15	405516	6	405504	405585	82
8292	Pf3D7_02_v3	405631	405696	-	120	21	405654	40	405647	405664	18
8296	Pf3D7_02_v3	405984	406047	-	153	14	406047	67	406013	406047	35
8297	Pf3D7_02_v3	406067	406961	-	12945	652	406354	2825	406256	406442	187
4995	Pf3D7_02_v3	406687	406721	+	178	33	406711	22	406694	406717	24
5000	Pf3D7_02_v3	407286	407473	+	164	70	407364	14	407304	407441	138
5001	Pf3D7_02_v3	407582	407701	+	78	27	407685	9	407601	407701	101
5002	Pf3D7_02_v3	407770	408298	+	1745	462	408171	124	407864	408220	357
5006	Pf3D7_02_v3	408470	408573	+	86	41	408551	6	408497	408551	55
5007	Pf3D7_02_v3	408667	408690	+	1369	23	408686	334	408680	408688	9
5009	Pf3D7_02_v3	408972	409558	+	1724	398	409420	392	409133	409467	335
5010	Pf3D7_02_v3	409579	409825	+	666	131	409724	210	409640	409758	119
5011	Pf3D7_02_v3	409874	410836	+	4450	790	410051	161	410008	410632	625
8311	Pf3D7_02_v3	410664	410793	-	50	13	410778	20	410665	410793	129
8312	Pf3D7_02_v3	410814	411026	-	61	23	410977	7	410833	411026	194
5012	Pf3D7_02_v3	410863	411086	+	184	81	411078	9	410916	411077	162
5015	Pf3D7_02_v3	411739	411919	+	1203	76	411758	346	411752	411762	11
5016	Pf3D7_02_v3	412027	412307	+	245959	268	412052	205147	412052	412145	94
5018	Pf3D7_02_v3	412421	413302	+	47563	515	412501	35421	412501	412536	36
8337	Pf3D7_02_v3	414862	415110	-	135	59	414863	16	414863	415038	176
8343	Pf3D7_02_v3	416071	416091	-	47	9	416072	9	416072	416091	20
8355	Pf3D7_02_v3	417975	418208	-	159	46	418042	13	418000	418185	186
8362	Pf3D7_02_v3	418624	418778	-	166	36	418665	9	418659	418764	106
8363	Pf3D7_02_v3	418811	418930	-	227	35	418907	34	418837	418911	75
8364	Pf3D7_02_v3	418953	419097	-	64	27	419073	9	418958	419095	138
8371	Pf3D7_02_v3	419619	419693	-	43	15	419651	9	419631	419677	47
8374	Pf3D7_02_v3	419811	420284	-	332	92	420028	22	419846	420201	356
8379	Pf3D7_02_v3	420636	420691	-	50	10	420690	17	420637	420690	54
8381	Pf3D7_02_v3	420833	420941	-	50	17	420901	5	420844	420939	96
8382	Pf3D7_02_v3	420964	421011	-	46	12	420982	9	420973	421008	36
8384	Pf3D7_02_v3	421069	421187	-	66	20	421126	14	421081	421181	101
5024	Pf3D7_02_v3	421725	421813	+	41	14	421794	10	421726	421805	80
5025	Pf3D7_02_v3	421884	422097	+	137	50	422058	18	421918	422064	147
5027	Pf3D7_02_v3	422246	422446	+	97	56	422365	6	422268	422422	155
5031	Pf3D7_02_v3	422745	422796	+	97	11	422771	38	422754	422771	18
5032	Pf3D7_02_v3	422819	422930	+	54	18	422895	13	422832	422896	65
5034	Pf3D7_02_v3	423063	423169	+	96	23	423078	12	423074	423142	69
5036	Pf3D7_02_v3	423263	423404	+	101	26	423288	19	423283	423370	88
5041	Pf3D7_02_v3	423597	423661	+	41	7	423657	25	423598	423657	60
5049	Pf3D7_02_v3	424236	424351	+	70	18	424248	13	424238	424330	93
5065	Pf3D7_02_v3	427279	427348	+	97	30	427322	32	427291	427328	38
5069	Pf3D7_02_v3	427687	427801	+	53	19	427744	13	427711	427786	76
5076	Pf3D7_02_v3	428465	428534	+	50	17	428527	20	428485	428529	45
5089	Pf3D7_02_v3	429683	430029	+	182	61	429736	21	429735	430013	279
5098	Pf3D7_02_v3	431097	431390	+	106	45	431305	12	431099	431337	239
8413	Pf3D7_02_v3	431662	431728	-	36	22	431711	4	431667	431724	58
8414	Pf3D7_02_v3	431823	432084	-	81	48	431946	6	431863	432045	183
8415	Pf3D7_02_v3	432107	432877	-	3019	521	432400	343	432259	432715	457
8416	Pf3D7_02_v3	432928	433649	-	12210	551	433046	5578	433030	433471	442
8419	Pf3D7_02_v3	433844	433867	-	41	4	433845	18	433845	433867	23
8421	Pf3D7_02_v3	433957	434253	-	605	196	434045	107	433988	434237	250
5113	Pf3D7_02_v3	434689	434769	+	97	23	434690	11	434690	434749	60
5116	Pf3D7_02_v3	435098	435548	+	909	213	435503	310	435202	435511	310
5119	Pf3D7_02_v3	435970	436957	+	1157	296	436132	55	436044	436768	725
8429	Pf3D7_02_v3	435973	436012	-	73	25	435987	11	435976	435996	21
8440	Pf3D7_02_v3	437523	437721	-	239	80	437695	17	437561	437705	145
8441	Pf3D7_02_v3	437758	439713	-	5581	1087	439168	183	438343	439426	1084
8447	Pf3D7_02_v3	440976	441104	-	68	34	441050	8	440988	441096	109
8450	Pf3D7_02_v3	441281	441385	-	38	15	441329	6	441282	441385	104
8451	Pf3D7_02_v3	441418	441594	-	161	44	441572	22	441467	441573	107
8452	Pf3D7_02_v3	441616	443579	-	13051	1608	442520	939	442129	443240	1112
5135	Pf3D7_02_v3	443705	443780	+	45	9	443729	12	443724	443780	57
5136	Pf3D7_02_v3	443800	443928	+	52	26	443801	7	443801	443921	121
5137	Pf3D7_02_v3	443950	444046	+	38	19	443957	15	443956	444024	69
5139	Pf3D7_02_v3	444103	444298	+	89	29	444161	9	444126	444270	145
5154	Pf3D7_02_v3	451365	451636	+	164	50	451506	37	451435	451589	155
5156	Pf3D7_02_v3	451771	451886	+	34	13	451834	6	451772	451886	115
8464	Pf3D7_02_v3	456077	456189	-	53	14	456169	12	456082	456169	88
8465	Pf3D7_02_v3	456245	456315	-	43	10	456246	12	456246	456315	70
5182	Pf3D7_02_v3	463320	463360	+	37	4	463331	17	463321	463360	40
5193	Pf3D7_02_v3	464477	464773	+	155	55	464504	13	464504	464752	249
5195	Pf3D7_02_v3	464824	464850	+	39	9	464844	9	464827	464846	20
5204	Pf3D7_02_v3	467813	467932	+	49	12	467916	9	467814	467932	119
5220	Pf3D7_02_v3	470431	470539	+	115	23	470432	21	470432	470539	108
5222	Pf3D7_02_v3	470647	470776	+	51	14	470776	9	470653	470776	124
5234	Pf3D7_02_v3	471569	471636	+	51	9	471601	9	471571	471636	66
5243	Pf3D7_02_v3	472439	472514	+	54	10	472462	20	472461	472509	49
8493	Pf3D7_02_v3	472707	472813	-	77	15	472708	30	472708	472806	99
8495	Pf3D7_02_v3	472980	473042	-	35	6	472981	15	472981	473042	62
8501	Pf3D7_02_v3	473376	473393	-	44	4	473387	24	473377	473393	17
8502	Pf3D7_02_v3	473419	473459	-	104	10	473459	25	473423	473459	37
8507	Pf3D7_02_v3	473956	474318	-	211	98	474110	15	473997	474266	270
5253	Pf3D7_02_v3	474718	474998	+	1485	178	474835	152	474805	474945	141
5254	Pf3D7_02_v3	475055	477297	+	13494	1356	475283	1518	475252	476932	1681
8515	Pf3D7_02_v3	477234	477318	-	38	9	477267	12	477253	477318	66
8517	Pf3D7_02_v3	477566	477632	-	35	14	477576	6	477567	477631	65
8518	Pf3D7_02_v3	477687	477920	-	195	42	477745	21	477736	477901	166
8519	Pf3D7_02_v3	477941	478282	-	259	65	478263	30	477971	478263	293
8520	Pf3D7_02_v3	478354	478369	-	37	6	478369	21	478362	478369	8
8540	Pf3D7_02_v3	480492	480522	-	47	10	480511	11	480501	480522	22
5279	Pf3D7_02_v3	481240	481329	+	48	16	481241	9	481241	481321	81
8554	Pf3D7_02_v3	483147	483170	-	34	16	483152	6	483151	483167	17
5286	Pf3D7_02_v3	483382	483440	+	52	5	483383	36	483383	483434	52
5295	Pf3D7_02_v3	483821	483929	+	64	14	483915	32	483853	483915	63
5302	Pf3D7_02_v3	484586	484657	+	33	8	484619	13	484597	484657	61
5303	Pf3D7_02_v3	484690	484992	+	386	74	484992	34	484754	484989	236
5304	Pf3D7_02_v3	485012	485063	+	60	22	485052	10	485016	485056	41
5305	Pf3D7_02_v3	485088	485262	+	208	62	485219	30	485101	485238	138
5306	Pf3D7_02_v3	485285	485365	+	113	12	485286	33	485286	485359	74
5308	Pf3D7_02_v3	485423	485522	+	92	20	485452	25	485452	485522	71
5310	Pf3D7_02_v3	485630	486082	+	626	91	485997	55	485697	486046	350
5312	Pf3D7_02_v3	486211	486302	+	81	15	486288	47	486230	486288	59
5313	Pf3D7_02_v3	486334	486440	+	72	20	486365	9	486346	486420	75
5314	Pf3D7_02_v3	486494	486642	+	134	34	486579	28	486535	486631	97
5315	Pf3D7_02_v3	486669	488062	+	4021	931	487749	207	486859	487857	999
5316	Pf3D7_02_v3	488082	488139	+	78	9	488111	54	488092	488124	33
5317	Pf3D7_02_v3	488163	488181	+	34	4	488181	26	488177	488181	5
5318	Pf3D7_02_v3	488202	488251	+	49	7	488237	20	488204	488251	48
5319	Pf3D7_02_v3	488285	488341	+	33	9	488303	11	488287	488341	55
5321	Pf3D7_02_v3	488421	488500	+	71	10	488488	25	488440	488498	59
5322	Pf3D7_02_v3	488524	488583	+	69	9	488578	24	488535	488578	44
5324	Pf3D7_02_v3	488716	488864	+	62	25	488848	8	488720	488848	129
8563	Pf3D7_02_v3	490170	490980	-	1413	319	490843	50	490351	490843	493
5340	Pf3D7_02_v3	492011	492689	+	6988	435	492626	1503	492370	492642	273
5341	Pf3D7_02_v3	492735	493068	+	685	171	492956	80	492843	492980	138
5342	Pf3D7_02_v3	493096	494131	+	2710	543	493403	192	493281	493884	604
5343	Pf3D7_02_v3	494156	494220	+	41	17	494204	6	494163	494219	57
5349	Pf3D7_02_v3	494594	494681	+	41	18	494636	9	494618	494676	59
5351	Pf3D7_02_v3	494747	494952	+	126	36	494808	18	494808	494934	127
8590	Pf3D7_02_v3	495890	497017	-	1699	525	496206	56	496043	496874	832
8603	Pf3D7_02_v3	498102	498131	-	34	6	498125	17	498103	498125	23
8606	Pf3D7_02_v3	498294	498370	-	33	12	498304	9	498295	498352	58
8607	Pf3D7_02_v3	498398	498421	-	35	8	498417	16	498400	498417	18
8619	Pf3D7_02_v3	499271	499582	-	378	104	499423	29	499334	499561	228
8620	Pf3D7_02_v3	499602	500042	-	755	145	499616	45	499616	499916	301
8632	Pf3D7_02_v3	500950	501232	-	260	61	501096	24	500973	501161	189
8635	Pf3D7_02_v3	501327	501363	-	36	5	501363	24	501328	501363	36
8645	Pf3D7_02_v3	502198	502284	-	37	11	502284	9	502203	502284	82
8646	Pf3D7_02_v3	502306	502487	-	125	34	502432	26	502348	502482	135
8654	Pf3D7_02_v3	502878	502943	-	40	8	502940	21	502879	502940	62
8658	Pf3D7_02_v3	503120	503128	-	56	3	503121	31	503121	503128	8
8661	Pf3D7_02_v3	503316	503437	-	39	17	503340	7	503335	503415	81
8672	Pf3D7_02_v3	504437	504468	-	47	6	504468	21	504438	504468	31
8674	Pf3D7_02_v3	504594	504611	-	40	4	504599	25	504595	504599	5
8675	Pf3D7_02_v3	504635	504825	-	163	37	504726	25	504658	504814	157
8676	Pf3D7_02_v3	504845	504957	-	62	21	504901	6	504849	504940	92
8681	Pf3D7_02_v3	505258	505388	-	63	24	505292	6	505274	505352	79
8685	Pf3D7_02_v3	505523	506249	-	1294	260	505804	165	505633	506125	493
8689	Pf3D7_02_v3	506517	506621	-	113	24	506571	14	506554	506609	56
8691	Pf3D7_02_v3	506736	506761	-	35	5	506758	27	506745	506758	14
8700	Pf3D7_02_v3	507473	507920	-	507	119	507871	39	507513	507871	359
5354	Pf3D7_02_v3	507881	507894	+	39	8	507892	15	507883	507894	12
5360	Pf3D7_02_v3	508940	509350	+	309	123	509239	18	509044	509304	261
5362	Pf3D7_02_v3	509443	510138	+	1925	465	509825	127	509540	510066	527
5363	Pf3D7_02_v3	510199	510369	+	340	81	510282	28	510224	510340	117
5364	Pf3D7_02_v3	510390	510470	+	69	13	510469	20	510409	510469	61
5366	Pf3D7_02_v3	510530	510630	+	46	16	510590	6	510545	510607	63
5367	Pf3D7_02_v3	510653	510749	+	112	28	510705	10	510668	510736	69
5368	Pf3D7_02_v3	510778	510874	+	77	12	510832	44	510787	510844	58
5369	Pf3D7_02_v3	510896	510959	+	33	11	510931	9	510899	510948	50
5371	Pf3D7_02_v3	511099	511450	+	359	90	511203	28	511123	511413	291
5385	Pf3D7_02_v3	512699	512746	+	34	10	512720	6	512709	512738	30
5386	Pf3D7_02_v3	512767	512850	+	62	20	512792	12	512777	512826	50
5388	Pf3D7_02_v3	512900	513840	+	2059	614	513533	110	513103	513727	625
5398	Pf3D7_02_v3	514351	514422	+	35	11	514422	10	514352	514422	71
5402	Pf3D7_02_v3	514556	514813	+	572	80	514800	114	514628	514800	173
5403	Pf3D7_02_v3	514834	515298	+	461	109	515090	27	514901	515219	319
5406	Pf3D7_02_v3	515420	515572	+	188	33	515545	36	515462	515568	107
5407	Pf3D7_02_v3	515595	516024	+	328	92	515859	22	515642	515953	312
5412	Pf3D7_02_v3	516327	516498	+	195	35	516455	17	516349	516483	135
5416	Pf3D7_02_v3	516705	516806	+	91	19	516731	44	516731	516784	54
5418	Pf3D7_02_v3	516915	516961	+	34	7	516955	17	516935	516955	21
5419	Pf3D7_02_v3	516985	517207	+	124	33	516986	26	516986	517150	165
5428	Pf3D7_02_v3	517656	518340	+	1429	338	517872	34	517826	518256	431
5430	Pf3D7_02_v3	518463	519307	+	1829	391	518902	54	518636	519047	412
5434	Pf3D7_02_v3	519556	519619	+	51	11	519565	14	519564	519617	54
5435	Pf3D7_02_v3	519642	519680	+	73	8	519670	26	519643	519680	38
5436	Pf3D7_02_v3	519700	520194	+	343	83	519873	105	519779	520101	323
5437	Pf3D7_02_v3	520241	520404	+	89	36	520252	18	520252	520388	137
5438	Pf3D7_02_v3	520426	520919	+	673	170	520665	31	520477	520807	331
8712	Pf3D7_02_v3	521324	521648	-	97	47	521602	7	521352	521602	251
8715	Pf3D7_02_v3	521745	521787	-	39	23	521752	6	521752	521781	30
5445	Pf3D7_02_v3	521876	521951	+	54	22	521879	12	521879	521939	61
5452	Pf3D7_02_v3	522470	522546	+	39	16	522528	7	522484	522546	63
5455	Pf3D7_02_v3	522682	523154	+	1848	374	522948	122	522744	523102	359
5456	Pf3D7_02_v3	523181	524097	+	5356	500	523877	3028	523538	523877	340
5457	Pf3D7_02_v3	524127	524384	+	93	65	524273	6	524169	524358	190
5459	Pf3D7_02_v3	524457	524597	+	187	41	524550	26	524474	524576	103
8727	Pf3D7_02_v3	525031	525064	-	44	6	525047	29	525047	525064	18
8728	Pf3D7_02_v3	525095	525175	-	51	13	525096	13	525096	525140	45
8731	Pf3D7_02_v3	525340	525394	-	46	13	525361	6	525341	525394	54
8733	Pf3D7_02_v3	525494	525586	-	127	20	525568	42	525521	525568	48
5467	Pf3D7_02_v3	525582	525670	+	99	15	525655	22	525592	525655	64
8734	Pf3D7_02_v3	525612	525662	-	41	11	525662	14	525633	525662	30
5468	Pf3D7_02_v3	525704	525941	+	119	37	525712	30	525705	525891	187
8735	Pf3D7_02_v3	525706	525725	-	37	4	525707	26	525707	525710	4
8737	Pf3D7_02_v3	525787	526063	-	321	72	525964	25	525874	526038	165
8745	Pf3D7_02_v3	529076	529137	-	40	11	529119	5	529077	529137	61
8746	Pf3D7_02_v3	529163	529244	-	60	15	529173	9	529165	529242	78
5480	Pf3D7_02_v3	529312	529322	+	43	2	529313	30	529313	529322	10
8748	Pf3D7_02_v3	529317	529369	-	52	8	529343	21	529328	529352	25
8751	Pf3D7_02_v3	529638	529647	-	52	3	529640	50	529640	529640	1
8756	Pf3D7_02_v3	530062	530096	-	36	6	530094	17	530063	530094	32
8761	Pf3D7_02_v3	530478	530517	-	36	7	530515	11	530479	530515	37
8763	Pf3D7_02_v3	530640	530803	-	85	23	530795	13	530681	530795	115
8764	Pf3D7_02_v3	530836	530875	-	49	6	530860	23	530850	530875	26
5501	Pf3D7_02_v3	532722	532874	+	47	21	532782	6	532730	532854	125
5502	Pf3D7_02_v3	532974	533532	+	859	290	533237	37	533018	533423	406
5503	Pf3D7_02_v3	533560	533887	+	231	78	533831	14	533596	533836	241
5504	Pf3D7_02_v3	533944	534005	+	41	13	533947	9	533945	534005	61
5512	Pf3D7_02_v3	534506	534613	+	40	17	534552	6	534519	534607	89
5519	Pf3D7_02_v3	535248	535383	+	95	24	535369	28	535257	535369	113
5520	Pf3D7_02_v3	535519	535625	+	72	35	535579	9	535531	535615	85
8782	Pf3D7_02_v3	535801	535858	-	33	14	535838	8	535824	535858	35
8786	Pf3D7_02_v3	536061	536080	-	45	4	536062	41	536062	536062	1
5527	Pf3D7_02_v3	537281	537574	+	374	104	537383	24	537350	537499	150
5528	Pf3D7_02_v3	537622	538067	+	908	172	537736	75	537693	537935	243
5530	Pf3D7_02_v3	538274	538715	+	1259	235	538311	50	538304	538665	362
5533	Pf3D7_02_v3	538828	539793	+	1348	376	539349	41	538907	539539	633
5537	Pf3D7_02_v3	540048	540130	+	73	28	540111	20	540058	540111	54
8802	Pf3D7_02_v3	540198	540611	-	253	112	540228	18	540228	540569	342
5566	Pf3D7_02_v3	542569	542652	+	43	14	542600	17	542595	542632	38
8813	Pf3D7_02_v3	544083	544172	-	41	9	544134	18	544098	544151	54
8818	Pf3D7_02_v3	544800	544939	-	86	22	544912	33	544813	544918	106
8821	Pf3D7_02_v3	545161	545427	-	427	116	545313	25	545198	545391	194
8822	Pf3D7_02_v3	545566	545660	-	322	51	545606	49	545576	545635	60
8824	Pf3D7_02_v3	545806	546223	-	515	117	545829	24	545831	546114	284
8849	Pf3D7_02_v3	551843	551845	-	39	2	551844	34	551844	551845	2
8855	Pf3D7_02_v3	554641	554686	-	42	10	554642	20	554642	554680	39
8856	Pf3D7_02_v3	554752	554822	-	38	12	554791	14	554769	554820	52
5580	Pf3D7_02_v3	556733	557334	+	807	221	556978	67	556800	557151	352
8863	Pf3D7_02_v3	556748	556788	-	36	23	556783	6	556751	556783	33
5581	Pf3D7_02_v3	557548	557629	+	37	11	557626	21	557586	557626	41
8865	Pf3D7_02_v3	558512	558569	-	208	55	558533	20	558526	558560	35
8866	Pf3D7_02_v3	560706	560776	-	88	49	560748	6	560710	560753	44
8873	Pf3D7_02_v3	561832	561911	-	64	10	561891	17	561841	561904	64
8875	Pf3D7_02_v3	562021	562177	-	181	39	562140	23	562040	562174	135
8876	Pf3D7_02_v3	562219	563865	-	3150	767	562905	71	562524	563535	1012
8879	Pf3D7_02_v3	564012	564701	-	700	179	564300	47	564073	564596	524
8881	Pf3D7_02_v3	564793	564911	-	70	33	564833	11	564801	564890	90
5595	Pf3D7_02_v3	565641	565843	+	263	76	565696	18	565663	565826	164
5596	Pf3D7_02_v3	565894	566123	+	525	82	566072	177	566016	566081	66
5598	Pf3D7_02_v3	566274	567842	+	2945	750	566446	80	566447	567564	1118
5601	Pf3D7_02_v3	567949	568011	+	34	14	567976	7	567950	568002	53
5606	Pf3D7_02_v3	568297	568340	+	35	22	568314	3	568300	568339	40
8895	Pf3D7_02_v3	568727	569091	-	1468	180	569036	168	568826	569044	219
8897	Pf3D7_02_v3	569166	573701	-	30585	3181	569583	2823	569558	572104	2547
5624	Pf3D7_02_v3	574852	574882	+	35	14	574860	9	574859	574880	22
8907	Pf3D7_02_v3	575343	575438	-	44	15	575424	6	575344	575430	87
8908	Pf3D7_02_v3	575460	575508	-	42	9	575466	15	575461	575495	35
5638	Pf3D7_02_v3	576361	576438	+	40	12	576410	17	576374	576415	42
5644	Pf3D7_02_v3	577923	578001	+	33	11	577924	15	577924	578000	77
5647	Pf3D7_02_v3	578338	578358	+	34	4	578340	20	578339	578358	20
5648	Pf3D7_02_v3	578385	578625	+	157	39	578439	15	578429	578588	160
5652	Pf3D7_02_v3	579088	579110	+	40	3	579089	21	579089	579110	22
5656	Pf3D7_02_v3	579330	579365	+	46	7	579350	16	579331	579365	35
5685	Pf3D7_02_v3	583824	583967	+	69	17	583967	17	583867	583967	101
5688	Pf3D7_02_v3	584137	584343	+	102	41	584185	12	584158	584306	149
5694	Pf3D7_02_v3	584682	584767	+	56	8	584742	17	584699	584755	57
5699	Pf3D7_02_v3	585129	585232	+	121	17	585163	49	585142	585193	52
5700	Pf3D7_02_v3	585254	585630	+	1059	76	585337	328	585332	585565	234
5701	Pf3D7_02_v3	585664	585751	+	85	23	585701	28	585679	585739	61
5704	Pf3D7_02_v3	585894	586021	+	42	18	585998	6	585918	586015	98
8928	Pf3D7_02_v3	587122	587269	-	155	32	587123	29	587123	587236	114
8929	Pf3D7_02_v3	587392	589416	-	7319	1554	588974	282	587544	589015	1472
5719	Pf3D7_02_v3	590201	590296	+	81	20	590269	22	590257	590288	32
8946	Pf3D7_02_v3	591543	591701	-	159	50	591551	14	591551	591673	123
8947	Pf3D7_02_v3	591739	591897	-	83	29	591836	12	591777	591863	87
8952	Pf3D7_02_v3	592344	592593	-	131	46	592421	21	592374	592583	210
5734	Pf3D7_02_v3	592945	593015	+	61	27	593003	9	592976	593009	34
5736	Pf3D7_02_v3	593158	593293	+	173	43	593229	29	593183	593258	76
5737	Pf3D7_02_v3	593360	593955	+	1102	291	593579	194	593448	593794	347
5738	Pf3D7_02_v3	593998	597428	+	16620	2145	596567	1117	594664	597045	2382
5739	Pf3D7_02_v3	597481	597829	+	789	146	597588	125	597513	597682	170
5740	Pf3D7_02_v3	597852	597892	+	44	8	597878	18	597861	597891	31
5741	Pf3D7_02_v3	597913	598652	+	1171	273	598132	49	598063	598535	473
5742	Pf3D7_02_v3	598673	598918	+	198	56	598687	17	598687	598897	211
5743	Pf3D7_02_v3	598951	599303	+	200	61	599172	20	598973	599243	271
5748	Pf3D7_02_v3	599485	599549	+	33	10	599497	6	599486	599549	64
5749	Pf3D7_02_v3	599569	599612	+	33	9	599597	14	599573	599610	38
8970	Pf3D7_02_v3	599629	599825	-	59	29	599679	7	599672	599808	137
5758	Pf3D7_02_v3	600165	600638	+	341	142	600329	34	600259	600537	279
8978	Pf3D7_02_v3	600471	600716	-	119	46	600647	14	600503	600661	159
8980	Pf3D7_02_v3	600806	600901	-	148	33	600843	22	600820	600895	76
8981	Pf3D7_02_v3	600961	601058	-	86	29	600993	17	600982	601058	77
8982	Pf3D7_02_v3	601078	602260	-	3681	574	601186	794	601186	601911	726
8983	Pf3D7_02_v3	602282	602434	-	113	35	602392	28	602291	602415	125
8984	Pf3D7_02_v3	602513	603047	-	437	140	602756	19	602584	602982	399
5774	Pf3D7_02_v3	602594	602663	+	46	11	602609	20	602609	602654	46
5783	Pf3D7_02_v3	603578	603625	+	51	11	603609	28	603592	603610	19
5790	Pf3D7_02_v3	604476	604594	+	70	35	604493	5	604485	604579	95
5794	Pf3D7_02_v3	604785	605259	+	325	115	605077	20	604865	605184	320
5795	Pf3D7_02_v3	605301	606438	+	2753	569	606183	180	605575	606273	699
5796	Pf3D7_02_v3	606463	606585	+	210	17	606464	44	606464	606558	95
5798	Pf3D7_02_v3	606719	606736	+	36	5	606728	19	606720	606736	17
5801	Pf3D7_02_v3	606841	607060	+	85	28	606842	17	606842	607049	208
5802	Pf3D7_02_v3	607109	607203	+	33	9	607147	6	607112	607183	72
5805	Pf3D7_02_v3	607306	607417	+	103	25	607415	30	607327	607415	89
5806	Pf3D7_02_v3	607438	608436	+	3605	520	607815	213	607686	608216	531
5808	Pf3D7_02_v3	608580	608655	+	44	11	608581	21	608581	608655	75
5809	Pf3D7_02_v3	608679	608779	+	47	14	608719	11	608713	608766	54
5813	Pf3D7_02_v3	608930	609785	+	968	331	609194	74	609093	609608	516
9009	Pf3D7_02_v3	609658	609762	-	71	17	609687	18	609677	609755	79
9010	Pf3D7_02_v3	609787	609890	-	98	26	609833	12	609806	609886	81
5814	Pf3D7_02_v3	609867	609959	+	34	16	609868	6	609868	609938	71
5825	Pf3D7_02_v3	610875	612652	+	6505	1036	611539	458	611190	612146	957
5826	Pf3D7_02_v3	612731	612889	+	100	43	612734	10	612734	612882	149
5827	Pf3D7_02_v3	613002	613148	+	172	41	613127	40	613044	613132	89
5828	Pf3D7_02_v3	613242	613315	+	53	11	613279	17	613253	613305	53
5843	Pf3D7_02_v3	614540	614582	+	44	9	614570	21	614541	614574	34
5847	Pf3D7_02_v3	614860	614997	+	112	35	614928	15	614876	614997	122
5848	Pf3D7_02_v3	615068	615147	+	39	13	615083	15	615078	615122	45
5849	Pf3D7_02_v3	615176	615280	+	84	20	615267	10	615200	615274	75
9022	Pf3D7_02_v3	616698	617050	-	349	111	616903	17	616729	616952	224
9034	Pf3D7_02_v3	618375	619109	-	1147	289	618702	173	618519	619051	533
9043	Pf3D7_02_v3	620163	620389	-	196	69	620273	24	620217	620366	150
9060	Pf3D7_02_v3	623266	623516	-	145	47	623499	20	623288	623499	212
9061	Pf3D7_02_v3	623719	623801	-	77	20	623799	10	623739	623799	61
9062	Pf3D7_02_v3	623822	623935	-	89	20	623920	13	623852	623933	82
9065	Pf3D7_02_v3	624218	624293	-	43	12	624282	12	624219	624290	72
9066	Pf3D7_02_v3	624320	624453	-	84	27	624329	9	624329	624436	108
9068	Pf3D7_02_v3	624629	624717	-	37	13	624676	5	624630	624705	76
9071	Pf3D7_02_v3	624832	625021	-	142	53	624866	11	624852	624957	106
5865	Pf3D7_02_v3	625123	625155	+	58	10	625155	18	625134	625155	22
5882	Pf3D7_02_v3	626497	626533	+	50	11	626509	16	626498	626528	31
5884	Pf3D7_02_v3	626669	626777	+	58	30	626748	6	626688	626761	74
5885	Pf3D7_02_v3	626822	626886	+	119	25	626836	29	626826	626882	57
5886	Pf3D7_02_v3	626910	627011	+	66	20	626933	6	626912	627002	91
5887	Pf3D7_02_v3	627037	627143	+	56	15	627051	12	627051	627127	77
5891	Pf3D7_02_v3	627341	627412	+	60	11	627395	31	627349	627407	59
5895	Pf3D7_02_v3	627999	628007	+	36	6	628004	15	628003	628006	4
9079	Pf3D7_02_v3	628242	628294	-	50	11	628288	17	628244	628288	45
9085	Pf3D7_02_v3	628728	629523	-	4204	493	629031	882	628873	629227	355
9086	Pf3D7_02_v3	629544	630465	-	577	203	630102	28	629677	630378	702
9087	Pf3D7_02_v3	630486	631348	-	909	243	630607	40	630561	631273	713
9088	Pf3D7_02_v3	631467	631827	-	235	84	631584	16	631514	631780	267
9089	Pf3D7_02_v3	631931	632309	-	206	103	632078	12	631994	632263	270
9093	Pf3D7_02_v3	632478	632549	-	50	18	632486	7	632485	632529	45
9099	Pf3D7_02_v3	634221	634336	-	53	36	634234	7	634234	634313	80
9101	Pf3D7_02_v3	634462	634575	-	114	49	634552	17	634480	634552	73
9102	Pf3D7_02_v3	634674	634847	-	99	46	634767	13	634695	634829	135
9104	Pf3D7_02_v3	634927	636467	-	2639	794	636101	71	635249	636189	941
9105	Pf3D7_02_v3	636488	636548	-	57	17	636543	15	636494	636543	50
9107	Pf3D7_02_v3	636598	637775	-	3319	738	637454	80	636847	637606	760
9108	Pf3D7_02_v3	637830	637915	-	61	29	637889	7	637848	637908	61
9113	Pf3D7_02_v3	638223	638277	-	43	7	638224	14	638224	638260	37
9116	Pf3D7_02_v3	638478	639456	-	1093	364	639141	41	638662	639245	584
5923	Pf3D7_02_v3	639878	640157	+	327	83	640157	40	639971	640157	187
5924	Pf3D7_02_v3	640177	642489	+	4810	1220	642265	93	640455	642214	1760
5926	Pf3D7_02_v3	642531	642625	+	43	10	642560	18	642560	642625	66
5927	Pf3D7_02_v3	642720	642967	+	372	80	642918	39	642769	642928	160
5928	Pf3D7_02_v3	642991	643207	+	235	83	643001	17	643002	643176	175
9126	Pf3D7_02_v3	643661	643669	-	37	2	643662	31	643662	643669	8
9128	Pf3D7_02_v3	643823	644526	-	1821	397	644480	92	643937	644435	499
9130	Pf3D7_02_v3	644625	644768	-	94	32	644668	21	644632	644732	101
5931	Pf3D7_02_v3	645337	645597	+	283	97	645358	20	645358	645580	223
5932	Pf3D7_02_v3	645694	645993	+	815	161	645961	196	645777	645961	185
5935	Pf3D7_02_v3	646104	647606	+	2947	578	647110	135	646213	647428	1216
5936	Pf3D7_02_v3	647630	648115	+	363	89	647775	26	647707	648077	371
5938	Pf3D7_02_v3	648218	648634	+	340	99	648512	22	648279	648562	284
5940	Pf3D7_02_v3	648706	649747	+	1233	277	649344	42	648961	649647	687
5941	Pf3D7_02_v3	649777	649902	+	122	21	649885	25	649794	649895	102
5946	Pf3D7_02_v3	650206	650343	+	42	19	650254	7	650209	650336	128
9147	Pf3D7_02_v3	652075	652190	-	53	22	652119	6	652085	652179	95
9155	Pf3D7_02_v3	653368	653400	-	36	7	653375	16	653375	653400	26
5964	Pf3D7_02_v3	658919	658990	+	108	17	658962	40	658920	658965	46
5965	Pf3D7_02_v3	659012	659162	+	114	26	659062	28	659052	659158	107
5989	Pf3D7_02_v3	664133	664145	+	38	2	664134	33	664134	664145	12
9173	Pf3D7_02_v3	665178	665241	-	48	14	665179	12	665179	665237	59
9174	Pf3D7_02_v3	665264	665900	-	921	200	665358	40	665343	665766	424
9175	Pf3D7_02_v3	665928	666041	-	88	21	665957	38	665945	666022	78
9178	Pf3D7_02_v3	666183	666263	-	36	14	666223	5	666187	666257	71
9183	Pf3D7_02_v3	666567	666765	-	78	32	666641	18	666582	666722	141
9191	Pf3D7_02_v3	667492	668023	-	703	211	667714	61	667560	667866	307
9194	Pf3D7_02_v3	668174	668223	-	34	11	668212	7	668185	668223	39
9201	Pf3D7_02_v3	668567	668653	-	75	35	668592	6	668586	668642	57
9202	Pf3D7_02_v3	668746	668811	-	60	34	668752	5	668752	668800	49
9203	Pf3D7_02_v3	668843	669090	-	225	67	668857	52	668857	669046	190
9205	Pf3D7_02_v3	669217	669967	-	1755	484	669679	43	669413	669919	507
9206	Pf3D7_02_v3	670058	670130	-	133	44	670124	28	670067	670126	60
6009	Pf3D7_02_v3	671328	671499	+	156	30	671496	28	671351	671496	146
6013	Pf3D7_02_v3	671692	671762	+	50	12	671697	10	671693	671757	65
6020	Pf3D7_02_v3	672374	672455	+	44	11	672403	8	672375	672448	74
6021	Pf3D7_02_v3	672477	673274	+	1113	338	672900	59	672569	673167	599
6024	Pf3D7_02_v3	673495	673532	+	58	5	673512	27	673512	673531	20
9216	Pf3D7_02_v3	683848	683933	-	50	15	683849	12	683849	683930	82
9218	Pf3D7_02_v3	684005	684047	-	53	9	684036	15	684011	684038	28
9222	Pf3D7_02_v3	684491	684594	-	42	23	684509	8	684496	684576	81
6108	Pf3D7_02_v3	686043	686231	+	126	45	686190	10	686051	686199	149
6110	Pf3D7_02_v3	686396	687533	+	5142	809	686678	727	686601	687240	640
6111	Pf3D7_02_v3	687565	687668	+	46	16	687575	7	687566	687668	103
6112	Pf3D7_02_v3	687692	687766	+	79	23	687727	12	687696	687765	70
6113	Pf3D7_02_v3	687787	688384	+	932	218	688249	146	687928	688274	347
9244	Pf3D7_02_v3	687921	688260	-	161	56	688037	12	687958	688224	267
9245	Pf3D7_02_v3	688282	688416	-	112	28	688307	44	688285	688385	101
9246	Pf3D7_02_v3	688443	688678	-	204	59	688487	34	688487	688652	166
9248	Pf3D7_02_v3	688734	688930	-	202	57	688803	21	688751	688856	106
9250	Pf3D7_02_v3	689019	689132	-	88	31	689123	9	689050	689124	75
9252	Pf3D7_02_v3	689303	689403	-	86	33	689318	9	689315	689390	76
9254	Pf3D7_02_v3	689684	689993	-	342	75	689711	34	689699	689927	229
6122	Pf3D7_02_v3	689776	689823	+	46	13	689777	12	689777	689817	41
6127	Pf3D7_02_v3	690253	690362	+	110	29	690255	20	690255	690342	88
6129	Pf3D7_02_v3	690465	690490	+	43	6	690480	24	690466	690490	25
6133	Pf3D7_02_v3	690789	690837	+	126	21	690801	20	690800	690828	29
6135	Pf3D7_02_v3	690954	691026	+	108	17	691021	22	690972	691021	50
6136	Pf3D7_02_v3	691048	691205	+	478	68	691070	304	691070	691160	91
6137	Pf3D7_02_v3	691230	691488	+	797	118	691306	172	691305	691467	163
6138	Pf3D7_02_v3	691629	692401	+	1439	337	692277	82	691758	692382	625
6141	Pf3D7_02_v3	692634	695642	+	30109	2121	695048	9808	693055	695048	1994
9260	Pf3D7_02_v3	696462	696522	-	35	5	696522	21	696479	696522	44
9267	Pf3D7_02_v3	697806	698014	-	91	31	697976	11	697832	697995	164
9268	Pf3D7_02_v3	698044	698096	-	61	10	698083	21	698047	698085	39
9274	Pf3D7_02_v3	698523	698632	-	45	19	698593	9	698524	698629	106
9276	Pf3D7_02_v3	698688	698808	-	165	34	698759	26	698693	698787	95
9277	Pf3D7_02_v3	698829	699090	-	116	53	698861	7	698845	699035	191
6156	Pf3D7_02_v3	699226	699281	+	35	7	699238	27	699238	699263	26
6161	Pf3D7_02_v3	699554	699590	+	45	23	699575	5	699572	699589	18
6169	Pf3D7_02_v3	701109	701359	+	157	37	701140	25	701140	701338	199
6170	Pf3D7_02_v3	701381	701490	+	45	12	701409	6	701382	701475	94
6171	Pf3D7_02_v3	701529	701868	+	165	51	701860	21	701593	701860	268
6177	Pf3D7_02_v3	702258	702320	+	34	11	702312	6	702262	702320	59
6181	Pf3D7_02_v3	702548	702629	+	45	12	702574	21	702574	702629	56
9306	Pf3D7_02_v3	704873	704987	-	105	22	704987	24	704877	704987	111
9308	Pf3D7_02_v3	705199	705233	-	70	7	705206	27	705206	705232	27
9315	Pf3D7_02_v3	705648	705747	-	52	20	705692	12	705650	705744	95
6194	Pf3D7_02_v3	707714	707774	+	37	11	707731	12	707731	707770	40
6196	Pf3D7_02_v3	707842	708302	+	765	129	707919	89	707860	708194	335
6197	Pf3D7_02_v3	708328	708667	+	133	45	708382	13	708346	708628	283
6205	Pf3D7_02_v3	709089	709204	+	58	20	709140	11	709101	709161	61
6208	Pf3D7_02_v3	709344	709442	+	44	21	709421	6	709360	709430	71
6211	Pf3D7_02_v3	709621	709761	+	35	22	709717	6	709673	709761	89
9343	Pf3D7_02_v3	710438	710778	-	161	63	710485	19	710459	710686	228
9351	Pf3D7_02_v3	711871	711932	-	37	7	711902	17	711872	711913	42
9356	Pf3D7_02_v3	713094	713135	-	3958	8	713125	2628	713110	713125	16
9359	Pf3D7_02_v3	713317	713368	-	38	12	713331	6	713323	713368	46
9363	Pf3D7_02_v3	713572	713622	-	33	6	713615	20	713573	713615	43
9364	Pf3D7_02_v3	713670	713718	-	52	11	713688	29	713675	713708	34
9372	Pf3D7_02_v3	714396	714411	-	51	7	714397	20	714397	714408	12
9378	Pf3D7_02_v3	714859	715118	-	165	33	714886	29	714886	715097	212
9382	Pf3D7_02_v3	715627	715709	-	35	15	715635	6	715635	715705	71
9383	Pf3D7_02_v3	715729	716047	-	170	74	715910	12	715744	716007	264
9384	Pf3D7_02_v3	716161	716293	-	97	34	716263	15	716176	716290	115
9386	Pf3D7_02_v3	716493	716577	-	144	46	716534	17	716500	716558	59
9388	Pf3D7_02_v3	716884	717179	-	503	136	717091	42	716911	717129	219
6219	Pf3D7_02_v3	717348	717781	+	590	115	717447	62	717364	717741	378
6220	Pf3D7_02_v3	717927	718022	+	156	35	717956	24	717931	717999	69
6221	Pf3D7_02_v3	718046	718269	+	100	35	718227	18	718073	718227	155
6231	Pf3D7_02_v3	719352	719521	+	87	34	719492	12	719379	719507	129
6233	Pf3D7_02_v3	719818	720050	+	271	77	719863	40	719842	720001	160
6234	Pf3D7_02_v3	720070	720172	+	43	20	720073	12	720073	720159	87
6235	Pf3D7_02_v3	720303	721653	+	5188	840	720469	252	720460	721513	1054
9405	Pf3D7_02_v3	720326	720421	-	547	95	720345	72	720344	720397	54
9411	Pf3D7_02_v3	721849	721892	-	47	42	721889	3	721855	721890	36
6236	Pf3D7_02_v3	721850	721997	+	274	64	721948	34	721895	721970	76
6238	Pf3D7_02_v3	722115	722262	+	177	51	722226	14	722124	722242	119
9412	Pf3D7_02_v3	722352	722384	-	10062	29	722376	9052	722376	722376	1
6240	Pf3D7_02_v3	722395	722476	+	63	33	722397	6	722397	722467	71
6241	Pf3D7_02_v3	722593	723015	+	210	122	722894	19	722641	722933	293
9414	Pf3D7_02_v3	722599	722604	-	91	5	722600	79	722600	722601	2
9415	Pf3D7_02_v3	722816	722876	-	41	36	722817	4	722824	722874	51
6242	Pf3D7_02_v3	723041	723214	+	275	47	723167	55	723110	723177	68
9421	Pf3D7_02_v3	723415	723503	-	63	38	723435	6	723425	723497	73
9422	Pf3D7_02_v3	723595	723967	-	213	111	723836	14	723636	723912	277
9436	Pf3D7_02_v3	725194	725589	-	566	187	725551	44	725297	725554	258
6251	Pf3D7_02_v3	725397	725398	+	53	1	725398	53	725398	725398	1
9437	Pf3D7_02_v3	725614	726173	-	889	178	725838	55	725678	726056	379
9441	Pf3D7_02_v3	726411	726450	-	40	6	726441	25	726416	726450	35
9442	Pf3D7_02_v3	726479	726523	-	43	10	726489	21	726489	726514	26
9485	Pf3D7_02_v3	730814	730863	-	58	9	730844	25	730829	730859	31
9488	Pf3D7_02_v3	731272	731386	-	113	24	731358	17	731293	731383	91
9490	Pf3D7_02_v3	731546	731990	-	770	113	731940	244	731656	731943	288
9492	Pf3D7_02_v3	732155	732743	-	846	209	732320	30	732206	732617	412
9493	Pf3D7_02_v3	732766	732810	-	33	9	732794	16	732785	732802	18
9494	Pf3D7_02_v3	732831	733084	-	158	56	733005	32	732895	733046	152
9495	Pf3D7_02_v3	733115	733233	-	39	18	733143	6	733116	733231	116
6260	Pf3D7_02_v3	733558	734162	+	1602	366	733865	70	733674	734000	327
6261	Pf3D7_02_v3	734185	734556	+	1230	278	734535	97	734275	734535	261
6262	Pf3D7_02_v3	734601	734929	+	420	192	734698	15	734626	734871	246
6265	Pf3D7_02_v3	735103	735162	+	54	18	735109	8	735104	735147	44
9514	Pf3D7_02_v3	735748	735859	-	40	13	735789	11	735755	735826	72
9518	Pf3D7_02_v3	735984	736046	-	36	11	736007	12	735994	736046	53
9525	Pf3D7_02_v3	736617	736719	-	46	13	736671	6	736625	736719	95
9529	Pf3D7_02_v3	736838	737144	-	211	63	736925	25	736851	737055	205
9537	Pf3D7_02_v3	737614	737703	-	39	11	737703	10	737617	737703	87
9553	Pf3D7_02_v3	739035	739106	-	67	11	739074	34	739074	739099	26
6288	Pf3D7_02_v3	739141	739185	+	39	6	739185	28	739142	739185	44
6303	Pf3D7_02_v3	740941	740973	+	50	7	740950	39	740950	740957	8
6304	Pf3D7_02_v3	740997	741101	+	132	24	741040	16	741003	741095	93
6305	Pf3D7_02_v3	741127	741545	+	228	98	741303	16	741158	741528	371
9572	Pf3D7_02_v3	743744	743847	-	63	17	743810	21	743771	743847	77
9574	Pf3D7_02_v3	743926	743989	-	47	10	743927	11	743927	743989	63
9575	Pf3D7_02_v3	744012	744070	-	35	10	744021	19	744018	744055	38
9576	Pf3D7_02_v3	744092	744512	-	189	71	744258	22	744141	744464	324
9584	Pf3D7_02_v3	745012	745038	-	46	6	745033	35	745031	745038	8
9586	Pf3D7_02_v3	745109	745206	-	82	17	745187	17	745118	745199	82
9591	Pf3D7_02_v3	745431	745873	-	835	224	745586	51	745504	745783	280
6327	Pf3D7_02_v3	747200	747300	+	154	35	747242	18	747218	747281	64
6328	Pf3D7_02_v3	747329	747452	+	33	19	747395	5	747368	747432	65
6331	Pf3D7_02_v3	747776	747840	+	55	12	747822	12	747778	747833	56
9614	Pf3D7_02_v3	748387	748627	-	154	53	748388	19	748388	748597	210
6337	Pf3D7_02_v3	748432	748525	+	96	26	748523	18	748441	748523	83
6338	Pf3D7_02_v3	748676	748884	+	162	50	748689	34	748688	748790	103
9616	Pf3D7_02_v3	748685	748740	-	41	11	748689	12	748686	748713	28
6339	Pf3D7_02_v3	748988	749373	+	907	262	749337	44	749068	749349	282
9619	Pf3D7_02_v3	749046	749158	-	50	13	749047	12	749047	749141	95
9621	Pf3D7_02_v3	749223	749445	-	164	43	749395	17	749270	749432	163
9622	Pf3D7_02_v3	749570	749658	-	34	20	749600	5	749591	749655	65
9624	Pf3D7_02_v3	750044	751124	-	1959	460	750534	76	750236	750994	759
9625	Pf3D7_02_v3	751145	752159	-	2746	569	751997	206	751283	751997	715
6346	Pf3D7_02_v3	752307	753108	+	3472	552	752483	380	752483	753044	562
6347	Pf3D7_02_v3	753153	753425	+	444	112	753270	54	753206	753355	150
9635	Pf3D7_02_v3	753346	753406	-	43	18	753373	8	753357	753406	50
9636	Pf3D7_02_v3	753428	753523	-	88	31	753523	12	753444	753523	80
6348	Pf3D7_02_v3	753454	753606	+	87	39	753516	10	753473	753597	125
9637	Pf3D7_02_v3	753545	753648	-	74	25	753629	12	753571	753648	78
6349	Pf3D7_02_v3	753667	753842	+	77	42	753737	8	753682	753834	153
6353	Pf3D7_02_v3	754583	754755	+	104	38	754636	45	754601	754732	132
6355	Pf3D7_02_v3	754892	754917	+	39	8	754917	9	754893	754917	25
6357	Pf3D7_02_v3	755039	755798	+	1202	205	755455	223	755279	755653	375
6359	Pf3D7_02_v3	755855	755929	+	50	14	755888	8	755880	755909	30
6360	Pf3D7_02_v3	755953	757208	+	2865	757	756753	40	756180	757018	839
6364	Pf3D7_02_v3	757546	757652	+	81	10	757652	29	757565	757652	88
6365	Pf3D7_02_v3	757674	757742	+	33	9	757712	9	757681	757731	51
6366	Pf3D7_02_v3	757763	758582	+	1957	411	758188	70	757931	758463	533
6370	Pf3D7_02_v3	758703	758738	+	34	4	758738	24	758704	758738	35
6373	Pf3D7_02_v3	758842	759008	+	50	22	759008	9	758874	759008	135
6374	Pf3D7_02_v3	759033	759147	+	53	16	759147	12	759034	759147	114
6376	Pf3D7_02_v3	759359	759419	+	47	12	759370	14	759370	759410	41
6378	Pf3D7_02_v3	759551	760106	+	1417	409	760025	96	759660	760034	375
6379	Pf3D7_02_v3	760129	760198	+	99	16	760133	28	760132	760182	51
6380	Pf3D7_02_v3	760218	760269	+	66	14	760221	20	760221	760262	42
6381	Pf3D7_02_v3	760289	760437	+	163	32	760316	19	760303	760427	125
6382	Pf3D7_02_v3	760459	760527	+	44	17	760525	6	760468	760526	59
6383	Pf3D7_02_v3	760556	760796	+	255	72	760709	17	760585	760773	189
6385	Pf3D7_02_v3	760867	760966	+	52	10	760933	22	760873	760966	94
6387	Pf3D7_02_v3	761048	761143	+	41	17	761056	9	761056	761143	88
6391	Pf3D7_02_v3	761300	761377	+	47	11	761377	16	761301	761377	77
6394	Pf3D7_02_v3	761559	762221	+	1177	259	762091	66	761679	762124	446
6405	Pf3D7_02_v3	762939	763040	+	38	17	762993	9	762948	763033	86
9657	Pf3D7_02_v3	763239	763429	-	208	89	763306	16	763278	763411	134
9659	Pf3D7_02_v3	763551	765017	-	5189	1087	764566	198	763858	764727	870
9662	Pf3D7_02_v3	765151	765541	-	754	272	765367	30	765204	765486	283
9665	Pf3D7_02_v3	766065	766144	-	63	19	766120	17	766082	766144	63
9667	Pf3D7_02_v3	766260	766761	-	3751	386	766678	528	766410	766678	269
9668	Pf3D7_02_v3	766813	767099	-	889	149	766998	106	766882	767016	135
6418	Pf3D7_02_v3	767013	767351	+	169	63	767166	12	767047	767343	297
9669	Pf3D7_02_v3	767126	767512	-	401	133	767334	33	767203	767460	258
9670	Pf3D7_02_v3	767579	767824	-	466	83	767699	175	767628	767806	179
9671	Pf3D7_02_v3	767880	768118	-	566	131	767991	28	767927	768103	177
9673	Pf3D7_02_v3	768174	768333	-	390	83	768263	35	768207	768297	91
9675	Pf3D7_02_v3	768398	768484	-	46	19	768438	5	768418	768477	60
9677	Pf3D7_02_v3	769167	769203	-	34	30	769203	3	769174	769202	29
6438	Pf3D7_02_v3	769906	769926	+	45	3	769926	38	769907	769926	20
6455	Pf3D7_02_v3	770818	770841	+	908	9	770841	893	770841	770841	1
6462	Pf3D7_02_v3	771814	772020	+	548	109	772007	86	771889	772007	119
6463	Pf3D7_02_v3	772111	773105	+	8200	535	772239	1355	772204	772597	394
9692	Pf3D7_02_v3	773380	773533	-	151	33	773427	17	773402	773514	113
9693	Pf3D7_02_v3	773556	773689	-	72	25	773648	6	773611	773674	64
9694	Pf3D7_02_v3	773713	773864	-	68	20	773802	12	773719	773849	131
6475	Pf3D7_02_v3	774386	774912	+	1243	307	774605	47	774502	774872	371
6478	Pf3D7_02_v3	775198	775447	+	426	169	775233	20	775232	775403	172
6481	Pf3D7_02_v3	775633	775813	+	203	59	775795	29	775649	775795	147
6483	Pf3D7_02_v3	775991	776306	+	197	71	776170	18	776034	776268	235
9717	Pf3D7_02_v3	777013	777456	-	649	158	777362	114	777086	777367	282
9720	Pf3D7_02_v3	777590	777894	-	260	75	777742	25	777608	777843	236
9723	Pf3D7_02_v3	778244	778316	-	35	7	778245	10	778245	778316	72
9726	Pf3D7_02_v3	779371	779644	-	128	34	779583	28	779391	779634	244
9735	Pf3D7_02_v3	780533	780638	-	42	13	780548	12	780534	780595	62
9742	Pf3D7_02_v3	781112	781319	-	88	29	781177	11	781177	781301	125
9746	Pf3D7_02_v3	781432	781478	-	47	10	781478	18	781433	781478	46
9747	Pf3D7_02_v3	781532	781635	-	68	19	781610	23	781548	781625	78
9748	Pf3D7_02_v3	781659	781734	-	157	23	781703	26	781664	781730	67
9753	Pf3D7_02_v3	781981	782163	-	132	25	782006	52	782006	782144	139
9755	Pf3D7_02_v3	782429	782463	-	33	17	782437	6	782437	782463	27
9756	Pf3D7_02_v3	783341	784105	-	874	279	783829	70	783491	783998	508
9757	Pf3D7_02_v3	784125	784517	-	608	173	784265	44	784192	784454	263
9760	Pf3D7_02_v3	784688	785438	-	1213	411	784754	74	784754	785282	529
9766	Pf3D7_02_v3	786645	787788	-	3197	566	787690	482	787025	787690	666
9767	Pf3D7_02_v3	787831	788177	-	968	205	787860	67	787860	788118	259
9768	Pf3D7_02_v3	788278	788593	-	210	82	788380	17	788313	788546	234
9775	Pf3D7_02_v3	789130	789472	-	280	116	789250	13	789166	789385	220
9778	Pf3D7_02_v3	789607	790254	-	702	258	790094	48	789659	790162	504
9779	Pf3D7_02_v3	790276	790636	-	173	72	790346	15	790315	790596	282
6520	Pf3D7_02_v3	790385	790795	+	251	99	790452	22	790434	790722	289
6521	Pf3D7_02_v3	790862	791208	+	1185	240	790966	70	790947	791097	151
6522	Pf3D7_02_v3	791241	791695	+	1516	293	791389	56	791335	791621	287
6523	Pf3D7_02_v3	791791	792582	+	1294	337	792003	80	791914	792450	537
6524	Pf3D7_02_v3	792763	792868	+	75	21	792806	20	792783	792847	65
9792	Pf3D7_02_v3	793168	793283	-	61	23	793254	36	793207	793260	54
9794	Pf3D7_02_v3	793452	794092	-	609	211	793595	24	793513	793959	447
9798	Pf3D7_02_v3	794427	794514	-	63	14	794449	17	794449	794498	50
6533	Pf3D7_02_v3	794528	794603	+	78	22	794601	12	794557	794602	46
6537	Pf3D7_02_v3	795140	795230	+	112	28	795186	19	795148	795221	74
6540	Pf3D7_02_v3	795444	795523	+	45	22	795477	6	795457	795507	51
6542	Pf3D7_02_v3	795645	795998	+	141	69	795939	13	795706	795939	234
6543	Pf3D7_02_v3	796028	796113	+	57	15	796044	22	796044	796109	66
6545	Pf3D7_02_v3	796229	796949	+	3380	387	796825	385	796603	796926	324
6547	Pf3D7_02_v3	797035	798089	+	32760	971	797702	12378	797263	797872	610
6548	Pf3D7_02_v3	798113	798145	+	46	15	798124	12	798116	798130	15
6549	Pf3D7_02_v3	798186	798282	+	694	69	798211	90	798211	798275	65
6550	Pf3D7_02_v3	798305	798340	+	73	32	798340	6	798310	798336	27
6551	Pf3D7_02_v3	798631	801594	+	88969	2823	799556	14075	798842	800593	1752
9812	Pf3D7_02_v3	800404	800443	-	38	6	800405	17	800405	800433	29
9813	Pf3D7_02_v3	800467	800509	-	40	11	800472	14	800472	800509	38
9814	Pf3D7_02_v3	800538	800559	-	43	9	800559	12	800545	800559	15
6555	Pf3D7_02_v3	802017	802141	+	80	26	802116	17	802059	802135	77
9822	Pf3D7_02_v3	802986	803036	-	40	22	802987	6	802987	803029	43
9823	Pf3D7_02_v3	803111	803145	-	34	5	803112	18	803112	803145	34
6561	Pf3D7_02_v3	803696	803794	+	36	15	803699	6	803699	803787	89
6563	Pf3D7_02_v3	803855	803966	+	38	16	803900	9	803863	803945	83
6567	Pf3D7_02_v3	804228	804288	+	33	11	804284	12	804236	804284	49
6569	Pf3D7_02_v3	804486	804714	+	129	40	804585	20	804530	804681	152
6570	Pf3D7_02_v3	804924	806305	+	5670	867	806040	1277	805129	806040	912
9833	Pf3D7_02_v3	806012	806144	-	65	22	806087	7	806036	806130	95
9834	Pf3D7_02_v3	806169	806324	-	75	24	806197	21	806197	806309	113
6571	Pf3D7_02_v3	806357	806502	+	314	91	806388	38	806375	806492	118
6574	Pf3D7_02_v3	806631	807303	+	922	177	806867	39	806708	807194	487
9843	Pf3D7_02_v3	807269	807348	-	43	13	807327	17	807276	807327	52
6576	Pf3D7_02_v3	807439	807502	+	49	16	807456	12	807440	807496	57
9845	Pf3D7_02_v3	807462	807654	-	144	34	807576	36	807527	807636	110
9846	Pf3D7_02_v3	807679	807908	-	146	71	807787	13	807725	807883	159
9851	Pf3D7_02_v3	808389	809023	-	1228	425	808785	57	808533	808958	426
6583	Pf3D7_02_v3	808660	808771	+	52	20	808760	12	808671	808760	90
6584	Pf3D7_02_v3	808824	808846	+	39	10	808832	6	808828	808846	19
6587	Pf3D7_02_v3	809046	809748	+	587	206	809338	24	809118	809641	524
9853	Pf3D7_02_v3	809107	810209	-	8224	779	809883	949	809531	809942	412
9854	Pf3D7_02_v3	810229	811461	-	6728	972	810344	331	810332	811191	860
9855	Pf3D7_02_v3	811511	811580	-	35	14	811535	6	811514	811563	50
9856	Pf3D7_02_v3	811600	811653	-	46	18	811623	21	811612	811636	25
6596	Pf3D7_02_v3	811757	811846	+	85	23	811773	15	811773	811839	67
6597	Pf3D7_02_v3	811898	811967	+	57	8	811907	29	811906	811935	30
9863	Pf3D7_02_v3	812466	812479	-	44	4	812479	23	812467	812479	13
6602	Pf3D7_02_v3	812921	812940	+	38	4	812939	19	812922	812940	19
6604	Pf3D7_02_v3	813005	813195	+	93	43	813032	15	813031	813176	146
6610	Pf3D7_02_v3	813441	813484	+	51	10	813454	14	813454	813471	18
9872	Pf3D7_02_v3	813982	814050	-	33	12	814003	16	813995	814038	44
9874	Pf3D7_02_v3	814164	814311	-	112	24	814165	16	814165	814294	130
6658	Pf3D7_02_v3	820607	820716	+	71	20	820684	14	820614	820711	98
6659	Pf3D7_02_v3	820739	820843	+	87	24	820803	14	820748	820843	96
6660	Pf3D7_02_v3	820872	820937	+	49	12	820907	22	820873	820937	65
6661	Pf3D7_02_v3	820958	821083	+	103	35	821044	13	820959	821062	104
6668	Pf3D7_02_v3	821556	821703	+	61	19	821689	12	821564	821702	139
6674	Pf3D7_02_v3	821953	822131	+	177	38	822121	23	821967	822121	155
6675	Pf3D7_02_v3	822157	822350	+	210	43	822327	28	822166	822336	171
9896	Pf3D7_02_v3	823195	823251	-	42	10	823251	8	823196	823251	56
9903	Pf3D7_02_v3	823916	825322	-	9431	947	824363	913	824299	825010	712
6701	Pf3D7_02_v3	830936	831282	+	441	120	831272	28	830979	831272	294
6703	Pf3D7_02_v3	831401	831736	+	577	125	831524	59	831452	831700	249
9916	Pf3D7_02_v3	831495	832039	-	505	172	831750	28	831543	831961	419
9917	Pf3D7_02_v3	832061	832112	-	54	17	832108	12	832064	832108	45
9919	Pf3D7_02_v3	832165	832237	-	63	18	832172	14	832169	832233	65
9920	Pf3D7_02_v3	832259	832306	-	39	14	832289	6	832262	832304	43
9921	Pf3D7_02_v3	832353	832484	-	89	23	832357	20	832357	832463	107
9922	Pf3D7_02_v3	832517	832672	-	60	21	832518	6	832518	832634	117
6719	Pf3D7_02_v3	832892	832910	+	52	3	832905	25	832893	832905	13
6723	Pf3D7_02_v3	833082	833145	+	34	12	833107	5	833083	833144	62
6724	Pf3D7_02_v3	833165	833270	+	112	17	833190	63	833190	833238	49
6725	Pf3D7_02_v3	833290	833996	+	3247	469	833935	245	833497	833936	440
6726	Pf3D7_02_v3	834067	834932	+	6098	462	834124	1299	834124	834503	380
6727	Pf3D7_02_v3	835118	835377	+	200	78	835335	12	835139	835361	223
9931	Pf3D7_02_v3	835146	835169	-	34	21	835157	3	835149	835166	18
6731	Pf3D7_02_v3	835496	835598	+	45	14	835546	6	835497	835585	89
6738	Pf3D7_02_v3	838553	838678	+	112	29	838576	29	838576	838634	59
6740	Pf3D7_02_v3	838747	838826	+	53	18	838760	6	838758	838813	56
6741	Pf3D7_02_v3	838857	839033	+	162	45	838940	12	838891	839022	132
6743	Pf3D7_02_v3	839153	839609	+	677	192	839319	41	839228	839553	326
6748	Pf3D7_02_v3	839923	840019	+	59	19	839943	12	839943	840000	58
6749	Pf3D7_02_v3	840047	840331	+	145	59	840315	7	840083	840302	220
6751	Pf3D7_02_v3	840389	840477	+	39	17	840409	6	840409	840473	65
6766	Pf3D7_02_v3	841884	841987	+	41	16	841894	6	841885	841977	93
6767	Pf3D7_02_v3	842072	842159	+	74	17	842159	21	842086	842159	74
6768	Pf3D7_02_v3	842179	842302	+	55	22	842203	9	842183	842260	78
6769	Pf3D7_02_v3	842336	842508	+	110	31	842356	10	842352	842489	138
6771	Pf3D7_02_v3	842652	842719	+	33	9	842702	12	842653	842702	50
6772	Pf3D7_02_v3	842760	842858	+	47	15	842817	6	842761	842858	98
6773	Pf3D7_02_v3	842882	842972	+	65	16	842913	14	842884	842949	66
6776	Pf3D7_02_v3	843265	843436	+	48	18	843361	9	843301	843434	134
6782	Pf3D7_02_v3	843862	843963	+	45	18	843887	6	843877	843942	66
6795	Pf3D7_02_v3	853759	853805	+	59	11	853805	23	853763	853805	43
6801	Pf3D7_02_v3	854626	854779	+	88	29	854636	16	854636	854779	144
6803	Pf3D7_02_v3	854859	855032	+	78	35	854873	6	854876	855021	146
6804	Pf3D7_02_v3	855187	855291	+	93	31	855234	7	855192	855279	88
6805	Pf3D7_02_v3	855312	855359	+	83	13	855322	41	855322	855345	24
6807	Pf3D7_02_v3	855424	855573	+	144	35	855497	19	855441	855554	114
9958	Pf3D7_02_v3	866356	866391	-	65	9	866367	28	866362	866381	20
9977	Pf3D7_02_v3	869726	870947	-	2887	691	870877	114	869999	870844	846
9979	Pf3D7_02_v3	871088	871222	-	111	30	871137	12	871103	871209	107
6814	Pf3D7_02_v3	871620	871843	+	171	51	871802	27	871658	871806	149
6815	Pf3D7_02_v3	871867	872070	+	433	74	871908	32	871882	872021	140
6821	Pf3D7_02_v3	872426	872574	+	52	20	872432	7	872432	872548	117
6822	Pf3D7_02_v3	872599	873643	+	1490	303	873367	46	872720	873514	795
6823	Pf3D7_02_v3	873733	873871	+	67	28	873850	9	873736	873850	115
6825	Pf3D7_02_v3	873996	873997	+	33	1	873997	33	873997	873997	1
9984	Pf3D7_02_v3	874219	874235	-	33	3	874231	21	874220	874235	16
6827	Pf3D7_02_v3	874459	874484	+	48	5	874460	22	874460	874481	22
9988	Pf3D7_02_v3	875421	875461	-	34	7	875437	6	875422	875461	40
9990	Pf3D7_02_v3	878353	878602	-	230	106	878506	21	878393	878551	159
9993	Pf3D7_02_v3	878752	878896	-	159	55	878875	17	878765	878891	127
9994	Pf3D7_02_v3	878971	879088	-	35	13	879013	6	878984	879078	95
9997	Pf3D7_02_v3	879251	879409	-	170	71	879406	14	879273	879406	134
9998	Pf3D7_02_v3	879430	879570	-	171	54	879504	35	879441	879545	105
10004	Pf3D7_02_v3	881211	881495	-	105	51	881287	9	881225	881428	204
10006	Pf3D7_02_v3	881569	882128	-	2217	328	882069	206	881747	882075	329
10007	Pf3D7_02_v3	882159	882776	-	1479	303	882706	90	882217	882705	489
6850	Pf3D7_02_v3	883029	883165	+	278	57	883132	19	883062	883147	86
6852	Pf3D7_02_v3	883243	883281	+	248	22	883267	57	883259	883269	11
6853	Pf3D7_02_v3	883340	884008	+	5737	525	883496	2550	883496	883852	357
6854	Pf3D7_02_v3	884082	884248	+	175	71	884214	9	884110	884233	124
6857	Pf3D7_02_v3	884467	884623	+	52	30	884468	7	884468	884613	146
6858	Pf3D7_02_v3	884645	884723	+	54	17	884652	5	884648	884722	75
6859	Pf3D7_02_v3	884744	884785	+	33	6	884785	11	884745	884785	41
10019	Pf3D7_02_v3	895345	895418	-	69	24	895385	14	895355	895408	54
10043	Pf3D7_02_v3	914530	914691	-	108	48	914614	5	914551	914666	116
10044	Pf3D7_02_v3	914711	914875	-	156	46	914729	15	914729	914870	142
6878	Pf3D7_02_v3	915810	916028	+	132	61	915845	10	915829	916009	181
10058	Pf3D7_02_v3	917492	917545	-	77	19	917536	14	917504	917536	33
6896	Pf3D7_02_v3	945724	945741	+	36	2	945741	31	945725	945741	17
13715	Pf3D7_03_v3	3751	3795	-	45	12	3784	24	3755	3791	37
13721	Pf3D7_03_v3	4273	4381	-	113	18	4289	32	4277	4371	95
13728	Pf3D7_03_v3	7019	7209	-	200	59	7141	28	7043	7170	128
10078	Pf3D7_03_v3	42431	42484	+	41	19	42440	11	42435	42463	29
10083	Pf3D7_03_v3	43934	44018	+	46	14	43941	14	43941	44000	60
13741	Pf3D7_03_v3	44644	45034	-	212	91	44984	10	44680	44987	308
10089	Pf3D7_03_v3	45493	45505	+	35	3	45505	17	45494	45505	12
10093	Pf3D7_03_v3	45994	46269	+	136	54	46108	15	46035	46220	186
10094	Pf3D7_03_v3	47217	47261	+	41	8	47260	21	47220	47260	41
13759	Pf3D7_03_v3	69652	69686	-	43	7	69677	17	69653	69678	26
13774	Pf3D7_03_v3	71409	71515	-	93	11	71488	35	71438	71488	51
13792	Pf3D7_03_v3	78507	78970	-	386	94	78907	36	78563	78945	383
13794	Pf3D7_03_v3	79024	79088	-	67	19	79076	16	79038	79084	47
13795	Pf3D7_03_v3	79109	79541	-	364	92	79462	61	79176	79490	315
13796	Pf3D7_03_v3	79564	80105	-	549	145	79736	37	79604	80022	419
13797	Pf3D7_03_v3	80183	80845	-	771	187	80280	157	80258	80770	513
13799	Pf3D7_03_v3	80908	81042	-	50	25	80944	5	80931	81021	91
13802	Pf3D7_03_v3	81325	81444	-	160	39	81386	15	81350	81429	80
10128	Pf3D7_03_v3	81589	81998	+	278	93	81983	33	81608	81983	376
10129	Pf3D7_03_v3	82028	82237	+	142	32	82044	23	82042	82226	185
13808	Pf3D7_03_v3	82238	82426	-	75	30	82328	6	82260	82424	165
10133	Pf3D7_03_v3	82433	82492	+	65	16	82441	31	82440	82487	48
13809	Pf3D7_03_v3	82446	83377	-	2227	308	83073	361	82845	83213	369
10134	Pf3D7_03_v3	82521	82591	+	35	12	82591	11	82531	82591	61
10135	Pf3D7_03_v3	82614	82744	+	165	41	82646	24	82646	82719	74
10136	Pf3D7_03_v3	82765	82852	+	95	20	82815	22	82799	82824	26
10138	Pf3D7_03_v3	82929	82974	+	36	7	82944	16	82930	82971	42
10139	Pf3D7_03_v3	82998	83067	+	39	13	83016	7	83000	83067	68
13810	Pf3D7_03_v3	83400	83862	-	1246	241	83611	94	83425	83763	339
13812	Pf3D7_03_v3	83995	84273	-	215	78	84243	25	84070	84258	189
13813	Pf3D7_03_v3	84294	84335	-	40	17	84335	8	84296	84335	40
10147	Pf3D7_03_v3	84782	84968	+	113	38	84935	15	84805	84968	164
10148	Pf3D7_03_v3	84994	85132	+	82	23	85090	24	85029	85122	94
13826	Pf3D7_03_v3	85755	85944	-	164	40	85873	18	85784	85927	144
13828	Pf3D7_03_v3	86023	86054	-	81	14	86027	34	86027	86054	28
13829	Pf3D7_03_v3	86074	86377	-	255	59	86152	24	86101	86343	243
13838	Pf3D7_03_v3	87615	87732	-	67	23	87672	17	87641	87704	64
13839	Pf3D7_03_v3	87756	87890	-	64	17	87759	28	87759	87847	89
13844	Pf3D7_03_v3	88206	89028	-	3497	510	88873	229	88451	88873	423
13845	Pf3D7_03_v3	89097	89587	-	1074	280	89211	35	89139	89497	359
13846	Pf3D7_03_v3	89608	89822	-	149	48	89609	20	89609	89803	195
13848	Pf3D7_03_v3	90457	90669	-	96	35	90577	30	90519	90619	101
13850	Pf3D7_03_v3	90759	90824	-	34	16	90811	7	90762	90821	60
13853	Pf3D7_03_v3	91078	91159	-	44	24	91079	6	91079	91150	72
13854	Pf3D7_03_v3	91183	93139	-	6181	1232	91932	77	91579	92876	1298
13856	Pf3D7_03_v3	93262	94109	-	2680	529	93486	78	93338	93857	520
13862	Pf3D7_03_v3	96305	97338	-	1692	504	96653	51	96433	97282	850
13864	Pf3D7_03_v3	97471	98386	-	2610	476	97748	384	97748	98235	488
13870	Pf3D7_03_v3	99529	99688	-	34	20	99537	6	99537	99684	148
10182	Pf3D7_03_v3	102753	102781	+	44	3	102768	37	102768	102781	14
10187	Pf3D7_03_v3	103268	103582	+	219	81	103269	12	103311	103558	248
10190	Pf3D7_03_v3	103783	105420	+	4037	849	104213	378	104150	105038	889
10191	Pf3D7_03_v3	105453	105589	+	93	35	105458	12	105458	105585	128
13890	Pf3D7_03_v3	106445	106599	-	61	17	106546	9	106475	106595	121
13894	Pf3D7_03_v3	106943	106994	-	33	9	106944	9	106944	106991	48
13897	Pf3D7_03_v3	107158	107179	-	51	2	107179	42	107159	107179	21
13908	Pf3D7_03_v3	108413	108529	-	43	14	108528	22	108479	108528	50
13909	Pf3D7_03_v3	108556	109267	-	853	200	108936	46	108669	109228	560
13911	Pf3D7_03_v3	109352	110295	-	1772	430	109437	38	109449	110118	670
10233	Pf3D7_03_v3	112813	112889	+	35	11	112881	11	112823	112889	67
10235	Pf3D7_03_v3	113011	113067	+	51	13	113012	12	113012	113044	33
10245	Pf3D7_03_v3	113616	113681	+	54	16	113617	12	113617	113672	56
10246	Pf3D7_03_v3	113720	113791	+	50	10	113761	16	113722	113791	70
10249	Pf3D7_03_v3	113959	114159	+	124	44	113996	13	113975	114146	172
10252	Pf3D7_03_v3	114340	115933	+	4341	995	114879	315	114636	115607	972
10253	Pf3D7_03_v3	115958	116093	+	97	36	116085	9	115983	116085	103
10254	Pf3D7_03_v3	116114	116183	+	60	11	116135	12	116115	116169	55
10255	Pf3D7_03_v3	116207	116557	+	192	66	116370	12	116233	116511	279
10257	Pf3D7_03_v3	116611	116658	+	46	9	116643	19	116612	116649	38
10258	Pf3D7_03_v3	116681	117969	+	3633	728	117658	194	116885	117758	874
10266	Pf3D7_03_v3	119121	120075	+	1871	498	119550	114	119303	119918	616
10268	Pf3D7_03_v3	120168	120316	+	152	51	120234	13	120181	120309	129
10269	Pf3D7_03_v3	120381	121148	+	1401	423	120722	55	120493	120995	503
10270	Pf3D7_03_v3	121215	121323	+	52	21	121323	9	121233	121323	91
10271	Pf3D7_03_v3	121462	121572	+	231	54	121468	36	121468	121559	92
10273	Pf3D7_03_v3	121701	121832	+	239	70	121786	28	121716	121798	83
10274	Pf3D7_03_v3	121996	122142	+	374	78	122089	44	122008	122104	97
10277	Pf3D7_03_v3	122396	122433	+	57	16	122420	12	122402	122426	25
10285	Pf3D7_03_v3	122963	123056	+	90	31	122970	12	122970	123039	70
10290	Pf3D7_03_v3	123295	123467	+	86	28	123341	12	123298	123433	136
10292	Pf3D7_03_v3	123962	124189	+	399	83	124095	34	124010	124147	138
10294	Pf3D7_03_v3	124343	124404	+	65	19	124345	22	124345	124383	39
10295	Pf3D7_03_v3	124519	124644	+	377	62	124612	86	124541	124612	72
10297	Pf3D7_03_v3	135665	135720	+	51	16	135667	9	135667	135719	53
10304	Pf3D7_03_v3	137394	137500	+	144	36	137450	21	137406	137482	77
10306	Pf3D7_03_v3	137639	137970	+	528	142	137799	38	137694	137938	245
10308	Pf3D7_03_v3	138312	138349	+	63	17	138336	12	138318	138341	24
10311	Pf3D7_03_v3	138765	138859	+	69	27	138802	9	138776	138854	79
10312	Pf3D7_03_v3	138879	138972	+	131	41	138886	12	138885	138954	70
10316	Pf3D7_03_v3	139156	139383	+	135	43	139257	12	139179	139346	168
10318	Pf3D7_03_v3	139517	139592	+	33	17	139519	6	139518	139572	55
10319	Pf3D7_03_v3	139790	139881	+	66	31	139875	8	139801	139875	75
10320	Pf3D7_03_v3	139903	140113	+	342	66	140020	32	139940	140047	108
10322	Pf3D7_03_v3	140452	140615	+	293	50	140537	87	140489	140537	49
10324	Pf3D7_03_v3	140712	140764	+	34	12	140713	12	140713	140756	44
13955	Pf3D7_03_v3	140912	141020	-	52	19	140938	6	140913	141018	106
13956	Pf3D7_03_v3	141040	141152	-	63	22	141085	15	141047	141139	93
10329	Pf3D7_03_v3	141379	141490	+	58	19	141452	10	141429	141466	38
10354	Pf3D7_03_v3	143957	143997	+	47	6	143994	21	143958	143994	37
10363	Pf3D7_03_v3	144838	144906	+	53	8	144860	23	144847	144906	60
13973	Pf3D7_03_v3	148104	148267	-	168	35	148267	38	148162	148267	106
13974	Pf3D7_03_v3	148293	148454	-	197	38	148354	25	148315	148439	125
13975	Pf3D7_03_v3	148477	148554	-	36	17	148501	6	148487	148545	59
13976	Pf3D7_03_v3	148589	148794	-	121	34	148620	17	148620	148762	143
13979	Pf3D7_03_v3	148929	149902	-	1250	321	149655	29	149082	149739	658
13980	Pf3D7_03_v3	149935	150099	-	103	23	150083	17	149944	150083	140
13982	Pf3D7_03_v3	150194	150286	-	37	13	150250	9	150199	150286	88
13985	Pf3D7_03_v3	150569	150646	-	58	12	150582	22	150575	150609	35
14001	Pf3D7_03_v3	152399	152479	-	55	22	152479	6	152415	152479	65
14003	Pf3D7_03_v3	152552	154203	-	3007	637	153794	129	152845	153869	1025
14004	Pf3D7_03_v3	154230	154348	-	79	23	154290	13	154258	154325	68
14005	Pf3D7_03_v3	154372	154541	-	104	35	154499	12	154399	154509	111
14006	Pf3D7_03_v3	154572	156252	-	2845	661	155275	274	154794	156117	1324
14007	Pf3D7_03_v3	156343	156753	-	458	143	156397	23	156397	156726	330
14010	Pf3D7_03_v3	156900	157082	-	128	32	156929	19	156929	157075	147
14011	Pf3D7_03_v3	157103	157189	-	43	14	157189	9	157107	157189	83
14012	Pf3D7_03_v3	157211	157444	-	152	50	157321	18	157240	157421	182
10376	Pf3D7_03_v3	157914	157942	+	41	5	157925	19	157916	157942	27
10377	Pf3D7_03_v3	157970	158036	+	39	13	158024	6	157977	158036	60
10378	Pf3D7_03_v3	158142	158276	+	152	38	158261	44	158157	158261	105
10379	Pf3D7_03_v3	158299	158540	+	126	40	158521	8	158326	158521	196
10383	Pf3D7_03_v3	158732	159003	+	137	43	158909	46	158783	158959	177
14018	Pf3D7_03_v3	158882	158904	-	41	15	158894	15	158886	158902	17
10384	Pf3D7_03_v3	159024	159196	+	80	38	159026	6	159034	159183	150
14032	Pf3D7_03_v3	160980	161012	-	37	6	161012	23	160982	161012	31
14034	Pf3D7_03_v3	161180	161276	-	57	11	161241	15	161194	161276	83
14038	Pf3D7_03_v3	161860	161898	-	69	8	161896	38	161891	161898	8
14040	Pf3D7_03_v3	161982	162053	-	127	20	161994	45	161994	162051	58
14067	Pf3D7_03_v3	165585	165672	-	41	10	165586	7	165586	165655	70
14070	Pf3D7_03_v3	165819	165965	-	80	28	165913	10	165835	165920	86
10399	Pf3D7_03_v3	168903	168944	+	56	11	168938	38	168917	168938	22
10401	Pf3D7_03_v3	169103	169205	+	34	25	169153	6	169133	169199	67
10402	Pf3D7_03_v3	169226	169294	+	34	16	169255	13	169255	169294	40
10405	Pf3D7_03_v3	169489	169583	+	76	18	169556	21	169506	169571	66
10406	Pf3D7_03_v3	169794	171366	+	4701	996	171207	148	170195	171207	1013
10407	Pf3D7_03_v3	171393	171741	+	490	122	171428	44	171423	171685	263
10408	Pf3D7_03_v3	171841	172388	+	631	169	172171	34	171976	172308	333
10409	Pf3D7_03_v3	172408	172991	+	648	180	172737	38	172524	172904	381
14101	Pf3D7_03_v3	174539	174658	-	46	18	174591	13	174563	174632	70
14103	Pf3D7_03_v3	174796	174805	-	34	5	174797	14	174797	174805	9
14107	Pf3D7_03_v3	175030	175573	-	677	208	175424	36	175161	175517	357
14108	Pf3D7_03_v3	175594	176153	-	1434	351	175914	72	175719	176082	364
10423	Pf3D7_03_v3	177838	178377	+	814	234	178274	34	177988	178309	322
10450	Pf3D7_03_v3	182486	182584	+	44	9	182546	27	182506	182560	55
10451	Pf3D7_03_v3	182607	182793	+	123	42	182678	18	182625	182772	148
10452	Pf3D7_03_v3	182832	182951	+	74	24	182857	7	182845	182939	95
10453	Pf3D7_03_v3	182973	183145	+	119	36	183025	18	183013	183131	119
10455	Pf3D7_03_v3	183259	183294	+	38	6	183293	20	183260	183294	35
10481	Pf3D7_03_v3	186915	187133	+	80	22	187045	23	186936	187084	149
10497	Pf3D7_03_v3	189945	190082	+	67	25	189986	16	189986	190056	71
14137	Pf3D7_03_v3	191874	191971	-	47	13	191926	9	191875	191971	97
14143	Pf3D7_03_v3	192176	192687	-	702	155	192394	26	192259	192612	354
14145	Pf3D7_03_v3	192793	193032	-	139	43	192868	12	192813	192980	168
10518	Pf3D7_03_v3	194129	194221	+	42	11	194133	9	194133	194204	72
10533	Pf3D7_03_v3	195551	195666	+	96	32	195666	11	195567	195666	100
14151	Pf3D7_03_v3	199058	199127	-	42	14	199078	6	199064	199113	50
14159	Pf3D7_03_v3	199590	199727	-	137	20	199696	23	199613	199713	101
14161	Pf3D7_03_v3	199823	199957	-	137	29	199867	22	199831	199930	100
[truncated: 28,271 more rows]

## Sheet: S4b
cluster	chr	start	end	strand	tpm	nr_ctss	dominant_ctss	tpm.dominant_ctss	q_0.1	q_0.9	interquantile_width
37	Pf3D7_01_v3	35021	35076	+	45	11	35064	15	35033	35064	32
1998	Pf3D7_01_v3	35129	35209	-	389	55	35209	90	35138	35209	72
1999	Pf3D7_01_v3	35339	35419	-	1032	36	35373	517	35362	35398	37
2000	Pf3D7_01_v3	35451	35533	-	91	20	35502	15	35466	35506	41
40	Pf3D7_01_v3	35493	35517	+	61	12	35513	18	35505	35515	11
41	Pf3D7_01_v3	35651	35679	+	57	9	35652	21	35652	35679	28
42	Pf3D7_01_v3	35752	35778	+	88	5	35770	80	35770	35770	1
44	Pf3D7_01_v3	37212	37357	+	65	23	37261	12	37236	37330	95
2002	Pf3D7_01_v3	37246	37647	-	955	122	37552	508	37361	37572	212
2003	Pf3D7_01_v3	37681	37714	-	92	9	37700	64	37699	37706	8
47	Pf3D7_01_v3	37692	37779	+	66	24	37738	8	37706	37773	68
52	Pf3D7_01_v3	38382	38494	+	246	17	38404	179	38404	38460	57
53	Pf3D7_01_v3	38569	38595	+	211	4	38570	206	38570	38570	1
54	Pf3D7_01_v3	38629	38755	+	169	20	38708	60	38630	38728	99
2009	Pf3D7_01_v3	39976	39977	-	52	1	39977	52	39977	39977	1
2011	Pf3D7_01_v3	40295	40469	-	261	32	40457	128	40321	40457	137
57	Pf3D7_01_v3	50142	50226	+	305	27	50153	143	50143	50201	59
2018	Pf3D7_01_v3	51955	51975	-	38	3	51956	26	51956	51957	2
70	Pf3D7_01_v3	55809	55828	+	34	7	55823	9	55823	55828	6
2036	Pf3D7_01_v3	63574	63597	-	43	4	63597	39	63597	63597	1
2039	Pf3D7_01_v3	67179	67184	-	200	3	67184	184	67184	67184	1
2044	Pf3D7_01_v3	69278	69294	-	33	4	69279	21	69279	69294	16
2045	Pf3D7_01_v3	69373	69615	-	263	53	69555	80	69453	69578	126
2046	Pf3D7_01_v3	69642	70271	-	2941	411	69991	327	69773	70119	347
2047	Pf3D7_01_v3	70337	70861	-	1889	378	70595	316	70403	70770	368
73	Pf3D7_01_v3	71129	71459	+	513	52	71148	154	71148	71390	243
76	Pf3D7_01_v3	71673	71699	+	65	4	71674	55	71674	71699	26
77	Pf3D7_01_v3	71803	72029	+	266	61	71809	50	71809	71949	141
78	Pf3D7_01_v3	72083	72105	+	116	4	72105	113	72105	72105	1
2053	Pf3D7_01_v3	73122	73127	-	39	2	73127	29	73123	73127	5
86	Pf3D7_01_v3	74156	74195	+	49	9	74181	26	74172	74195	24
88	Pf3D7_01_v3	74247	74553	+	1039	211	74319	88	74284	74472	189
2057	Pf3D7_01_v3	74591	74613	-	122	3	74594	110	74594	74594	1
89	Pf3D7_01_v3	74721	74737	+	34	4	74731	13	74722	74733	12
90	Pf3D7_01_v3	74922	75081	+	484	132	74930	72	74930	75038	109
92	Pf3D7_01_v3	75400	75597	+	342	104	75411	32	75410	75519	110
2059	Pf3D7_01_v3	80172	80406	-	175	50	80256	16	80189	80388	200
96	Pf3D7_01_v3	80471	80523	+	49	17	80517	8	80483	80520	38
2060	Pf3D7_01_v3	80478	80493	-	35	6	80479	21	80479	80489	11
101	Pf3D7_01_v3	80979	80992	+	97	3	80982	63	80982	80992	11
102	Pf3D7_01_v3	81125	81204	+	187	12	81140	94	81140	81189	50
103	Pf3D7_01_v3	81240	81283	+	62	5	81241	47	81241	81283	43
104	Pf3D7_01_v3	81350	81376	+	201	4	81351	195	81351	81351	1
105	Pf3D7_01_v3	81431	81560	+	85	31	81442	14	81442	81529	88
2066	Pf3D7_01_v3	83152	83176	-	112	8	83161	73	83159	83162	4
2068	Pf3D7_01_v3	83248	83359	-	66	21	83316	13	83260	83341	82
2069	Pf3D7_01_v3	83398	83402	-	173	4	83401	101	83400	83401	2
2070	Pf3D7_01_v3	86787	87046	-	188	60	86989	32	86808	87017	210
2072	Pf3D7_01_v3	87127	87156	-	53	5	87156	47	87153	87156	4
126	Pf3D7_01_v3	99585	99660	+	81	11	99659	32	99586	99659	74
128	Pf3D7_01_v3	99818	100194	+	319	74	100163	41	99922	100163	242
130	Pf3D7_01_v3	100250	100369	+	48	19	100251	20	100251	100331	81
134	Pf3D7_01_v3	100538	100649	+	83	16	100555	42	100555	100611	57
136	Pf3D7_01_v3	100723	100860	+	35	16	100778	13	100740	100830	91
2082	Pf3D7_01_v3	100872	100873	-	107	1	100873	107	100873	100873	1
138	Pf3D7_01_v3	100941	101650	+	1221	351	101601	54	101236	101601	366
139	Pf3D7_01_v3	101677	102244	+	1587	434	102139	34	101723	102139	417
2087	Pf3D7_01_v3	102634	102692	-	45	11	102649	9	102648	102678	31
2095	Pf3D7_01_v3	103196	103338	-	110	37	103248	20	103242	103334	93
2098	Pf3D7_01_v3	103573	103577	-	74	2	103574	64	103574	103577	4
147	Pf3D7_01_v3	104159	105682	+	18746	1063	104611	4387	104347	105034	688
148	Pf3D7_01_v3	106109	106114	+	58	2	106110	32	106110	106114	5
2106	Pf3D7_01_v3	106612	106680	-	93	17	106619	20	106619	106654	36
2111	Pf3D7_01_v3	106956	107001	-	60	10	106999	34	106971	106999	29
2112	Pf3D7_01_v3	107106	107343	-	228	58	107201	50	107144	107300	157
2118	Pf3D7_01_v3	107918	107942	-	46	4	107919	31	107919	107942	24
2120	Pf3D7_01_v3	108048	108069	-	34	3	108049	26	108049	108050	2
2128	Pf3D7_01_v3	108915	109015	-	102	17	108939	33	108916	108985	70
2131	Pf3D7_01_v3	109194	109837	-	998	203	109357	32	109258	109737	480
157	Pf3D7_01_v3	110050	110927	+	2520	310	110162	348	110162	110778	617
158	Pf3D7_01_v3	110949	111214	+	400	53	110978	167	110976	111141	166
2143	Pf3D7_01_v3	113209	113562	-	250	84	113417	38	113250	113467	218
2152	Pf3D7_01_v3	115853	115871	-	42	2	115854	38	115854	115854	1
2154	Pf3D7_01_v3	116870	116902	-	39	16	116885	6	116880	116896	17
2155	Pf3D7_01_v3	116925	116982	-	48	9	116926	25	116926	116962	37
2158	Pf3D7_01_v3	117515	117520	-	58	2	117520	51	117516	117520	5
2164	Pf3D7_01_v3	119840	119850	-	187	4	119843	165	119842	119843	2
2166	Pf3D7_01_v3	120011	120020	-	45	2	120012	38	120012	120020	9
2168	Pf3D7_01_v3	120179	120214	-	61	6	120193	38	120193	120197	5
2169	Pf3D7_01_v3	120240	120276	-	36	4	120241	20	120241	120276	36
2172	Pf3D7_01_v3	120392	120459	-	63	9	120459	21	120396	120459	64
2173	Pf3D7_01_v3	120487	120557	-	37	6	120504	31	120504	120536	33
2175	Pf3D7_01_v3	120646	120749	-	85	15	120679	51	120679	120745	67
2181	Pf3D7_01_v3	121415	121439	-	41	3	121416	29	121416	121439	24
175	Pf3D7_01_v3	123633	123693	+	42	11	123675	17	123655	123693	39
178	Pf3D7_01_v3	124077	124302	+	96	44	124281	10	124097	124281	185
186	Pf3D7_01_v3	124980	125032	+	150	14	124981	31	124981	125026	46
188	Pf3D7_01_v3	125207	125326	+	47	16	125285	22	125241	125318	78
2195	Pf3D7_01_v3	125471	125524	-	56	6	125472	40	125472	125511	40
2200	Pf3D7_01_v3	126115	126137	-	179	5	126117	161	126117	126117	1
2203	Pf3D7_01_v3	126329	127085	-	1160	260	126964	150	126495	126993	499
2206	Pf3D7_01_v3	127190	127693	-	563	127	127663	110	127262	127663	402
2207	Pf3D7_01_v3	127714	127760	-	52	8	127721	36	127721	127729	9
2208	Pf3D7_01_v3	127799	128470	-	2437	332	128132	491	127896	128326	431
2209	Pf3D7_01_v3	128509	128539	-	109	4	128539	73	128524	128539	16
2213	Pf3D7_01_v3	128672	129332	-	869	209	129310	51	128788	129288	501
198	Pf3D7_01_v3	128708	128755	+	39	5	128738	32	128724	128738	15
2214	Pf3D7_01_v3	129353	131260	-	15364	1201	129660	1807	129660	131022	1363
2216	Pf3D7_01_v3	131389	131420	-	47	12	131407	30	131397	131407	11
2217	Pf3D7_01_v3	131475	131544	-	41	7	131490	26	131490	131544	55
2218	Pf3D7_01_v3	131631	131812	-	122	37	131709	26	131668	131775	108
2225	Pf3D7_01_v3	132291	132351	-	54	17	132321	20	132306	132351	46
2227	Pf3D7_01_v3	132483	132545	-	57	13	132534	21	132501	132544	44
2229	Pf3D7_01_v3	132623	133161	-	2232	214	132818	649	132771	133010	240
208	Pf3D7_01_v3	132786	132787	+	43	1	132787	43	132787	132787	1
2230	Pf3D7_01_v3	133206	133995	-	2056	330	133927	130	133331	133927	597
210	Pf3D7_01_v3	134077	134133	+	40	15	134090	9	134078	134132	55
2236	Pf3D7_01_v3	134571	134603	-	304	5	134586	195	134586	134603	18
2242	Pf3D7_01_v3	135131	135283	-	104	22	135172	37	135132	135268	137
2244	Pf3D7_01_v3	135398	135630	-	305	40	135463	50	135421	135589	169
2247	Pf3D7_01_v3	135749	136047	-	432	84	136015	37	135767	136015	249
2248	Pf3D7_01_v3	136067	136371	-	333	68	136253	35	136090	136356	267
2253	Pf3D7_01_v3	138390	138403	-	34	4	138402	25	138392	138403	12
2254	Pf3D7_01_v3	138573	138574	-	163	1	138574	163	138574	138574	1
214	Pf3D7_01_v3	139271	139337	+	40	10	139314	9	139281	139337	57
216	Pf3D7_01_v3	139532	139691	+	162	29	139585	35	139564	139666	103
217	Pf3D7_01_v3	139816	140017	+	108	29	139849	21	139846	139980	135
219	Pf3D7_01_v3	140202	140284	+	47	14	140256	14	140214	140277	64
2267	Pf3D7_01_v3	140289	140411	-	128	59	140366	25	140330	140386	57
220	Pf3D7_01_v3	140361	140368	+	34	3	140367	15	140362	140368	7
221	Pf3D7_01_v3	140483	141205	+	3231	507	141049	183	140578	141074	497
2268	Pf3D7_01_v3	140504	141246	-	2312	578	140931	95	140605	141049	445
222	Pf3D7_01_v3	141244	141287	+	57	17	141286	15	141247	141287	41
2269	Pf3D7_01_v3	141293	141316	-	33	3	141294	16	141294	141299	6
223	Pf3D7_01_v3	141307	141594	+	485	74	141587	62	141342	141587	246
2270	Pf3D7_01_v3	141339	143069	-	10888	1208	142581	1732	141549	142593	1045
224	Pf3D7_01_v3	141628	141999	+	814	86	141950	152	141772	141950	179
226	Pf3D7_01_v3	142097	142209	+	123	15	142098	84	142098	142172	75
231	Pf3D7_01_v3	142644	142738	+	57	15	142645	21	142645	142738	94
233	Pf3D7_01_v3	142779	142833	+	54	8	142794	29	142794	142833	40
240	Pf3D7_01_v3	143443	143464	+	49	2	143444	27	143444	143464	21
2275	Pf3D7_01_v3	143568	143625	-	57	12	143607	33	143588	143618	31
2280	Pf3D7_01_v3	144092	144157	-	59	15	144101	25	144101	144141	41
2281	Pf3D7_01_v3	144180	144321	-	282	32	144285	84	144222	144313	92
2282	Pf3D7_01_v3	144344	144581	-	498	58	144538	64	144367	144538	172
2284	Pf3D7_01_v3	144679	145273	-	1471	315	144935	80	144799	145173	375
2285	Pf3D7_01_v3	145293	145533	-	188	36	145382	91	145312	145460	149
2288	Pf3D7_01_v3	145679	145717	-	173	3	145680	116	145680	145717	38
2290	Pf3D7_01_v3	145890	145918	-	45	4	145918	32	145894	145918	25
2291	Pf3D7_01_v3	145938	146067	-	150	21	145978	44	145939	146067	129
2292	Pf3D7_01_v3	146130	146286	-	221	33	146224	70	146164	146251	88
2293	Pf3D7_01_v3	146306	146347	-	63	15	146314	13	146307	146339	33
2294	Pf3D7_01_v3	146373	146905	-	745	186	146831	59	146429	146831	403
2295	Pf3D7_01_v3	146946	147025	-	141	15	146953	68	146953	146984	32
252	Pf3D7_01_v3	147046	147156	+	82	14	147088	26	147088	147130	43
2305	Pf3D7_01_v3	147828	147851	-	35	16	147851	5	147833	147851	19
260	Pf3D7_01_v3	147893	147971	+	74	23	147965	13	147919	147965	47
2306	Pf3D7_01_v3	147926	149009	-	5045	674	148661	457	148140	148701	562
261	Pf3D7_01_v3	147997	148038	+	67	13	147999	33	147998	148029	32
263	Pf3D7_01_v3	148125	148234	+	44	17	148177	10	148126	148222	97
2312	Pf3D7_01_v3	149350	149412	-	42	12	149385	10	149351	149404	54
2313	Pf3D7_01_v3	149432	149454	-	35	6	149452	27	149434	149452	19
2314	Pf3D7_01_v3	149476	149548	-	126	10	149527	88	149477	149527	51
2315	Pf3D7_01_v3	149572	149583	-	39	3	149573	36	149573	149573	1
2316	Pf3D7_01_v3	149603	150913	-	5985	747	150284	627	149872	150762	891
2319	Pf3D7_01_v3	151098	151133	-	61	6	151133	20	151099	151133	35
2322	Pf3D7_01_v3	151392	151429	-	33	5	151393	17	151393	151404	12
2325	Pf3D7_01_v3	151569	151658	-	86	14	151632	26	151602	151658	57
2327	Pf3D7_01_v3	151764	151853	-	39	13	151784	21	151784	151833	50
2328	Pf3D7_01_v3	151873	151948	-	74	16	151911	33	151877	151944	68
2330	Pf3D7_01_v3	152008	152150	-	296	29	152109	185	152054	152114	61
2331	Pf3D7_01_v3	152178	152366	-	394	35	152328	163	152236	152328	93
2333	Pf3D7_01_v3	152439	152503	-	38	12	152474	7	152441	152499	59
2334	Pf3D7_01_v3	152524	152574	-	42	9	152525	13	152525	152574	50
2335	Pf3D7_01_v3	152599	152821	-	408	61	152653	60	152641	152798	158
2342	Pf3D7_01_v3	153482	153582	-	46	12	153535	10	153494	153564	71
271	Pf3D7_01_v3	154707	154708	+	148	1	154708	148	154708	154708	1
282	Pf3D7_01_v3	155862	155908	+	50	5	155908	22	155864	155908	45
285	Pf3D7_01_v3	156350	156362	+	47	5	156356	29	156351	156356	6
288	Pf3D7_01_v3	156472	156518	+	150	9	156483	45	156479	156518	40
289	Pf3D7_01_v3	156658	156767	+	160	24	156749	40	156704	156755	52
291	Pf3D7_01_v3	156910	156911	+	40	1	156911	40	156911	156911	1
295	Pf3D7_01_v3	157200	157262	+	195	6	157235	167	157235	157235	1
296	Pf3D7_01_v3	157308	157335	+	46	4	157335	27	157314	157335	22
301	Pf3D7_01_v3	158382	158383	+	84	1	158383	84	158383	158383	1
302	Pf3D7_01_v3	158451	158490	+	56	4	158456	51	158456	158456	1
305	Pf3D7_01_v3	158714	158752	+	40	3	158715	37	158715	158715	1
311	Pf3D7_01_v3	159770	159809	+	77	3	159809	73	159809	159809	1
2349	Pf3D7_01_v3	160319	160320	-	50	1	160320	50	160320	160320	1
2352	Pf3D7_01_v3	160721	160749	-	39	5	160749	31	160726	160749	24
316	Pf3D7_01_v3	160804	160874	+	47	12	160825	17	160825	160874	50
317	Pf3D7_01_v3	161015	162088	+	4210	523	161272	1076	161237	161924	688
318	Pf3D7_01_v3	162113	162775	+	1099	275	162298	61	162175	162721	547
319	Pf3D7_01_v3	162795	162939	+	205	26	162819	109	162819	162930	112
320	Pf3D7_01_v3	162967	163194	+	107	36	163113	23	163021	163141	121
321	Pf3D7_01_v3	163216	163559	+	487	85	163331	140	163217	163480	264
322	Pf3D7_01_v3	163591	164823	+	3115	577	164039	316	163740	164700	961
324	Pf3D7_01_v3	164994	165109	+	120	26	165001	15	165001	165104	104
325	Pf3D7_01_v3	165133	165181	+	45	11	165176	18	165147	165176	30
326	Pf3D7_01_v3	165212	165284	+	46	15	165281	19	165235	165281	47
327	Pf3D7_01_v3	165376	165412	+	44	8	165410	17	165377	165410	34
328	Pf3D7_01_v3	165517	165526	+	70	7	165523	51	165520	165524	5
329	Pf3D7_01_v3	165552	165657	+	225	39	165604	64	165593	165631	39
330	Pf3D7_01_v3	165695	165797	+	154	17	165733	49	165714	165791	78
332	Pf3D7_01_v3	166034	166203	+	63	36	166169	5	166043	166200	158
2357	Pf3D7_01_v3	166226	166469	-	90	36	166227	11	166227	166469	243
336	Pf3D7_01_v3	166437	167144	+	1746	275	166725	138	166445	166968	524
338	Pf3D7_01_v3	167230	167557	+	381	130	167470	25	167276	167543	268
340	Pf3D7_01_v3	167636	167925	+	1040	130	167781	174	167680	167866	187
341	Pf3D7_01_v3	168081	168175	+	93	28	168135	15	168106	168163	58
342	Pf3D7_01_v3	168312	168363	+	262	9	168336	248	168336	168336	1
343	Pf3D7_01_v3	168441	168537	+	46	11	168489	18	168450	168506	57
347	Pf3D7_01_v3	168768	168830	+	61	15	168794	10	168777	168810	34
2362	Pf3D7_01_v3	168856	168934	-	36	9	168861	19	168861	168930	70
2370	Pf3D7_01_v3	170178	170207	-	35	6	170193	26	170180	170193	14
2372	Pf3D7_01_v3	170394	170446	-	127	8	170434	91	170407	170434	28
360	Pf3D7_01_v3	170439	170457	+	132	4	170457	113	170443	170457	15
2373	Pf3D7_01_v3	170509	170529	-	160	4	170529	148	170529	170529	1
2375	Pf3D7_01_v3	170742	170764	-	52	4	170743	47	170743	170743	1
368	Pf3D7_01_v3	171198	171199	+	37	1	171199	37	171199	171199	1
2387	Pf3D7_01_v3	171618	171708	-	58	21	171660	11	171623	171688	66
376	Pf3D7_01_v3	172400	172456	+	50	18	172455	7	172406	172456	51
377	Pf3D7_01_v3	172519	174592	+	7261	1039	173829	658	172724	174284	1561
378	Pf3D7_01_v3	174616	174810	+	1330	99	174676	806	174638	174701	64
388	Pf3D7_01_v3	175694	175710	+	33	12	175700	5	175695	175710	16
2392	Pf3D7_01_v3	175710	175737	-	40	16	175736	10	175721	175736	16
2399	Pf3D7_01_v3	176449	176582	-	46	16	176457	10	176457	176567	111
2406	Pf3D7_01_v3	177033	177132	-	133	24	177084	30	177076	177120	45
394	Pf3D7_01_v3	177355	177435	+	55	16	177427	32	177359	177427	69
395	Pf3D7_01_v3	177477	177531	+	46	15	177523	21	177487	177525	39
397	Pf3D7_01_v3	177612	177694	+	109	17	177621	15	177613	177679	67
399	Pf3D7_01_v3	178005	178119	+	119	44	178111	21	178010	178111	102
401	Pf3D7_01_v3	178260	178691	+	814	118	178293	157	178293	178628	336
402	Pf3D7_01_v3	178712	178857	+	132	27	178744	37	178730	178837	108
403	Pf3D7_01_v3	179156	179467	+	379	63	179249	110	179229	179462	234
2408	Pf3D7_01_v3	179165	179188	-	37	13	179182	5	179170	179188	19
405	Pf3D7_01_v3	179553	179784	+	72	38	179668	7	179581	179763	183
408	Pf3D7_01_v3	179902	179932	+	75	7	179907	64	179907	179917	11
411	Pf3D7_01_v3	180335	180872	+	2874	241	180640	1036	180486	180778	293
412	Pf3D7_01_v3	180904	181033	+	310	45	181010	140	180924	181010	87
2410	Pf3D7_01_v3	181044	181076	-	44	5	181045	23	181045	181063	19
413	Pf3D7_01_v3	181055	181107	+	176	13	181105	113	181085	181106	22
2412	Pf3D7_01_v3	181127	181279	-	94	45	181247	19	181171	181263	93
2413	Pf3D7_01_v3	181309	181427	-	102	32	181331	25	181315	181415	101
418	Pf3D7_01_v3	181394	181463	+	273	15	181408	167	181408	181411	4
2415	Pf3D7_01_v3	181521	181542	-	49	5	181530	37	181530	181538	9
2417	Pf3D7_01_v3	181609	181647	-	58	6	181635	44	181610	181635	26
2422	Pf3D7_01_v3	182084	182202	-	112	48	182108	8	182097	182181	85
2423	Pf3D7_01_v3	182242	182511	-	384	201	182326	14	182284	182462	179
2425	Pf3D7_01_v3	182628	182703	-	50	16	182669	11	182638	182697	60
2426	Pf3D7_01_v3	182758	183857	-	6258	489	183480	1917	183131	183690	560
2427	Pf3D7_01_v3	183973	184290	-	663	137	184178	42	184020	184279	260
2428	Pf3D7_01_v3	184342	184363	-	54	18	184362	7	184344	184362	19
2429	Pf3D7_01_v3	184416	184709	-	639	186	184686	107	184467	184686	220
2432	Pf3D7_01_v3	184932	185026	-	38	15	184990	7	184934	184991	58
2433	Pf3D7_01_v3	185110	185346	-	558	105	185218	245	185171	185319	149
2435	Pf3D7_01_v3	185492	185738	-	212	98	185684	17	185524	185695	172
2437	Pf3D7_01_v3	185858	186158	-	1127	165	185986	113	185959	186101	143
2438	Pf3D7_01_v3	186186	186252	-	118	11	186228	51	186212	186252	41
2440	Pf3D7_01_v3	186360	186388	-	39	4	186388	26	186387	186388	2
2443	Pf3D7_01_v3	186886	186973	-	257	64	186889	55	186888	186941	54
433	Pf3D7_01_v3	186992	187042	+	116	14	187029	29	187011	187042	32
2444	Pf3D7_01_v3	187034	187278	-	287	65	187154	50	187058	187237	180
2447	Pf3D7_01_v3	187420	187424	-	44	2	187424	42	187424	187424	1
2448	Pf3D7_01_v3	187633	187740	-	78	16	187740	47	187651	187740	90
2449	Pf3D7_01_v3	187878	188142	-	269	67	187959	42	187935	188092	158
2451	Pf3D7_01_v3	188409	188579	-	207	52	188535	37	188423	188571	149
2453	Pf3D7_01_v3	188776	188849	-	56	10	188832	26	188784	188832	49
2454	Pf3D7_01_v3	188887	189153	-	406	80	189002	92	188912	189060	149
442	Pf3D7_01_v3	189571	189689	+	141	24	189591	98	189591	189653	63
444	Pf3D7_01_v3	189868	190212	+	1075	134	190190	131	189944	190190	247
445	Pf3D7_01_v3	190300	190828	+	2536	324	190434	439	190405	190744	340
447	Pf3D7_01_v3	190944	191201	+	584	191	191152	24	190967	191141	175
448	Pf3D7_01_v3	191265	192473	+	2340	591	192429	103	191406	192402	997
450	Pf3D7_01_v3	192623	194738	+	4382	1239	194168	130	192765	194443	1679
452	Pf3D7_01_v3	194921	195047	+	112	22	195014	25	194922	195030	109
453	Pf3D7_01_v3	195111	195131	+	44	2	195131	29	195112	195131	20
454	Pf3D7_01_v3	195155	195257	+	104	14	195162	47	195162	195246	85
455	Pf3D7_01_v3	195298	195384	+	78	13	195299	46	195299	195383	85
459	Pf3D7_01_v3	195600	195666	+	136	8	195622	73	195601	195647	47
460	Pf3D7_01_v3	195697	195730	+	43	6	195722	37	195722	195722	1
461	Pf3D7_01_v3	195817	195844	+	54	6	195839	24	195818	195839	22
462	Pf3D7_01_v3	195871	195924	+	34	8	195924	21	195905	195924	20
463	Pf3D7_01_v3	195957	196050	+	53	13	195970	10	195958	196021	64
466	Pf3D7_01_v3	196562	196593	+	50	4	196575	29	196568	196575	8
467	Pf3D7_01_v3	196657	196661	+	36	2	196661	20	196658	196661	4
472	Pf3D7_01_v3	197074	197216	+	85	34	197135	13	197090	197213	124
475	Pf3D7_01_v3	197562	197590	+	54	7	197590	31	197563	197590	28
481	Pf3D7_01_v3	198186	198191	+	135	2	198187	125	198187	198187	1
485	Pf3D7_01_v3	198398	198465	+	129	10	198436	58	198431	198460	30
486	Pf3D7_01_v3	198520	198602	+	284	15	198590	173	198541	198601	61
488	Pf3D7_01_v3	198670	199257	+	1097	366	198714	195	198714	199142	429
489	Pf3D7_01_v3	199296	199337	+	46	5	199335	27	199297	199335	39
499	Pf3D7_01_v3	200253	200357	+	100	13	200340	39	200281	200340	60
500	Pf3D7_01_v3	200378	200662	+	322	91	200650	36	200393	200650	258
502	Pf3D7_01_v3	200928	201070	+	88	26	200982	12	200934	201060	127
503	Pf3D7_01_v3	201093	201146	+	86	11	201119	54	201119	201120	2
2466	Pf3D7_01_v3	201344	201394	-	41	15	201388	8	201346	201388	43
506	Pf3D7_01_v3	201527	201705	+	206	31	201650	101	201564	201655	92
508	Pf3D7_01_v3	201831	201900	+	82	10	201832	62	201832	201896	65
510	Pf3D7_01_v3	201971	202200	+	503	39	202165	260	202100	202165	66
511	Pf3D7_01_v3	202221	202294	+	60	22	202244	6	202225	202289	65
513	Pf3D7_01_v3	202364	204016	+	12106	1094	203630	1126	202731	203710	980
2476	Pf3D7_01_v3	204032	204034	-	52	2	204034	50	204034	204034	1
516	Pf3D7_01_v3	204368	204443	+	71	29	204381	20	204379	204438	60
2479	Pf3D7_01_v3	204461	205693	-	10135	692	205119	1731	204953	205489	537
521	Pf3D7_01_v3	205719	205879	+	134	29	205720	17	205720	205871	152
2480	Pf3D7_01_v3	205789	205823	-	159	10	205803	135	205802	205803	2
523	Pf3D7_01_v3	205943	206021	+	40	14	205956	17	205956	206021	66
525	Pf3D7_01_v3	206091	206169	+	41	11	206164	21	206093	206164	72
526	Pf3D7_01_v3	206195	206239	+	46	10	206214	26	206203	206237	35
527	Pf3D7_01_v3	206259	206302	+	187	9	206260	94	206260	206292	33
541	Pf3D7_01_v3	207403	207521	+	69	12	207499	26	207404	207499	96
551	Pf3D7_01_v3	208591	208609	+	54	3	208592	51	208592	208592	1
556	Pf3D7_01_v3	208947	209208	+	159	51	209078	62	208981	209178	198
558	Pf3D7_01_v3	209279	209641	+	391	120	209506	61	209342	209539	198
559	Pf3D7_01_v3	209681	209721	+	149	12	209710	98	209693	209710	18
560	Pf3D7_01_v3	209773	209774	+	84	1	209774	84	209774	209774	1
2484	Pf3D7_01_v3	213538	213562	-	70	18	213543	11	213541	213552	12
2487	Pf3D7_01_v3	213989	214017	-	37	3	213990	34	213990	213990	1
2491	Pf3D7_01_v3	214241	214242	-	130	1	214242	130	214242	214242	1
575	Pf3D7_01_v3	214524	214544	+	38	5	214525	23	214525	214544	20
578	Pf3D7_01_v3	214739	214778	+	38	6	214762	13	214751	214778	28
579	Pf3D7_01_v3	214878	215013	+	88	25	214995	20	214895	215004	110
580	Pf3D7_01_v3	215119	215152	+	144	18	215142	84	215130	215144	15
2496	Pf3D7_01_v3	215132	215151	-	48	15	215149	8	215133	215149	17
582	Pf3D7_01_v3	215256	215453	+	470	79	215278	94	215278	215375	98
584	Pf3D7_01_v3	215530	216683	+	2726	392	216456	411	215719	216543	825
586	Pf3D7_01_v3	216732	217198	+	884	147	216916	179	216796	217118	323
594	Pf3D7_01_v3	217776	217845	+	70	12	217845	34	217777	217845	69
595	Pf3D7_01_v3	217899	217962	+	58	20	217922	19	217903	217951	49
2510	Pf3D7_01_v3	217981	218044	-	47	9	217990	26	217990	218028	39
2512	Pf3D7_01_v3	218108	218166	-	38	8	218115	29	218115	218157	43
2514	Pf3D7_01_v3	218247	218335	-	83	24	218322	26	218272	218322	51
2515	Pf3D7_01_v3	218429	218923	-	1063	217	218521	285	218502	218824	323
2516	Pf3D7_01_v3	218943	219599	-	2500	462	219377	110	219097	219484	388
602	Pf3D7_01_v3	220021	220024	+	147	3	220023	129	220023	220023	1
2524	Pf3D7_01_v3	220159	220200	-	180	8	220185	163	220185	220185	1
2525	Pf3D7_01_v3	220222	220353	-	88	35	220324	15	220239	220348	110
2527	Pf3D7_01_v3	220423	220424	-	73	1	220424	73	220424	220424	1
604	Pf3D7_01_v3	220454	220696	+	374	79	220605	38	220521	220638	118
2528	Pf3D7_01_v3	220455	220688	-	743	84	220456	234	220456	220632	177
605	Pf3D7_01_v3	220740	221472	+	1013	187	220982	64	220783	221201	419
608	Pf3D7_01_v3	221590	221962	+	534	162	221758	31	221632	221890	259
2531	Pf3D7_01_v3	221757	221955	-	312	81	221839	34	221789	221906	118
609	Pf3D7_01_v3	221983	222083	+	60	23	222056	8	222003	222063	61
2535	Pf3D7_01_v3	222119	223407	-	3346	493	222769	758	222416	223189	774
2536	Pf3D7_01_v3	223432	223466	-	39	6	223439	32	223439	223446	8
2538	Pf3D7_01_v3	223572	224168	-	2625	293	224086	565	223747	224093	347
2539	Pf3D7_01_v3	224193	224427	-	350	109	224351	29	224235	224383	149
2544	Pf3D7_01_v3	224945	225580	-	1908	348	225573	229	225059	225573	515
2545	Pf3D7_01_v3	225607	225618	-	58	6	225612	34	225609	225618	10
2547	Pf3D7_01_v3	225705	225737	-	72	9	225707	21	225707	225737	31
2548	Pf3D7_01_v3	225762	226377	-	2719	429	225983	227	225823	226134	312
616	Pf3D7_01_v3	226111	226124	+	107	2	226124	94	226112	226124	13
617	Pf3D7_01_v3	226148	226249	+	137	17	226158	21	226149	226240	92
618	Pf3D7_01_v3	226278	226343	+	53	13	226316	13	226279	226331	53
619	Pf3D7_01_v3	226391	226422	+	45	6	226411	37	226411	226413	3
2550	Pf3D7_01_v3	226451	226557	-	140	24	226544	26	226460	226544	85
2551	Pf3D7_01_v3	226645	226679	-	61	5	226646	37	226646	226675	30
2554	Pf3D7_01_v3	227072	227173	-	122	16	227151	51	227102	227151	50
2555	Pf3D7_01_v3	227201	227507	-	385	60	227369	34	227264	227493	230
631	Pf3D7_01_v3	227772	227795	+	39	3	227781	23	227773	227781	9
641	Pf3D7_01_v3	228662	228698	+	235	6	228696	205	228696	228697	2
2562	Pf3D7_01_v3	228945	228975	-	39	3	228966	33	228946	228966	21
2563	Pf3D7_01_v3	229005	229017	-	46	5	229007	27	229006	229010	5
2565	Pf3D7_01_v3	229202	229239	-	48	3	229239	33	229219	229239	21
2568	Pf3D7_01_v3	229383	229445	-	141	12	229434	40	229396	229435	40
2569	Pf3D7_01_v3	229489	229536	-	49	9	229524	15	229513	229536	24
2570	Pf3D7_01_v3	229565	229576	-	38	3	229567	34	229567	229567	1
2572	Pf3D7_01_v3	229733	229853	-	79	17	229747	26	229747	229853	107
643	Pf3D7_01_v3	229866	230004	+	59	22	229901	12	229901	229979	79
2573	Pf3D7_01_v3	229883	229989	-	45	12	229961	10	229884	229963	80
2576	Pf3D7_01_v3	230123	230206	-	58	17	230205	11	230135	230205	71
2581	Pf3D7_01_v3	230562	231114	-	897	143	230767	59	230653	231019	367
2585	Pf3D7_01_v3	231379	231427	-	54	8	231393	13	231393	231418	26
2598	Pf3D7_01_v3	232425	232540	-	62	13	232471	28	232426	232496	71
2599	Pf3D7_01_v3	232576	232652	-	49	10	232593	20	232577	232640	64
2601	Pf3D7_01_v3	232897	232992	-	222	32	232984	39	232924	232984	61
2608	Pf3D7_01_v3	233563	233582	-	39	2	233564	37	233564	233564	1
2610	Pf3D7_01_v3	233677	233713	-	100	7	233680	62	233680	233713	34
2614	Pf3D7_01_v3	233905	233949	-	68	6	233949	29	233920	233949	30
2622	Pf3D7_01_v3	234431	234487	-	33	9	234467	15	234435	234467	33
2633	Pf3D7_01_v3	236475	236555	-	167	9	236490	113	236490	236544	55
2634	Pf3D7_01_v3	236585	236669	-	36	14	236659	13	236588	236659	72
653	Pf3D7_01_v3	237503	237508	+	76	3	237506	51	237504	237508	5
654	Pf3D7_01_v3	237787	237791	+	39	2	237791	37	237791	237791	1
656	Pf3D7_01_v3	238439	238470	+	62	16	238454	19	238442	238458	17
663	Pf3D7_01_v3	239010	239118	+	152	34	239074	28	239045	239087	43
664	Pf3D7_01_v3	239202	239604	+	1730	179	239388	82	239250	239455	206
668	Pf3D7_01_v3	239769	239844	+	58	10	239817	45	239805	239821	17
670	Pf3D7_01_v3	240001	240606	+	1541	145	240291	300	240187	240553	367
671	Pf3D7_01_v3	240634	240691	+	72	14	240665	19	240641	240680	40
673	Pf3D7_01_v3	240784	240815	+	69	6	240801	42	240801	240811	11
678	Pf3D7_01_v3	241096	241229	+	196	21	241154	57	241120	241176	57
681	Pf3D7_01_v3	241420	241466	+	58	9	241465	27	241434	241465	32
687	Pf3D7_01_v3	242363	242385	+	85	5	242385	34	242364	242385	22
689	Pf3D7_01_v3	242578	242811	+	198	47	242641	37	242599	242804	206
690	Pf3D7_01_v3	242832	243589	+	2662	381	243584	413	243009	243584	576
691	Pf3D7_01_v3	243611	243694	+	36	13	243670	10	243616	243681	66
694	Pf3D7_01_v3	243920	243970	+	66	8	243964	56	243937	243964	28
695	Pf3D7_01_v3	243994	244044	+	80	10	244024	29	244005	244042	38
696	Pf3D7_01_v3	244072	244107	+	47	6	244076	29	244076	244107	32
697	Pf3D7_01_v3	244134	244324	+	442	65	244157	135	244157	244308	152
698	Pf3D7_01_v3	244348	244425	+	127	10	244409	38	244349	244409	61
700	Pf3D7_01_v3	244503	244504	+	185	1	244504	185	244504	244504	1
707	Pf3D7_01_v3	245039	245040	+	119	1	245040	119	245040	245040	1
708	Pf3D7_01_v3	245307	245366	+	90	8	245337	60	245337	245366	30
709	Pf3D7_01_v3	245392	245610	+	332	52	245548	48	245462	245604	143
710	Pf3D7_01_v3	245631	245846	+	554	71	245832	76	245635	245832	198
712	Pf3D7_01_v3	245893	245989	+	130	19	245938	29	245912	245989	78
713	Pf3D7_01_v3	246020	246082	+	43	9	246032	21	246021	246058	38
714	Pf3D7_01_v3	246127	247150	+	2713	648	246705	131	246267	247028	762
716	Pf3D7_01_v3	247272	247773	+	1393	254	247600	52	247417	247687	271
2646	Pf3D7_01_v3	247382	247416	-	102	4	247416	98	247416	247416	1
719	Pf3D7_01_v3	248217	248283	+	45	14	248231	10	248231	248276	46
2652	Pf3D7_01_v3	248281	248319	-	39	8	248296	22	248283	248319	37
720	Pf3D7_01_v3	248304	248357	+	140	7	248357	128	248357	248357	1
2654	Pf3D7_01_v3	248397	248520	-	81	21	248513	10	248433	248518	86
2661	Pf3D7_01_v3	248957	248995	-	75	19	248969	26	248966	248980	15
2662	Pf3D7_01_v3	249018	249254	-	304	74	249140	29	249075	249223	149
2663	Pf3D7_01_v3	249275	249423	-	175	44	249421	32	249303	249421	119
2665	Pf3D7_01_v3	249480	249580	-	53	14	249495	13	249495	249557	63
2666	Pf3D7_01_v3	249621	250402	-	1938	460	250290	64	249844	250297	454
2669	Pf3D7_01_v3	250568	252069	-	3767	494	251896	470	250816	251896	1081
2670	Pf3D7_01_v3	252103	252335	-	604	59	252329	94	252187	252329	143
2671	Pf3D7_01_v3	252383	252589	-	185	39	252440	21	252394	252579	186
2672	Pf3D7_01_v3	252646	252813	-	390	34	252712	73	252693	252757	65
726	Pf3D7_01_v3	252975	254850	+	10765	960	253092	2605	253092	254479	1388
2678	Pf3D7_01_v3	254703	254739	-	198	4	254722	169	254719	254722	4
729	Pf3D7_01_v3	254968	255178	+	173	40	255039	51	255000	255114	115
730	Pf3D7_01_v3	255204	255224	+	79	2	255224	64	255205	255224	20
731	Pf3D7_01_v3	255245	255343	+	94	19	255343	34	255286	255343	58
2680	Pf3D7_01_v3	255267	255335	-	43	10	255268	20	255268	255319	52
2683	Pf3D7_01_v3	255478	255618	-	82	18	255618	20	255493	255618	126
734	Pf3D7_01_v3	255520	255623	+	80	20	255610	32	255539	255610	72
2684	Pf3D7_01_v3	255643	255746	-	64	16	255688	20	255644	255716	73
735	Pf3D7_01_v3	255670	255684	+	36	3	255671	32	255671	255679	9
2686	Pf3D7_01_v3	255886	255980	-	84	30	255966	9	255901	255966	66
739	Pf3D7_01_v3	255995	256020	+	52	6	256002	25	256000	256002	3
2687	Pf3D7_01_v3	256000	256388	-	227	96	256013	12	256037	256318	282
2688	Pf3D7_01_v3	256419	256434	-	87	3	256434	37	256420	256434	15
2689	Pf3D7_01_v3	256455	257074	-	1424	201	256468	211	256468	256980	513
2691	Pf3D7_01_v3	257155	257223	-	120	12	257169	76	257169	257210	42
2692	Pf3D7_01_v3	257250	257260	-	38	2	257251	31	257251	257260	10
2694	Pf3D7_01_v3	257321	257642	-	545	62	257395	143	257395	257642	248
2695	Pf3D7_01_v3	257663	257795	-	321	27	257664	163	257664	257734	71
2696	Pf3D7_01_v3	257818	258247	-	566	119	257970	62	257875	258108	234
2700	Pf3D7_01_v3	258722	258804	-	58	19	258769	18	258733	258801	69
2701	Pf3D7_01_v3	258870	259079	-	237	57	259007	68	258931	259045	115
746	Pf3D7_01_v3	259008	259061	+	102	24	259052	28	259039	259056	18
751	Pf3D7_01_v3	259527	259688	+	85	23	259587	37	259572	259680	109
2704	Pf3D7_01_v3	259583	260622	-	2481	543	259956	177	259736	260463	728
752	Pf3D7_01_v3	259716	259717	+	88	1	259717	88	259717	259717	1
753	Pf3D7_01_v3	259738	259778	+	66	7	259765	51	259765	259771	7
762	Pf3D7_01_v3	260687	260703	+	115	2	260703	113	260703	260703	1
2705	Pf3D7_01_v3	260703	262025	-	4347	669	261467	501	261047	261777	731
2707	Pf3D7_01_v3	262119	262138	-	50	4	262138	37	262134	262138	5
2708	Pf3D7_01_v3	262166	262532	-	12839	119	262444	11946	262444	262444	1
773	Pf3D7_01_v3	262764	262945	+	212	31	262842	50	262771	262908	138
2718	Pf3D7_01_v3	263302	263405	-	189	13	263405	128	263314	263405	92
2719	Pf3D7_01_v3	263426	263485	-	45	7	263440	20	263427	263463	37
2721	Pf3D7_01_v3	263547	263578	-	53	12	263573	26	263550	263573	24
2722	Pf3D7_01_v3	263606	263853	-	1165	53	263773	756	263646	263773	128
779	Pf3D7_01_v3	263902	263912	+	161	2	263903	159	263903	263903	1
2723	Pf3D7_01_v3	263924	264000	-	74	10	263926	39	263926	263993	68
2725	Pf3D7_01_v3	264087	264354	-	472	76	264281	42	264104	264312	209
2726	Pf3D7_01_v3	264375	264443	-	411	17	264443	221	264421	264443	23
2728	Pf3D7_01_v3	264518	264535	-	99	5	264535	51	264519	264535	17
2729	Pf3D7_01_v3	264567	264605	-	68	4	264585	34	264568	264585	18
2730	Pf3D7_01_v3	264781	264950	-	278	83	264891	19	264815	264925	111
785	Pf3D7_01_v3	264908	264937	+	57	7	264931	32	264918	264937	20
2731	Pf3D7_01_v3	264984	265651	-	1421	339	265145	101	265089	265600	512
2732	Pf3D7_01_v3	265678	266053	-	45083	274	265729	43397	265729	265729	1
794	Pf3D7_01_v3	265878	265883	+	36	2	265883	29	265879	265883	5
2734	Pf3D7_01_v3	266104	269363	-	26946	2345	266934	1989	266659	268857	2199
798	Pf3D7_01_v3	269176	269180	+	43	2	269177	42	269177	269177	1
2735	Pf3D7_01_v3	269403	270214	-	3173	497	269719	191	269473	270040	568
802	Pf3D7_01_v3	270135	270219	+	44	11	270172	17	270136	270196	61
803	Pf3D7_01_v3	270239	270392	+	306	26	270311	150	270298	270352	55
2736	Pf3D7_01_v3	270245	270262	-	95	3	270262	56	270258	270262	5
805	Pf3D7_01_v3	270530	270940	+	331	86	270871	32	270562	270871	310
806	Pf3D7_01_v3	270960	270978	+	153	6	270965	91	270961	270965	5
807	Pf3D7_01_v3	271118	271173	+	39	9	271119	13	271119	271167	49
819	Pf3D7_01_v3	272164	272538	+	2154	226	272438	588	272307	272471	165
821	Pf3D7_01_v3	272605	272764	+	428	86	272670	130	272670	272737	68
822	Pf3D7_01_v3	272823	272943	+	245	69	272891	34	272838	272936	99
823	Pf3D7_01_v3	273003	273005	+	42	2	273004	29	273004	273005	2
825	Pf3D7_01_v3	273177	273580	+	881	232	273238	73	273190	273523	334
2744	Pf3D7_01_v3	273473	273614	-	110	25	273529	47	273511	273612	102
2745	Pf3D7_01_v3	273658	273755	-	101	23	273697	32	273659	273744	86
2746	Pf3D7_01_v3	273815	273889	-	71	8	273846	44	273845	273872	28
829	Pf3D7_01_v3	273992	274086	+	157	13	273996	101	273996	274077	82
830	Pf3D7_01_v3	274117	274136	+	34	3	274129	31	274129	274129	1
831	Pf3D7_01_v3	274156	274315	+	240	60	274190	25	274167	274284	118
832	Pf3D7_01_v3	274338	274457	+	102	24	274367	36	274348	274433	86
833	Pf3D7_01_v3	274500	274574	+	42	8	274501	32	274501	274552	52
847	Pf3D7_01_v3	275590	275619	+	192	3	275600	181	275600	275600	1
853	Pf3D7_01_v3	275935	276205	+	451	59	275976	133	275952	276109	158
855	Pf3D7_01_v3	276311	276476	+	58	22	276312	14	276312	276463	152
857	Pf3D7_01_v3	276547	276743	+	129	28	276595	42	276577	276677	101
858	Pf3D7_01_v3	276770	276804	+	39	4	276804	29	276789	276804	16
867	Pf3D7_01_v3	277425	277438	+	43	4	277437	21	277434	277438	5
869	Pf3D7_01_v3	277537	277564	+	143	11	277552	107	277552	277559	8
870	Pf3D7_01_v3	277605	277781	+	147	31	277717	43	277630	277738	109
871	Pf3D7_01_v3	277803	277879	+	92	10	277807	29	277807	277861	55
2755	Pf3D7_01_v3	280393	280395	-	57	2	280395	56	280395	280395	1
879	Pf3D7_01_v3	280577	280868	+	616	86	280833	64	280624	280833	210
881	Pf3D7_01_v3	280936	281050	+	222	25	281044	91	280974	281044	71
883	Pf3D7_01_v3	281095	281275	+	204	41	281145	31	281112	281195	84
884	Pf3D7_01_v3	281296	281345	+	60	10	281309	29	281298	281318	21
886	Pf3D7_01_v3	281480	281621	+	202	19	281535	94	281535	281621	87
889	Pf3D7_01_v3	281753	281902	+	40	15	281892	11	281759	281892	134
890	Pf3D7_01_v3	281923	282348	+	882	118	282183	183	282002	282276	275
891	Pf3D7_01_v3	282373	282503	+	97	22	282402	29	282386	282461	76
892	Pf3D7_01_v3	282529	282596	+	34	13	282570	7	282540	282596	57
893	Pf3D7_01_v3	282646	283250	+	2361	381	283145	168	282776	283199	424
894	Pf3D7_01_v3	283275	283986	+	3097	296	283697	473	283476	283819	344
2756	Pf3D7_01_v3	283285	283286	-	42	1	283286	42	283286	283286	1
895	Pf3D7_01_v3	284011	284223	+	459	64	284018	68	284018	284117	100
901	Pf3D7_01_v3	284700	285367	+	1305	422	285051	58	284861	285269	409
2761	Pf3D7_01_v3	284793	284838	-	142	11	284838	126	284828	284838	11
2764	Pf3D7_01_v3	285328	285385	-	82	6	285357	38	285333	285357	25
2765	Pf3D7_01_v3	285416	285456	-	45	9	285417	24	285417	285446	30
911	Pf3D7_01_v3	286391	286516	+	103	18	286408	56	286408	286474	67
2773	Pf3D7_01_v3	286484	286485	-	94	1	286485	94	286485	286485	1
912	Pf3D7_01_v3	286547	286763	+	763	96	286763	91	286577	286763	187
914	Pf3D7_01_v3	286842	287048	+	570	104	286904	49	286869	287003	135
916	Pf3D7_01_v3	287205	287374	+	443	56	287213	143	287213	287345	133
2776	Pf3D7_01_v3	287557	287573	-	41	3	287558	26	287558	287571	14
919	Pf3D7_01_v3	287567	287674	+	101	30	287658	42	287584	287674	91
920	Pf3D7_01_v3	287715	288091	+	639	110	287799	161	287726	288046	321
2781	Pf3D7_01_v3	287846	287941	-	317	16	287929	150	287900	287929	30
921	Pf3D7_01_v3	288118	288267	+	346	50	288175	87	288126	288259	134
923	Pf3D7_01_v3	288371	288468	+	85	12	288372	64	288372	288421	50
924	Pf3D7_01_v3	288489	288770	+	288	79	288586	29	288552	288746	195
2787	Pf3D7_01_v3	288636	288751	-	79	18	288648	21	288648	288733	86
925	Pf3D7_01_v3	288805	289049	+	256	39	288833	119	288833	288973	141
2790	Pf3D7_01_v3	288872	289005	-	208	21	288896	135	288896	288956	61
926	Pf3D7_01_v3	289078	289292	+	172	43	289139	31	289103	289270	168
2792	Pf3D7_01_v3	289296	289298	-	69	2	289298	62	289297	289298	2
927	Pf3D7_01_v3	289312	289440	+	93	43	289426	23	289316	289430	115
2794	Pf3D7_01_v3	289405	289456	-	80	7	289431	47	289406	289431	26
928	Pf3D7_01_v3	289548	289622	+	96	23	289618	24	289565	289618	54
930	Pf3D7_01_v3	289691	289787	+	79	17	289711	42	289697	289762	66
2800	Pf3D7_01_v3	289820	289821	-	55	1	289821	55	289821	289821	1
933	Pf3D7_01_v3	289899	289929	+	55	8	289926	13	289900	289929	30
934	Pf3D7_01_v3	289949	290037	+	164	23	290004	80	289958	290030	73
935	Pf3D7_01_v3	290059	290958	+	2685	435	290474	267	290234	290771	538
936	Pf3D7_01_v3	290982	292225	+	4594	1029	291766	360	291169	292052	884
944	Pf3D7_01_v3	292782	292883	+	51	13	292883	18	292783	292883	101
946	Pf3D7_01_v3	293140	293765	+	11024	497	293620	2458	293253	293690	438
947	Pf3D7_01_v3	293829	293874	+	59	11	293830	38	293830	293873	44
948	Pf3D7_01_v3	293895	294053	+	740	84	293968	180	293954	294019	66
949	Pf3D7_01_v3	294095	294114	+	133	5	294096	125	294096	294096	1
950	Pf3D7_01_v3	294165	294537	+	718	214	294270	58	294259	294494	236
951	Pf3D7_01_v3	294613	294775	+	263	79	294627	34	294627	294769	143
2811	Pf3D7_01_v3	294617	295110	-	559	159	294797	51	294678	295015	338
952	Pf3D7_01_v3	294799	294817	+	42	6	294810	7	294800	294817	18
954	Pf3D7_01_v3	294881	295035	+	203	47	294905	35	294905	295023	119
2814	Pf3D7_01_v3	295361	295481	-	125	26	295458	26	295387	295460	74
2815	Pf3D7_01_v3	295510	295744	-	150	46	295545	21	295535	295732	198
2817	Pf3D7_01_v3	295795	295800	-	49	2	295796	47	295796	295796	1
2819	Pf3D7_01_v3	295886	296472	-	781	181	296300	50	296042	296388	347
2821	Pf3D7_01_v3	296627	296757	-	84	14	296749	19	296654	296749	96
957	Pf3D7_01_v3	296698	296711	+	43	4	296706	27	296706	296711	6
958	Pf3D7_01_v3	296808	296822	+	81	2	296809	80	296809	296809	1
2824	Pf3D7_01_v3	296910	297072	-	264	38	296965	82	296936	297060	125
960	Pf3D7_01_v3	296997	297122	+	199	22	297028	29	297028	297107	80
961	Pf3D7_01_v3	297145	297422	+	512	68	297182	113	297150	297371	222
963	Pf3D7_01_v3	297509	297537	+	76	5	297532	60	297522	297532	11
964	Pf3D7_01_v3	297582	297615	+	43	4	297583	27	297583	297609	27
965	Pf3D7_01_v3	297647	297774	+	435	32	297720	145	297684	297747	64
967	Pf3D7_01_v3	297906	297995	+	295	32	297920	113	297915	297984	70
968	Pf3D7_01_v3	298115	298188	+	425	50	298137	113	298122	298183	62
969	Pf3D7_01_v3	298249	298617	+	1189	143	298499	300	298316	298529	214
970	Pf3D7_01_v3	298645	298756	+	250	33	298729	116	298695	298729	35
972	Pf3D7_01_v3	298844	298925	+	200	18	298884	101	298852	298884	33
974	Pf3D7_01_v3	299064	299181	+	90	20	299140	15	299098	299159	62
978	Pf3D7_01_v3	299512	299595	+	56	15	299576	28	299522	299576	55
2832	Pf3D7_01_v3	299805	299909	-	37	14	299873	7	299819	299906	88
2833	Pf3D7_01_v3	299948	300001	-	109	8	299994	49	299972	299994	23
2834	Pf3D7_01_v3	300037	300042	-	36	4	300039	24	300038	300042	5
2839	Pf3D7_01_v3	300312	300341	-	158	8	300319	130	300319	300340	22
2840	Pf3D7_01_v3	300381	300385	-	145	3	300385	133	300385	300385	1
2841	Pf3D7_01_v3	300433	300434	-	91	1	300434	91	300434	300434	1
2846	Pf3D7_01_v3	300739	300803	-	94	12	300750	32	300750	300802	53
2848	Pf3D7_01_v3	300870	301147	-	780	80	300956	145	300880	301094	215
2849	Pf3D7_01_v3	301170	301192	-	33	12	301171	5	301171	301184	14
2852	Pf3D7_01_v3	301339	301394	-	78	6	301372	64	301372	301378	7
2853	Pf3D7_01_v3	301417	301453	-	35	4	301443	31	301443	301443	1
2854	Pf3D7_01_v3	301672	301678	-	44	2	301673	42	301673	301673	1
2855	Pf3D7_01_v3	301739	301782	-	103	9	301767	51	301754	301767	14
984	Pf3D7_01_v3	302537	302721	+	703	63	302696	160	302565	302696	132
986	Pf3D7_01_v3	302825	303449	+	1496	277	303015	174	302909	303386	478
988	Pf3D7_01_v3	303550	303638	+	117	15	303638	29	303557	303638	82
2864	Pf3D7_01_v3	303596	303763	-	127	33	303650	20	303597	303763	167
989	Pf3D7_01_v3	303658	303703	+	60	10	303685	25	303668	303700	33
990	Pf3D7_01_v3	303746	303946	+	135	43	303767	31	303767	303926	160
2865	Pf3D7_01_v3	303802	304299	-	657	158	303876	111	303850	304238	389
2866	Pf3D7_01_v3	304338	304502	-	157	61	304457	14	304354	304476	123
2867	Pf3D7_01_v3	304603	304728	-	144	60	304675	21	304615	304708	94
2869	Pf3D7_01_v3	304878	305631	-	1861	341	305228	113	305005	305484	480
2871	Pf3D7_01_v3	305677	309358	-	20298	2299	308844	3200	306509	309001	2493
998	Pf3D7_01_v3	306765	306823	+	54	7	306823	42	306778	306823	46
1000	Pf3D7_01_v3	308320	308322	+	164	2	308321	154	308321	308321	1
1001	Pf3D7_01_v3	308502	308579	+	206	17	308512	113	308512	308538	27
2877	Pf3D7_01_v3	309753	310131	-	532	109	309931	133	309787	310060	274
2882	Pf3D7_01_v3	310623	310774	-	242	19	310725	56	310680	310774	95
2883	Pf3D7_01_v3	310838	310914	-	107	22	310887	20	310845	310887	43
2888	Pf3D7_01_v3	311348	311404	-	37	17	311369	4	311350	311398	49
2889	Pf3D7_01_v3	311471	311531	-	50	9	311488	26	311488	311520	33
1009	Pf3D7_01_v3	311580	311816	+	343	57	311733	60	311601	311813	213
2891	Pf3D7_01_v3	311733	311914	-	164	34	311866	33	311763	311866	104
1010	Pf3D7_01_v3	311855	311866	+	33	3	311856	29	311856	311860	5
1014	Pf3D7_01_v3	312108	312169	+	78	18	312154	24	312110	312155	46
1019	Pf3D7_01_v3	312729	312813	+	59	15	312732	17	312732	312813	82
1021	Pf3D7_01_v3	313000	313004	+	44	3	313002	26	313002	313004	3
1022	Pf3D7_01_v3	313035	313072	+	39	7	313050	20	313045	313052	8
1030	Pf3D7_01_v3	314678	314750	+	35	8	314712	24	314692	314712	21
1039	Pf3D7_01_v3	318073	318096	+	44	5	318081	20	318075	318096	22
1041	Pf3D7_01_v3	318282	318290	+	48	4	318290	44	318290	318290	1
1042	Pf3D7_01_v3	318354	318372	+	41	5	318369	16	318355	318369	15
1048	Pf3D7_01_v3	318790	318919	+	89	28	318902	16	318801	318906	106
1049	Pf3D7_01_v3	318950	319004	+	34	10	318956	13	318951	318992	42
1053	Pf3D7_01_v3	319955	320000	+	35	11	320000	7	319956	320000	45
1054	Pf3D7_01_v3	320022	320148	+	231	39	320023	94	320023	320117	95
1055	Pf3D7_01_v3	320193	320537	+	901	150	320367	131	320237	320475	239
1056	Pf3D7_01_v3	320560	320710	+	120	34	320578	23	320572	320680	109
1057	Pf3D7_01_v3	320737	320850	+	52	20	320785	13	320762	320820	59
1059	Pf3D7_01_v3	320940	321058	+	50	21	321058	12	320949	321058	110
1065	Pf3D7_01_v3	321720	321913	+	777	48	321752	525	321752	321827	76
2900	Pf3D7_01_v3	321733	321752	-	36	16	321739	5	321738	321750	13
1066	Pf3D7_01_v3	321934	322088	+	173	43	321956	34	321956	322066	111
2901	Pf3D7_01_v3	322048	322118	-	155	12	322094	128	322094	322095	2
1067	Pf3D7_01_v3	322141	322677	+	1594	152	322260	551	322223	322522	300
1068	Pf3D7_01_v3	322726	322900	+	840	40	322783	597	322783	322814	32
1069	Pf3D7_01_v3	322926	323389	+	975	144	323297	42	322975	323297	323
1070	Pf3D7_01_v3	323424	323479	+	42	11	323461	13	323435	323479	45
1071	Pf3D7_01_v3	323499	323856	+	392	79	323848	33	323532	323844	313
1074	Pf3D7_01_v3	324034	324224	+	220	33	324081	71	324035	324189	155
1076	Pf3D7_01_v3	324300	324304	+	155	2	324304	148	324304	324304	1
1078	Pf3D7_01_v3	324396	324428	+	93	6	324400	76	324400	324401	2
1081	Pf3D7_01_v3	324570	324583	+	33	4	324583	29	324580	324583	4
1086	Pf3D7_01_v3	324842	325051	+	90	28	325021	21	324888	325022	135
1087	Pf3D7_01_v3	325097	325124	+	34	5	325115	26	325115	325124	10
1088	Pf3D7_01_v3	325157	325709	+	920	110	325386	341	325196	325468	273
1089	Pf3D7_01_v3	325734	325766	+	138	6	325754	130	325754	325754	1
1090	Pf3D7_01_v3	325798	326092	+	441	99	325991	76	325883	326055	173
1092	Pf3D7_01_v3	326192	326323	+	92	33	326265	13	326197	326284	88
2903	Pf3D7_01_v3	326307	326365	-	47	12	326317	24	326315	326355	41
2904	Pf3D7_01_v3	326396	327270	-	4786	558	326658	1423	326564	327115	552
1096	Pf3D7_01_v3	326914	326915	+	42	1	326915	42	326915	326915	1
2905	Pf3D7_01_v3	327317	327502	-	1258	71	327440	859	327377	327451	75
1100	Pf3D7_01_v3	327934	327952	+	127	2	327935	125	327935	327935	1
2910	Pf3D7_01_v3	328260	328708	-	642	125	328651	84	328318	328690	373
1102	Pf3D7_01_v3	328751	328772	+	46	4	328772	37	328755	328772	18
2911	Pf3D7_01_v3	328833	329388	-	13262	393	329134	7260	329134	329270	137
1104	Pf3D7_01_v3	328855	328898	+	179	4	328856	173	328856	328856	1
2913	Pf3D7_01_v3	329455	330094	-	3309	457	329829	664	329573	329958	386
1110	Pf3D7_01_v3	329981	330142	+	181	26	330042	80	330042	330113	72
1111	Pf3D7_01_v3	330167	330343	+	109	35	330267	13	330173	330321	149
1113	Pf3D7_01_v3	330572	331677	+	3449	401	330902	419	330746	331556	811
2916	Pf3D7_01_v3	330583	330606	-	42	12	330598	6	330592	330605	14
1114	Pf3D7_01_v3	331697	331850	+	116	24	331821	29	331717	331821	105
1115	Pf3D7_01_v3	331896	331908	+	86	3	331897	76	331897	331906	10
1119	Pf3D7_01_v3	332114	332627	+	1302	199	332219	80	332183	332548	366
1128	Pf3D7_01_v3	333138	333210	+	56	12	333194	34	333171	333210	40
2924	Pf3D7_01_v3	334038	334124	-	143	21	334124	76	334047	334124	78
1131	Pf3D7_01_v3	334048	334170	+	142	33	334117	48	334072	334130	59
1133	Pf3D7_01_v3	334404	334445	+	110	6	334405	56	334405	334437	33
1135	Pf3D7_01_v3	334528	334583	+	157	12	334556	88	334547	334583	37
1136	Pf3D7_01_v3	334623	334728	+	278	26	334625	73	334625	334707	83
1141	Pf3D7_01_v3	335115	335368	+	128	46	335314	29	335160	335333	174
1147	Pf3D7_01_v3	335775	335954	+	229	53	335817	84	335817	335938	122
2940	Pf3D7_01_v3	335828	335835	-	37	2	335829	36	335829	335829	1
1148	Pf3D7_01_v3	336003	337060	+	2624	607	336160	177	336160	336963	804
1149	Pf3D7_01_v3	337088	338926	+	9562	1230	337874	743	337465	338527	1063
1150	Pf3D7_01_v3	338957	339063	+	95	30	339004	26	338965	339043	79
1151	Pf3D7_01_v3	339083	339144	+	104	24	339084	21	339084	339141	58
1152	Pf3D7_01_v3	339165	340064	+	2685	391	339339	145	339236	339961	726
1153	Pf3D7_01_v3	340085	340225	+	171	26	340157	68	340103	340160	58
1154	Pf3D7_01_v3	340245	341099	+	3154	486	340890	505	340423	340934	512
1155	Pf3D7_01_v3	341139	341418	+	797	118	341304	65	341167	341331	165
1156	Pf3D7_01_v3	341448	341805	+	526	81	341579	64	341484	341768	285
1157	Pf3D7_01_v3	341832	341859	+	112	7	341836	76	341836	341857	22
1158	Pf3D7_01_v3	341905	342542	+	1333	203	342152	104	341967	342490	524
1159	Pf3D7_01_v3	342564	343834	+	3411	399	343485	483	342746	343579	834
1160	Pf3D7_01_v3	343919	344169	+	457	87	344026	39	343978	344157	180
2949	Pf3D7_01_v3	344602	344617	-	40	4	344617	29	344603	344617	15
2952	Pf3D7_01_v3	344873	344919	-	35	12	344897	12	344874	344916	43
2953	Pf3D7_01_v3	344941	345002	-	66	12	344981	24	344961	344990	30
2958	Pf3D7_01_v3	345317	345406	-	70	17	345326	27	345326	345399	74
2960	Pf3D7_01_v3	345549	345565	-	79	3	345565	76	345565	345565	1
2961	Pf3D7_01_v3	345684	345825	-	186	23	345758	98	345743	345825	83
1165	Pf3D7_01_v3	345872	345902	+	236	21	345902	70	345886	345902	17
2971	Pf3D7_01_v3	346535	346548	-	55	3	346536	32	346536	346548	13
2972	Pf3D7_01_v3	346574	346685	-	83	21	346580	27	346576	346682	107
1172	Pf3D7_01_v3	347555	347578	+	38	4	347556	17	347556	347578	23
1175	Pf3D7_01_v3	348393	348537	+	111	28	348480	21	348421	348524	104
1176	Pf3D7_01_v3	348559	349471	+	2935	717	349187	177	348695	349395	701
1177	Pf3D7_01_v3	349504	349675	+	303	105	349522	82	349522	349629	108
1178	Pf3D7_01_v3	349722	349890	+	147	31	349791	18	349723	349886	164
2982	Pf3D7_01_v3	349834	350007	-	124	29	349855	22	349848	349960	113
1179	Pf3D7_01_v3	349914	350039	+	146	29	350022	49	349938	350023	86
2984	Pf3D7_01_v3	350265	350415	-	145	28	350315	47	350314	350373	60
2986	Pf3D7_01_v3	350514	350760	-	1227	85	350669	844	350611	350669	59
2987	Pf3D7_01_v3	350788	351267	-	3305	250	350929	1140	350890	351163	274
2988	Pf3D7_01_v3	351377	351727	-	3525	340	351682	957	351424	351682	259
2990	Pf3D7_01_v3	351808	351993	-	2996	71	351901	2654	351901	351901	1
2991	Pf3D7_01_v3	352025	352080	-	97	10	352034	31	352026	352060	35
2992	Pf3D7_01_v3	352109	352155	-	33	8	352151	21	352122	352151	30
2996	Pf3D7_01_v3	352469	352598	-	126	29	352474	28	352474	352580	107
2998	Pf3D7_01_v3	352719	352814	-	199	36	352785	93	352735	352807	73
2999	Pf3D7_01_v3	352839	352934	-	294	18	352898	213	352861	352924	64
3000	Pf3D7_01_v3	352963	353850	-	6859	655	353407	2671	353169	353665	497
3002	Pf3D7_01_v3	354057	354434	-	1992	141	354107	329	354076	354333	258
3003	Pf3D7_01_v3	354460	354605	-	106	30	354552	20	354465	354579	115
3004	Pf3D7_01_v3	354646	356715	-	13019	1416	356038	3117	355202	356263	1062
3005	Pf3D7_01_v3	356744	357002	-	205	49	356902	59	356766	356947	182
1196	Pf3D7_01_v3	357471	357577	+	259	22	357518	135	357502	357568	67
1197	Pf3D7_01_v3	357599	357862	+	403	83	357737	101	357616	357845	230
1200	Pf3D7_01_v3	358042	358125	+	251	27	358067	149	358064	358091	28
1202	Pf3D7_01_v3	358212	358347	+	323	46	358258	84	358249	358335	87
1206	Pf3D7_01_v3	358504	358575	+	718	38	358544	234	358519	358569	51
1207	Pf3D7_01_v3	358636	358780	+	249	55	358742	39	358687	358762	76
1208	Pf3D7_01_v3	358803	359199	+	4184	266	359108	2210	358924	359121	198
1209	Pf3D7_01_v3	359263	359327	+	73	18	359323	8	359280	359326	47
1210	Pf3D7_01_v3	359347	359563	+	854	126	359528	104	359380	359528	149
1213	Pf3D7_01_v3	359669	359989	+	682	112	359763	107	359753	359934	182
1216	Pf3D7_01_v3	360122	360240	+	148	34	360126	47	360126	360214	89
1218	Pf3D7_01_v3	360327	360377	+	58	17	360347	10	360342	360374	33
1219	Pf3D7_01_v3	360400	360546	+	103	33	360479	13	360431	360526	96
3012	Pf3D7_01_v3	361045	361046	-	37	1	361046	37	361046	361046	1
3015	Pf3D7_01_v3	361352	361401	-	35	10	361358	11	361356	361367	12
3016	Pf3D7_01_v3	361423	361733	-	149	69	361680	14	361477	361680	204
3017	Pf3D7_01_v3	361810	361963	-	108	41	361921	20	361837	361945	109
3019	Pf3D7_01_v3	362069	362242	-	153	41	362101	46	362074	362207	134
3021	Pf3D7_01_v3	362333	362432	-	106	9	362379	80	362375	362379	5
3025	Pf3D7_01_v3	362646	362755	-	285	36	362733	117	362676	362739	64
3027	Pf3D7_01_v3	362904	362921	-	33	12	362909	11	362906	362921	16
1229	Pf3D7_01_v3	363330	363388	+	131	9	363369	122	363369	363369	1
1231	Pf3D7_01_v3	363479	363528	+	41	6	363505	20	363482	363505	24
1232	Pf3D7_01_v3	363578	363588	+	48	2	363588	47	363588	363588	1
1239	Pf3D7_01_v3	364362	364371	+	35	3	364371	15	364363	364371	9
3030	Pf3D7_01_v3	368037	368038	-	68	1	368038	68	368038	368038	1
3033	Pf3D7_01_v3	369311	370521	-	6366	629	370252	938	369849	370252	404
3034	Pf3D7_01_v3	370545	370594	-	76	14	370553	29	370549	370579	31
3037	Pf3D7_01_v3	370704	370713	-	170	3	370707	159	370707	370707	1
1254	Pf3D7_01_v3	370742	370812	+	183	13	370754	103	370750	370771	22
1256	Pf3D7_01_v3	370873	371129	+	1917	129	370880	984	370880	371048	169
3044	Pf3D7_01_v3	371105	371111	-	49	4	371106	37	371106	371108	3
3046	Pf3D7_01_v3	371176	371389	-	405	39	371294	130	371208	371389	182
1257	Pf3D7_01_v3	371193	371280	+	97	10	371274	29	371237	371280	44
1259	Pf3D7_01_v3	371340	372669	+	4317	542	372123	1056	371560	372334	775
3047	Pf3D7_01_v3	371427	371456	-	76	6	371444	51	371444	371453	10
3051	Pf3D7_01_v3	371832	371865	-	92	11	371836	40	371834	371861	28
1260	Pf3D7_01_v3	372694	372739	+	62	16	372698	28	372698	372724	27
1262	Pf3D7_01_v3	373011	373103	+	41	16	373023	10	373023	373087	65
3063	Pf3D7_01_v3	373034	373258	-	411	143	373241	83	373065	373241	177
1266	Pf3D7_01_v3	373344	373394	+	120	10	373385	64	373366	373387	22
1267	Pf3D7_01_v3	373419	373858	+	453	188	373701	32	373517	373794	278
3066	Pf3D7_01_v3	373872	374810	-	4455	676	374577	575	374139	374650	512
1270	Pf3D7_01_v3	374021	374083	+	82	8	374027	40	374022	374064	43
3068	Pf3D7_01_v3	374959	375246	-	629	131	375240	116	374983	375240	258
3069	Pf3D7_01_v3	375287	375597	-	963	122	375322	194	375321	375544	224
1277	Pf3D7_01_v3	375773	375787	+	33	3	375787	21	375774	375787	14
3074	Pf3D7_01_v3	375919	376204	-	369	122	375986	39	375978	376153	176
1283	Pf3D7_01_v3	376164	376166	+	53	2	376166	51	376166	376166	1
3075	Pf3D7_01_v3	376243	376711	-	282	90	376245	47	376245	376679	435
3076	Pf3D7_01_v3	376733	377473	-	8389	434	377283	1466	377033	377290	258
1286	Pf3D7_01_v3	376908	376909	+	37	1	376909	37	376909	376909	1
3081	Pf3D7_01_v3	377954	378124	-	159	36	378106	26	377969	378119	151
3083	Pf3D7_01_v3	378249	378314	-	178	25	378250	35	378250	378307	58
3084	Pf3D7_01_v3	378334	379036	-	1818	241	378661	152	378475	378825	351
3086	Pf3D7_01_v3	379105	379142	-	56	21	379139	10	379111	379142	32
1293	Pf3D7_01_v3	379163	379164	+	64	1	379164	64	379164	379164	1
3087	Pf3D7_01_v3	379183	380172	-	4677	729	379494	172	379336	380060	725
1298	Pf3D7_01_v3	380285	381489	+	2783	361	381168	252	380398	381239	842
1301	Pf3D7_01_v3	381597	381645	+	44	6	381619	37	381619	381633	15
3089	Pf3D7_01_v3	381703	381704	-	42	1	381704	42	381704	381704	1
1304	Pf3D7_01_v3	381782	381802	+	117	2	381783	116	381783	381783	1
1306	Pf3D7_01_v3	381884	382024	+	87	17	381942	60	381932	381985	54
1307	Pf3D7_01_v3	382146	382148	+	183	2	382147	173	382147	382147	1
3093	Pf3D7_01_v3	382550	382574	-	46	7	382555	16	382553	382571	19
3097	Pf3D7_01_v3	382759	382807	-	36	6	382807	27	382768	382807	40
3098	Pf3D7_01_v3	382841	382858	-	69	2	382858	37	382842	382858	17
1315	Pf3D7_01_v3	383008	383778	+	2066	287	383687	118	383066	383680	615
3100	Pf3D7_01_v3	383629	383697	-	55	7	383630	45	383630	383658	29
1317	Pf3D7_01_v3	383886	384010	+	93	26	383947	25	383900	383982	83
3103	Pf3D7_01_v3	383981	384106	-	54	12	383982	18	383982	384106	125
3104	Pf3D7_01_v3	384131	384215	-	79	25	384162	8	384140	384211	72
3105	Pf3D7_01_v3	384236	384295	-	33	14	384237	7	384237	384292	56
3106	Pf3D7_01_v3	384324	384366	-	249	15	384350	143	384334	384352	19
1321	Pf3D7_01_v3	384400	384526	+	351	24	384425	152	384425	384476	52
3107	Pf3D7_01_v3	384488	385209	-	1506	282	385074	135	384526	385113	588
1322	Pf3D7_01_v3	384595	384801	+	220	62	384756	24	384657	384785	129
1323	Pf3D7_01_v3	384829	385098	+	503	62	384920	163	384920	385080	161
1325	Pf3D7_01_v3	385188	385213	+	57	7	385213	17	385203	385213	11
3108	Pf3D7_01_v3	385250	385454	-	401	82	385403	54	385303	385448	146
1326	Pf3D7_01_v3	385264	385379	+	333	44	385337	167	385275	385342	68
1327	Pf3D7_01_v3	385418	385590	+	108	28	385479	31	385479	385562	84
3109	Pf3D7_01_v3	385476	386170	-	6584	295	386041	5142	385834	386041	208
1328	Pf3D7_01_v3	385613	385762	+	221	35	385760	110	385646	385760	115
1330	Pf3D7_01_v3	385891	385985	+	189	24	385985	94	385920	385985	66
1331	Pf3D7_01_v3	386061	386173	+	108	21	386097	59	386097	386151	55
1333	Pf3D7_01_v3	386336	386458	+	129	27	386415	42	386355	386442	88
3111	Pf3D7_01_v3	386404	386416	-	104	5	386407	47	386406	386416	11
1334	Pf3D7_01_v3	386502	386733	+	611	82	386679	96	386511	386712	202
1337	Pf3D7_01_v3	386873	387063	+	307	75	386992	56	386901	387049	149
1338	Pf3D7_01_v3	387173	387306	+	443	39	387303	221	387176	387303	128
1343	Pf3D7_01_v3	387604	387718	+	235	24	387615	82	387608	387675	68
3113	Pf3D7_01_v3	387853	387869	-	70	11	387859	44	387859	387866	8
1344	Pf3D7_01_v3	387884	387955	+	36	10	387934	9	387895	387955	61
1345	Pf3D7_01_v3	387995	387996	+	125	1	387996	125	387996	387996	1
1346	Pf3D7_01_v3	388177	388706	+	1212	212	388382	143	388223	388578	356
3115	Pf3D7_01_v3	388303	388313	-	37	3	388305	34	388305	388305	1
1348	Pf3D7_01_v3	388803	388814	+	53	3	388804	47	388804	388810	7
1349	Pf3D7_01_v3	388848	388995	+	90	26	388872	15	388861	388951	91
1351	Pf3D7_01_v3	389067	389167	+	35	18	389119	7	389096	389153	58
3130	Pf3D7_01_v3	389733	389734	-	34	1	389734	34	389734	389734	1
3134	Pf3D7_01_v3	390178	390196	-	78	4	390196	71	390196	390196	1
3135	Pf3D7_01_v3	390216	390624	-	1244	134	390526	75	390337	390590	254
3136	Pf3D7_01_v3	390644	390858	-	143	49	390673	14	390648	390810	163
3140	Pf3D7_01_v3	391027	391042	-	41	5	391028	26	391028	391032	5
3143	Pf3D7_01_v3	391445	391544	-	149	10	391455	133	391455	391455	1
3145	Pf3D7_01_v3	391706	391777	-	35	13	391737	13	391722	391764	43
3147	Pf3D7_01_v3	391891	392043	-	176	41	392024	89	391901	392024	124
3148	Pf3D7_01_v3	392106	392114	-	49	2	392114	47	392114	392114	1
3149	Pf3D7_01_v3	392149	392220	-	46	21	392177	7	392155	392205	51
1355	Pf3D7_01_v3	392226	392337	+	407	45	392254	113	392254	392307	54
1357	Pf3D7_01_v3	392404	392417	+	71	5	392417	24	392407	392417	11
1358	Pf3D7_01_v3	392441	393068	+	17876	283	392527	15305	392527	392528	2
3150	Pf3D7_01_v3	393091	393092	-	94	1	393092	94	393092	393092	1
1359	Pf3D7_01_v3	393093	393179	+	339	39	393117	108	393108	393153	46
1360	Pf3D7_01_v3	393231	393560	+	476	98	393463	91	393284	393504	221
3151	Pf3D7_01_v3	393324	393462	-	130	27	393325	67	393325	393447	123
3152	Pf3D7_01_v3	393537	393621	-	173	44	393569	30	393557	393614	58
3153	Pf3D7_01_v3	393749	394621	-	6234	559	394237	862	394064	394399	336
1363	Pf3D7_01_v3	393847	394114	+	142	64	393870	11	393870	394062	193
3154	Pf3D7_01_v3	394642	395288	-	3009	470	394825	507	394724	395162	439
3155	Pf3D7_01_v3	395336	395509	-	355	68	395361	73	395361	395480	120
3158	Pf3D7_01_v3	395697	395710	-	42	3	395710	39	395710	395710	1
1377	Pf3D7_01_v3	396284	396393	+	112	31	396321	42	396287	396372	86
3162	Pf3D7_01_v3	396369	396370	-	135	1	396370	135	396370	396370	1
1378	Pf3D7_01_v3	396527	397250	+	2587	483	397010	141	396604	397148	545
1379	Pf3D7_01_v3	397271	397372	+	65	17	397324	27	397306	397372	67
1382	Pf3D7_01_v3	397755	397820	+	108	27	397815	18	397764	397815	52
1383	Pf3D7_01_v3	397845	398578	+	2230	361	397966	111	397913	398450	538
1384	Pf3D7_01_v3	398642	398776	+	176	19	398706	73	398690	398775	86
1389	Pf3D7_01_v3	399021	399281	+	343	84	399138	47	399079	399257	179
1390	Pf3D7_01_v3	399329	399381	+	43	12	399357	17	399338	399381	44
1394	Pf3D7_01_v3	399762	399763	+	125	1	399763	125	399763	399763	1
1396	Pf3D7_01_v3	399852	399882	+	37	3	399853	34	399853	399853	1
1404	Pf3D7_01_v3	400412	400442	+	38	4	400418	35	400418	400418	1
1406	Pf3D7_01_v3	400511	400589	+	43	25	400554	3	400526	400584	59
1408	Pf3D7_01_v3	400646	401217	+	2539	265	400995	353	400795	401141	347
1409	Pf3D7_01_v3	401237	401309	+	65	14	401252	21	401251	401272	22
1411	Pf3D7_01_v3	401402	401409	+	77	2	401403	51	401403	401409	7
1412	Pf3D7_01_v3	401553	402097	+	889	161	401654	65	401654	402037	384
1413	Pf3D7_01_v3	402135	402272	+	285	35	402144	82	402137	402205	69
1416	Pf3D7_01_v3	402383	402530	+	171	27	402487	38	402393	402487	95
3167	Pf3D7_01_v3	402915	402934	-	48	2	402934	47	402934	402934	1
1422	Pf3D7_01_v3	403183	403295	+	45	12	403191	28	403191	403259	69
1423	Pf3D7_01_v3	403324	403417	+	187	31	403380	104	403356	403390	35
3171	Pf3D7_01_v3	403634	403661	-	36	5	403635	15	403635	403661	27
3173	Pf3D7_01_v3	403992	404198	-	164	36	404179	23	404033	404179	147
3178	Pf3D7_01_v3	404736	404775	-	34	6	404737	24	404737	404763	27
3180	Pf3D7_01_v3	404928	404968	-	333	12	404953	185	404929	404960	32
3181	Pf3D7_01_v3	405076	405444	-	231	89	405360	14	405097	405404	308
1434	Pf3D7_01_v3	405290	405808	+	989	152	405497	91	405352	405783	432
1437	Pf3D7_01_v3	405904	406284	+	976	156	405941	157	405941	406250	310
1438	Pf3D7_01_v3	406318	406996	+	1708	432	406322	56	406358	406912	555
1439	Pf3D7_01_v3	407018	407069	+	61	34	407021	7	407021	407059	39
1440	Pf3D7_01_v3	407128	408399	+	6685	893	407384	934	407296	408339	1044
1442	Pf3D7_01_v3	408484	408702	+	251	50	408575	29	408498	408644	147
1443	Pf3D7_01_v3	408729	409013	+	355	53	408886	62	408855	408967	113
1445	Pf3D7_01_v3	409117	409186	+	99	9	409183	45	409163	409183	21
1446	Pf3D7_01_v3	409223	409267	+	50	5	409258	42	409252	409258	7
1449	Pf3D7_01_v3	409421	409553	+	137	28	409487	73	409474	409512	39
1453	Pf3D7_01_v3	409731	409772	+	58	13	409772	26	409739	409772	34
1454	Pf3D7_01_v3	409805	409924	+	68	21	409826	12	409807	409906	100
1455	Pf3D7_01_v3	409958	410020	+	49	10	410002	29	409962	410002	41
3186	Pf3D7_01_v3	410295	410305	-	43	10	410299	7	410297	410304	8
1459	Pf3D7_01_v3	410327	410406	+	69	15	410328	20	410328	410396	69
1463	Pf3D7_01_v3	410555	410763	+	127	28	410682	47	410624	410763	140
1467	Pf3D7_01_v3	411483	411560	+	34	14	411495	7	411490	411558	69
1472	Pf3D7_01_v3	412160	412245	+	47	12	412227	19	412161	412231	71
1474	Pf3D7_01_v3	412440	412484	+	37	11	412480	23	412453	412480	28
1476	Pf3D7_01_v3	412701	412712	+	39	4	412711	16	412702	412712	11
3196	Pf3D7_01_v3	413162	413491	-	543	129	413287	68	413195	413409	215
3197	Pf3D7_01_v3	413512	415394	-	38625	1303	415329	19661	414394	415361	968
3198	Pf3D7_01_v3	415431	416027	-	2318	260	415655	372	415520	415779	260
1481	Pf3D7_01_v3	415744	415745	+	56	1	415745	56	415745	415745	1
3201	Pf3D7_01_v3	416198	416228	-	468	24	416226	93	416210	416226	17
1488	Pf3D7_01_v3	416259	416381	+	113	15	416270	56	416270	416353	84
3205	Pf3D7_01_v3	416568	416588	-	42	2	416588	40	416588	416588	1
1492	Pf3D7_01_v3	416874	416909	+	45	7	416908	19	416893	416908	16
1495	Pf3D7_01_v3	417247	417366	+	181	28	417366	94	417259	417366	108
1497	Pf3D7_01_v3	417499	417992	+	1121	256	417746	53	417535	417955	421
1499	Pf3D7_01_v3	418080	418116	+	40	5	418089	35	418089	418089	1
1502	Pf3D7_01_v3	418250	418851	+	1564	250	418415	195	418406	418714	309
1503	Pf3D7_01_v3	418906	419931	+	2446	412	419856	131	418943	419811	869
1505	Pf3D7_01_v3	420083	420211	+	113	32	420187	46	420103	420187	85
3222	Pf3D7_01_v3	420187	420996	-	3318	363	420933	1530	420471	420933	463
1509	Pf3D7_01_v3	421011	421038	+	78	6	421034	51	421030	421035	6
3224	Pf3D7_01_v3	421056	421195	-	181	46	421079	24	421070	421153	84
1511	Pf3D7_01_v3	421097	421155	+	34	9	421139	10	421118	421142	25
1512	Pf3D7_01_v3	421199	421345	+	109	26	421228	34	421228	421317	90
3226	Pf3D7_01_v3	421245	421302	-	37	9	421285	15	421268	421302	35
3231	Pf3D7_01_v3	421863	421868	-	185	2	421868	175	421868	421868	1
1520	Pf3D7_01_v3	421994	422229	+	147	40	422195	32	422033	422222	190
3235	Pf3D7_01_v3	422205	422553	-	545	93	422481	38	422255	422520	266
1522	Pf3D7_01_v3	422332	422488	+	163	34	422429	37	422344	422436	93
3236	Pf3D7_01_v3	422574	422987	-	1185	302	422804	165	422620	422906	287
3238	Pf3D7_01_v3	423046	423223	-	359	73	423119	94	423075	423173	99
3239	Pf3D7_01_v3	423246	423511	-	1642	50	423368	1281	423345	423368	24
3240	Pf3D7_01_v3	423538	423591	-	56	9	423547	37	423547	423571	25
3241	Pf3D7_01_v3	423667	423750	-	98	12	423670	36	423668	423735	68
3247	Pf3D7_01_v3	424107	424182	-	119	9	424180	42	424118	424180	63
3251	Pf3D7_01_v3	424523	424524	-	42	1	424524	42	424524	424524	1
3258	Pf3D7_01_v3	424924	424957	-	55	4	424957	45	424941	424957	17
3262	Pf3D7_01_v3	425210	425274	-	140	12	425228	104	425228	425260	33
3264	Pf3D7_01_v3	425351	425444	-	45	11	425352	24	425352	425434	83
3265	Pf3D7_01_v3	425464	425505	-	80	7	425492	40	425481	425492	12
3266	Pf3D7_01_v3	425528	425594	-	42	8	425555	11	425529	425584	56
3270	Pf3D7_01_v3	425745	425810	-	48	10	425778	20	425762	425809	48
3271	Pf3D7_01_v3	425833	425882	-	42	6	425866	22	425854	425866	13
3272	Pf3D7_01_v3	425905	425954	-	48	8	425954	29	425911	425954	44
3286	Pf3D7_01_v3	427582	427662	-	147	17	427601	40	427588	427650	63
3289	Pf3D7_01_v3	427832	427883	-	33	7	427834	10	427834	427876	43
1532	Pf3D7_01_v3	428659	428660	+	73	1	428660	73	428660	428660	1
1535	Pf3D7_01_v3	429146	429183	+	46	6	429183	36	429166	429183	18
3298	Pf3D7_01_v3	429550	429576	-	90	5	429566	76	429551	429566	16
3300	Pf3D7_01_v3	429820	429823	-	53	3	429822	33	429821	429822	2
3301	Pf3D7_01_v3	429985	430295	-	357	62	429986	143	429986	430217	232
3303	Pf3D7_01_v3	430398	430971	-	1450	281	430779	82	430549	430905	357
3304	Pf3D7_01_v3	431002	431157	-	375	50	431020	68	431020	431126	107
3306	Pf3D7_01_v3	431291	431376	-	108	31	431355	18	431320	431369	50
3307	Pf3D7_01_v3	431426	431476	-	44	13	431475	11	431431	431476	46
3308	Pf3D7_01_v3	431506	431586	-	39	13	431550	7	431507	431575	69
3309	Pf3D7_01_v3	431636	432580	-	2816	556	431947	153	431830	432508	679
3310	Pf3D7_01_v3	432607	432716	-	187	23	432615	47	432615	432681	67
3311	Pf3D7_01_v3	432791	432852	-	62	11	432852	47	432820	432852	33
3312	Pf3D7_01_v3	432880	433028	-	182	17	432884	140	432884	432956	73
3319	Pf3D7_01_v3	433536	433664	-	159	28	433628	49	433565	433633	69
3320	Pf3D7_01_v3	433690	433783	-	84	20	433761	28	433691	433781	91
3321	Pf3D7_01_v3	433832	433848	-	63	4	433848	56	433837	433848	12
3327	Pf3D7_01_v3	434189	434321	-	289	50	434319	72	434217	434319	103
3328	Pf3D7_01_v3	434347	435160	-	2376	570	435013	173	434447	435013	567
3329	Pf3D7_01_v3	435200	435300	-	168	22	435258	101	435203	435266	64
3331	Pf3D7_01_v3	435387	435517	-	164	51	435483	34	435425	435506	82
3332	Pf3D7_01_v3	435565	435938	-	506	92	435762	143	435625	435910	286
3333	Pf3D7_01_v3	435969	436567	-	1515	253	436427	116	436113	436427	315
1550	Pf3D7_01_v3	436509	437378	+	2915	398	437299	431	436644	437299	656
1551	Pf3D7_01_v3	437443	437541	+	99	21	437484	37	437480	437509	30
1552	Pf3D7_01_v3	437565	437693	+	116	19	437584	34	437566	437669	104
1553	Pf3D7_01_v3	437717	437759	+	55	11	437739	7	437718	437754	37
1554	Pf3D7_01_v3	437782	438480	+	2047	409	437908	204	437908	438422	515
1559	Pf3D7_01_v3	439199	439290	+	51	15	439210	22	439210	439259	50
3342	Pf3D7_01_v3	439365	439393	-	36	6	439392	10	439370	439393	24
3343	Pf3D7_01_v3	439492	439598	-	91	30	439523	19	439493	439575	83
3344	Pf3D7_01_v3	439624	439764	-	71	18	439718	15	439644	439764	121
3345	Pf3D7_01_v3	439785	439832	-	72	8	439799	35	439793	439832	40
3347	Pf3D7_01_v3	439966	440477	-	2088	336	440151	217	440084	440374	291
3348	Pf3D7_01_v3	440554	440679	-	333	101	440605	23	440566	440639	74
3349	Pf3D7_01_v3	440739	442034	-	9542	917	441272	3527	441093	441818	726
3351	Pf3D7_01_v3	442212	442216	-	84	2	442213	80	442213	442213	1
1568	Pf3D7_01_v3	442216	442278	+	38	16	442218	9	442217	442256	40
3354	Pf3D7_01_v3	442479	444188	-	3422	709	444019	159	442758	443966	1209
3358	Pf3D7_01_v3	444536	444825	-	457	88	444741	75	444630	444792	163
3359	Pf3D7_01_v3	444848	444908	-	44	7	444856	7	444849	444889	41
1576	Pf3D7_01_v3	445009	445232	+	411	97	445221	60	445052	445223	172
1578	Pf3D7_01_v3	445476	446783	+	4876	975	446367	288	445737	446661	925
1579	Pf3D7_01_v3	446891	447027	+	117	53	446947	10	446919	447005	87
1581	Pf3D7_01_v3	447117	447204	+	130	36	447204	42	447130	447204	75
1582	Pf3D7_01_v3	447310	447317	+	50	6	447313	15	447311	447316	6
3361	Pf3D7_01_v3	447311	447333	-	73	18	447333	28	447313	447333	21
1583	Pf3D7_01_v3	447339	447424	+	221	41	447373	51	447363	447407	45
1585	Pf3D7_01_v3	447571	447813	+	562	89	447651	169	447629	447725	97
1586	Pf3D7_01_v3	447834	447943	+	115	59	447854	7	447847	447903	57
1587	Pf3D7_01_v3	447996	448179	+	376	77	448067	66	448030	448166	137
1590	Pf3D7_01_v3	448397	448495	+	195	20	448474	80	448402	448474	73
1591	Pf3D7_01_v3	448526	448801	+	159	50	448617	20	448564	448758	195
1592	Pf3D7_01_v3	448821	449213	+	591	76	449124	233	448835	449160	326
1593	Pf3D7_01_v3	449237	449571	+	480	143	449446	42	449285	449479	195
3365	Pf3D7_01_v3	449519	449967	-	474	153	449817	44	449574	449899	326
1595	Pf3D7_01_v3	449660	449797	+	96	29	449695	28	449684	449785	102
1596	Pf3D7_01_v3	449841	449896	+	68	11	449842	30	449842	449871	30
3368	Pf3D7_01_v3	450302	450429	-	207	45	450334	37	450334	450421	88
3371	Pf3D7_01_v3	450589	451392	-	4655	537	450920	306	450644	451217	574
3374	Pf3D7_01_v3	451592	452013	-	1451	171	451706	230	451606	451912	307
3375	Pf3D7_01_v3	452034	452086	-	38	10	452053	22	452040	452072	33
3376	Pf3D7_01_v3	452151	452223	-	118	6	452172	104	452172	452192	21
3377	Pf3D7_01_v3	452250	452251	-	73	1	452251	73	452251	452251	1
3379	Pf3D7_01_v3	452308	452429	-	121	15	452354	32	452328	452429	102
3383	Pf3D7_01_v3	452831	453226	-	1117	117	453171	335	453031	453171	141
3385	Pf3D7_01_v3	453272	453307	-	648	10	453300	305	453281	453300	20
3386	Pf3D7_01_v3	461586	461587	-	34	1	461587	34	461587	461587	1
3388	Pf3D7_01_v3	462647	462854	-	113	35	462854	29	462667	462854	188
3392	Pf3D7_01_v3	463051	463148	-	45	13	463129	10	463072	463147	76
3399	Pf3D7_01_v3	463601	463844	-	170	62	463689	42	463634	463783	150
1611	Pf3D7_01_v3	464406	465293	+	1401	254	464581	103	464462	465152	691
1612	Pf3D7_01_v3	465316	465385	+	103	21	465355	25	465319	465377	59
1613	Pf3D7_01_v3	465412	465467	+	37	14	465463	7	465428	465466	39
1616	Pf3D7_01_v3	465601	465676	+	92	12	465676	56	465603	465676	74
1619	Pf3D7_01_v3	465886	465943	+	50	9	465913	21	465892	465928	37
1620	Pf3D7_01_v3	465971	465974	+	33	2	465974	20	465972	465974	3
1622	Pf3D7_01_v3	466084	467126	+	2651	384	466683	236	466211	466827	617
1623	Pf3D7_01_v3	467150	468030	+	1470	274	467415	171	467301	468002	702
1625	Pf3D7_01_v3	468095	468912	+	1436	247	468489	116	468189	468659	471
1626	Pf3D7_01_v3	468935	469628	+	4938	448	469309	433	469054	469360	307
1627	Pf3D7_01_v3	469650	470202	+	891	174	469836	101	469694	470113	420
1628	Pf3D7_01_v3	470254	470396	+	94	43	470359	10	470261	470375	115
1629	Pf3D7_01_v3	470419	470455	+	40	11	470436	21	470422	470438	17
1630	Pf3D7_01_v3	470478	471290	+	1531	347	471256	68	470543	471255	713
3408	Pf3D7_01_v3	471124	471152	-	100	4	471147	94	471147	471147	1
1631	Pf3D7_01_v3	471340	471378	+	38	5	471365	33	471365	471365	1
3418	Pf3D7_01_v3	472065	472100	-	164	11	472096	89	472082	472100	19
1639	Pf3D7_01_v3	474058	474163	+	443	76	474087	79	474084	474163	80
1642	Pf3D7_01_v3	474281	474297	+	34	13	474296	15	474283	474296	14
1644	Pf3D7_01_v3	474455	474604	+	157	31	474604	45	474503	474604	102
1645	Pf3D7_01_v3	474634	474674	+	82	15	474674	27	474637	474674	38
1646	Pf3D7_01_v3	474715	474716	+	54	1	474716	54	474716	474716	1
1648	Pf3D7_01_v3	474777	474845	+	101	34	474778	22	474778	474845	68
1650	Pf3D7_01_v3	474951	475218	+	814	207	475094	39	474974	475176	203
1651	Pf3D7_01_v3	475273	475274	+	42	1	475274	42	475274	475274	1
3421	Pf3D7_01_v3	475569	475579	-	154	2	475570	152	475570	475570	1
1655	Pf3D7_01_v3	475614	475715	+	98	65	475686	3	475628	475705	78
1657	Pf3D7_01_v3	477288	477333	+	80	32	477318	8	477305	477327	23
1659	Pf3D7_01_v3	477611	477736	+	424	85	477676	65	477664	477715	52
1660	Pf3D7_01_v3	477781	478435	+	2630	485	477808	216	477808	478290	483
1661	Pf3D7_01_v3	478536	478602	+	140	50	478541	11	478541	478582	42
1662	Pf3D7_01_v3	478624	478647	+	48	21	478638	7	478627	478645	19
1663	Pf3D7_01_v3	478695	478732	+	53	23	478708	6	478705	478725	21
1664	Pf3D7_01_v3	478821	478985	+	476	138	478846	49	478839	478951	113
1665	Pf3D7_01_v3	479503	479616	+	622	94	479540	288	479540	479580	41
1666	Pf3D7_01_v3	479760	479833	+	73	34	479768	16	479768	479828	61
1668	Pf3D7_01_v3	479920	480104	+	618	144	480033	49	479934	480049	116
1669	Pf3D7_01_v3	480429	480467	+	107	33	480439	12	480432	480458	27
1671	Pf3D7_01_v3	480576	480773	+	475	106	480672	72	480589	480742	154
1672	Pf3D7_01_v3	480834	480872	+	37	21	480838	7	480837	480862	26
3428	Pf3D7_01_v3	481981	482024	-	35	5	482024	20	481982	482024	43
3433	Pf3D7_01_v3	482591	482994	-	326	89	482758	59	482638	482923	286
3434	Pf3D7_01_v3	483017	483026	-	33	2	483018	32	483018	483018	1
3437	Pf3D7_01_v3	483234	483252	-	154	5	483252	98	483238	483252	15
3439	Pf3D7_01_v3	483334	483347	-	61	5	483335	39	483335	483344	10
1674	Pf3D7_01_v3	483707	483774	+	60	9	483746	28	483739	483746	8
1675	Pf3D7_01_v3	483798	483817	+	34	4	483806	29	483806	483812	7
1676	Pf3D7_01_v3	483840	483912	+	50	15	483873	23	483845	483898	54
1677	Pf3D7_01_v3	483937	483997	+	33	7	483997	23	483968	483997	30
1683	Pf3D7_01_v3	485959	486042	+	56	15	485971	9	485961	486018	58
1685	Pf3D7_01_v3	486183	486331	+	103	19	486331	32	486218	486331	114
3444	Pf3D7_01_v3	486830	486847	-	46	3	486844	42	486844	486844	1
1688	Pf3D7_01_v3	486974	486987	+	36	5	486975	31	486975	486979	5
3447	Pf3D7_01_v3	487317	487420	-	131	21	487402	31	487318	487405	88
3453	Pf3D7_01_v3	487863	489926	-	10208	1804	488150	815	488125	489604	1480
1691	Pf3D7_01_v3	487943	487944	+	56	1	487944	56	487944	487944	1
1692	Pf3D7_01_v3	487973	487998	+	177	5	487998	100	487992	487998	7
1694	Pf3D7_01_v3	488112	488175	+	40	6	488142	15	488142	488175	34
3456	Pf3D7_01_v3	490041	490443	-	1369	213	490232	167	490057	490376	320
3458	Pf3D7_01_v3	490546	490627	-	64	25	490597	14	490553	490620	68
1710	Pf3D7_01_v3	491738	491775	+	43	8	491775	17	491746	491775	30
1711	Pf3D7_01_v3	491821	491875	+	36	8	491822	12	491822	491875	54
1721	Pf3D7_01_v3	493258	493367	+	63	13	493303	47	493303	493323	21
1725	Pf3D7_01_v3	495012	495039	+	34	8	495013	20	495013	495038	26
1735	Pf3D7_01_v3	498329	498332	+	54	2	498332	50	498332	498332	1
1738	Pf3D7_01_v3	499713	499714	+	59	1	499714	59	499714	499714	1
1739	Pf3D7_01_v3	500488	500492	+	36	2	500489	34	500489	500489	1
3471	Pf3D7_01_v3	500506	500675	-	226	69	500603	23	500514	500664	151
3473	Pf3D7_01_v3	500994	503581	-	14859	1875	502879	3061	501675	503059	1385
3476	Pf3D7_01_v3	503812	503858	-	56	6	503813	21	503813	503858	46
3478	Pf3D7_01_v3	503971	503984	-	64	5	503980	29	503972	503984	13
3490	Pf3D7_01_v3	505108	505185	-	142	15	505112	76	505112	505167	56
3491	Pf3D7_01_v3	505244	505383	-	133	25	505245	47	505245	505363	119
3492	Pf3D7_01_v3	505409	505747	-	813	129	505550	61	505467	505697	231
3493	Pf3D7_01_v3	505902	506074	-	201	36	505961	125	505957	506003	47
3494	Pf3D7_01_v3	506116	506228	-	319	32	506155	110	506117	506211	95
3495	Pf3D7_01_v3	506252	506291	-	45	13	506255	13	506255	506283	29
3496	Pf3D7_01_v3	506323	506587	-	441	69	506326	169	506326	506572	247
3497	Pf3D7_01_v3	506613	506696	-	43	18	506641	11	506616	506687	72
3498	Pf3D7_01_v3	506765	507303	-	1485	164	506895	579	506877	507143	267
3499	Pf3D7_01_v3	507334	507359	-	76	4	507352	51	507335	507359	25
3506	Pf3D7_01_v3	508870	508931	-	44	10	508914	17	508886	508914	29
3507	Pf3D7_01_v3	508984	509340	-	1130	181	509143	122	509021	509271	251
3512	Pf3D7_01_v3	511395	511422	-	57	13	511422	13	511404	511422	19
3517	Pf3D7_01_v3	517668	517729	-	99	8	517720	51	517720	517729	10
3518	Pf3D7_01_v3	517770	517775	-	111	2	517775	101	517775	517775	1
3524	Pf3D7_01_v3	518395	518776	-	462	94	518628	76	518469	518772	304
3525	Pf3D7_01_v3	518800	518919	-	50	23	518849	13	518807	518902	96
3527	Pf3D7_01_v3	519081	519181	-	156	23	519082	47	519082	519165	84
1754	Pf3D7_01_v3	519871	519992	+	94	21	519960	49	519889	519971	83
1755	Pf3D7_01_v3	520027	520309	+	342	107	520251	38	520067	520277	211
1756	Pf3D7_01_v3	520361	520461	+	84	44	520396	10	520368	520439	72
3535	Pf3D7_01_v3	520384	520407	-	207	5	520393	150	520390	520393	4
1757	Pf3D7_01_v3	520525	521015	+	530	142	520804	31	520567	520933	367
1760	Pf3D7_01_v3	521143	521277	+	106	28	521221	17	521165	521264	100
1762	Pf3D7_01_v3	521395	521462	+	68	19	521417	29	521396	521462	67
1763	Pf3D7_01_v3	521487	521545	+	35	10	521545	13	521499	521545	47
1765	Pf3D7_01_v3	521595	521795	+	193	33	521644	30	521628	521773	146
1767	Pf3D7_01_v3	522000	522139	+	110	20	522127	25	522035	522127	93
3539	Pf3D7_01_v3	522143	522164	-	51	4	522146	21	522144	522146	3
1768	Pf3D7_01_v3	522197	522216	+	40	3	522198	31	522198	522216	19
1769	Pf3D7_01_v3	522246	522247	+	40	1	522247	40	522247	522247	1
1770	Pf3D7_01_v3	522271	522299	+	48	4	522283	38	522272	522283	12
1773	Pf3D7_01_v3	522634	522771	+	147	32	522686	35	522656	522755	100
1788	Pf3D7_01_v3	535049	535085	+	86	5	535050	35	535050	535085	36
1791	Pf3D7_01_v3	535193	535230	+	46	5	535213	34	535213	535229	17
1792	Pf3D7_01_v3	535257	535296	+	47	5	535290	31	535270	535290	21
1793	Pf3D7_01_v3	535357	535494	+	87	19	535454	29	535413	535481	69
1797	Pf3D7_01_v3	535747	535821	+	53	13	535774	20	535748	535821	74
1804	Pf3D7_01_v3	536789	536936	+	168	37	536813	33	536805	536923	119
3553	Pf3D7_01_v3	537351	537376	-	47	7	537352	10	537352	537376	25
3556	Pf3D7_01_v3	537539	537591	-	101	6	537568	62	537560	537584	25
3560	Pf3D7_01_v3	537955	538004	-	102	7	537978	80	537978	537989	12
3562	Pf3D7_01_v3	538137	538173	-	63	27	538150	11	538143	538170	28
3566	Pf3D7_01_v3	538458	538459	-	91	1	538459	91	538459	538459	1
3568	Pf3D7_01_v3	538679	538739	-	253	19	538698	193	538698	538721	24
1815	Pf3D7_01_v3	538716	538766	+	103	7	538721	56	538721	538758	38
1816	Pf3D7_01_v3	538815	538826	+	91	3	538822	88	538822	538822	1
1829	Pf3D7_01_v3	542363	542383	+	53	14	542368	10	542368	542380	13
1833	Pf3D7_01_v3	542896	542916	+	36	3	542902	21	542897	542902	6
1835	Pf3D7_01_v3	543014	543082	+	81	13	543052	33	543052	543074	23
1838	Pf3D7_01_v3	543186	543360	+	84	23	543308	20	543236	543348	113
1844	Pf3D7_01_v3	543839	543876	+	57	6	543876	22	543840	543876	37
1846	Pf3D7_01_v3	544132	544186	+	45	8	544133	29	544133	544163	31
1860	Pf3D7_01_v3	545477	545511	+	39	3	545511	21	545478	545511	34
1861	Pf3D7_01_v3	545535	545575	+	51	5	545575	19	545536	545575	40
3579	Pf3D7_01_v3	547304	547363	-	52	8	547363	29	547324	547363	40
3580	Pf3D7_01_v3	547384	547552	-	262	93	547520	29	547429	547527	99
3582	Pf3D7_01_v3	547655	547728	-	64	18	547723	25	547691	547727	37
3583	Pf3D7_01_v3	547887	548782	-	7891	778	548623	2176	548118	548633	516
1866	Pf3D7_01_v3	548329	548351	+	125	3	548349	113	548349	548349	1
1869	Pf3D7_01_v3	549768	549838	+	41	11	549808	13	549777	549825	49
1873	Pf3D7_01_v3	550105	550195	+	44	16	550166	21	550108	550167	60
3589	Pf3D7_01_v3	550971	551075	-	47	16	551043	13	550994	551066	73
3590	Pf3D7_01_v3	551098	551309	-	80	39	551176	13	551107	551270	164
3591	Pf3D7_01_v3	551352	551567	-	497	85	551514	54	551388	551540	153
3593	Pf3D7_01_v3	551643	551820	-	1010	89	551795	246	551660	551808	149
1879	Pf3D7_01_v3	552240	552409	+	2500	95	552297	894	552251	552324	74
1880	Pf3D7_01_v3	552450	552725	+	2061	216	552467	679	552467	552675	209
1881	Pf3D7_01_v3	552754	552759	+	108	3	552758	91	552758	552758	1
1882	Pf3D7_01_v3	552781	553616	+	7629	567	552950	1659	552950	553315	366
1883	Pf3D7_01_v3	553849	553922	+	48	9	553895	32	553869	553908	40
3605	Pf3D7_01_v3	554997	554998	-	68	1	554998	68	554998	554998	1
3612	Pf3D7_01_v3	556638	556661	-	77	3	556639	73	556639	556639	1
3616	Pf3D7_01_v3	556844	556870	-	56	3	556852	47	556852	556870	19
1891	Pf3D7_01_v3	557915	557951	+	160	5	557918	135	557918	557945	28
3620	Pf3D7_01_v3	558120	558204	-	34	11	558204	10	558121	558204	84
3621	Pf3D7_01_v3	558369	558457	-	92	14	558457	39	558370	558457	88
3622	Pf3D7_01_v3	558511	558522	-	104	6	558516	42	558514	558520	7
3624	Pf3D7_01_v3	558639	559005	-	1160	133	558920	193	558734	558964	231
3629	Pf3D7_01_v3	561732	561777	-	151	8	561772	60	561747	561772	26
1903	Pf3D7_01_v3	563859	563869	+	70	2	563860	68	563860	563860	1
1907	Pf3D7_01_v3	564525	564526	+	37	1	564526	37	564526	564526	1
3639	Pf3D7_01_v3	570996	571029	-	40	7	570998	14	570998	571021	24
3640	Pf3D7_01_v3	571053	571148	-	43	16	571086	17	571070	571148	79
1913	Pf3D7_01_v3	571920	572063	+	329	77	571983	41	571931	572014	84
1938	Pf3D7_01_v3	581514	581538	+	45	3	581515	39	581515	581538	24
1947	Pf3D7_01_v3	582928	582929	+	37	1	582929	37	582929	582929	1
1950	Pf3D7_01_v3	584259	584279	+	54	3	584260	37	584260	584262	3
3656	Pf3D7_01_v3	590282	590318	-	58	6	590287	34	590283	590317	35
1972	Pf3D7_01_v3	594939	594940	+	56	1	594940	56	594940	594940	1
1973	Pf3D7_01_v3	598132	598333	+	579	47	598257	153	598177	598285	109
1986	Pf3D7_01_v3	604391	604392	+	52	1	604392	52	604392	604392	1
3661	Pf3D7_01_v3	606134	606168	-	96	4	606151	91	606151	606151	1
3664	Pf3D7_01_v3	606730	606820	-	84	26	606741	11	606741	606811	71
1989	Pf3D7_01_v3	606887	606991	+	238	31	606912	95	606903	606961	59
1990	Pf3D7_01_v3	607141	607226	+	79	26	607187	12	607143	607202	60
3668	Pf3D7_01_v3	608559	608641	-	163	20	608631	60	608590	608631	42
3669	Pf3D7_01_v3	609065	609079	-	33	10	609070	8	609066	609079	14
3673	Pf3D7_02_v3	29812	29837	+	141	8	29821	94	29821	29825	5
3678	Pf3D7_02_v3	31275	31420	+	57	21	31324	11	31299	31403	105
6526	Pf3D7_02_v3	31309	31688	-	939	116	31615	508	31434	31635	202
6527	Pf3D7_02_v3	31744	31777	-	84	9	31763	56	31762	31769	8
3689	Pf3D7_02_v3	32690	32732	+	62	17	32721	19	32701	32721	21
6528	Pf3D7_02_v3	34192	34286	-	107	32	34213	20	34203	34280	78
6529	Pf3D7_02_v3	34321	34469	-	261	33	34370	145	34365	34468	104
6534	Pf3D7_02_v3	38037	38094	-	204	6	38094	163	38067	38094	28
6541	Pf3D7_02_v3	53838	53916	-	41	17	53849	16	53849	53908	60
6545	Pf3D7_02_v3	54178	54222	-	55	7	54207	47	54204	54207	4
6547	Pf3D7_02_v3	55286	55348	-	77	6	55326	41	55318	55348	31
6551	Pf3D7_02_v3	55494	55504	-	53	4	55504	42	55502	55504	3
6568	Pf3D7_02_v3	112213	112252	-	60	5	112252	41	112235	112252	18
6572	Pf3D7_02_v3	112450	112454	-	48	2	112451	47	112451	112451	1
6584	Pf3D7_02_v3	113844	113856	-	43	2	113845	42	113845	113845	1
6587	Pf3D7_02_v3	114101	114238	-	36	20	114144	4	114127	114221	95
3699	Pf3D7_02_v3	117255	117305	+	171	5	117278	143	117278	117293	16
3700	Pf3D7_02_v3	117329	117378	+	84	12	117340	26	117332	117374	43
3703	Pf3D7_02_v3	117657	117691	+	125	10	117685	64	117663	117685	23
3709	Pf3D7_02_v3	118181	118225	+	210	9	118224	138	118182	118224	43
3710	Pf3D7_02_v3	118258	118283	+	35	4	118283	19	118259	118283	25
3711	Pf3D7_02_v3	118341	118344	+	148	2	118344	101	118342	118344	3
3712	Pf3D7_02_v3	118366	118367	+	42	1	118367	42	118367	118367	1
6602	Pf3D7_02_v3	118996	119278	-	312	51	119104	45	119066	119256	191
3724	Pf3D7_02_v3	119649	119686	+	134	5	119650	122	119650	119650	1
3728	Pf3D7_02_v3	120024	120072	+	50	6	120025	29	120025	120072	48
3732	Pf3D7_02_v3	120304	120984	+	1334	263	120849	99	120470	120916	447
3733	Pf3D7_02_v3	121004	121080	+	67	12	121023	40	121023	121050	28
3734	Pf3D7_02_v3	121107	122071	+	2333	350	121571	168	121182	121860	679
6605	Pf3D7_02_v3	121551	121606	-	88	7	121570	68	121570	121584	15
6610	Pf3D7_02_v3	121803	121805	-	36	2	121805	21	121804	121805	2
3735	Pf3D7_02_v3	122160	122961	+	1152	229	122628	94	122254	122840	587
6614	Pf3D7_02_v3	122738	122740	-	162	2	122740	152	122740	122740	1
6615	Pf3D7_02_v3	122939	122940	-	51	1	122940	51	122940	122940	1
3736	Pf3D7_02_v3	122990	123066	+	34	15	122998	15	122998	123034	37
3739	Pf3D7_02_v3	123215	123252	+	312	4	123238	175	123216	123238	23
3745	Pf3D7_02_v3	123820	123821	+	104	1	123821	104	123821	123821	1
3750	Pf3D7_02_v3	124340	124465	+	83	16	124358	51	124358	124410	53
6618	Pf3D7_02_v3	126655	126670	-	42	12	126658	8	126656	126667	12
3755	Pf3D7_02_v3	127305	127494	+	307	118	127485	32	127364	127490	127
3756	Pf3D7_02_v3	127589	128708	+	3393	809	127711	286	127663	128423	761
6629	Pf3D7_02_v3	129659	129660	-	47	1	129660	47	129660	129660	1
6636	Pf3D7_02_v3	130350	130432	-	124	10	130363	32	130351	130392	42
6637	Pf3D7_02_v3	130487	131138	-	1587	147	130537	499	130537	131076	540
6640	Pf3D7_02_v3	131263	131606	-	472	83	131481	53	131323	131539	217
6641	Pf3D7_02_v3	131637	131658	-	35	7	131644	21	131644	131658	15
6642	Pf3D7_02_v3	131685	131948	-	520	70	131783	160	131713	131871	159
6643	Pf3D7_02_v3	131968	132309	-	432	87	132168	45	131989	132256	268
6644	Pf3D7_02_v3	132337	132402	-	75	9	132402	39	132338	132402	65
6652	Pf3D7_02_v3	132922	133024	-	55	15	132974	19	132923	133009	87
6657	Pf3D7_02_v3	133352	133353	-	36	1	133353	36	133353	133353	1
6660	Pf3D7_02_v3	133578	133626	-	57	6	133588	28	133588	133626	39
6662	Pf3D7_02_v3	133671	133794	-	101	11	133684	31	133684	133750	67
6663	Pf3D7_02_v3	133821	133897	-	85	17	133887	29	133843	133887	45
6665	Pf3D7_02_v3	134015	134064	-	118	7	134020	73	134020	134064	45
6669	Pf3D7_02_v3	134281	134286	-	63	2	134286	62	134286	134286	1
3764	Pf3D7_02_v3	134465	134477	+	43	5	134477	20	134470	134477	8
3767	Pf3D7_02_v3	134616	134911	+	464	57	134752	89	134703	134907	205
3769	Pf3D7_02_v3	135002	135017	+	111	3	135017	107	135017	135017	1
3771	Pf3D7_02_v3	135284	135358	+	133	14	135309	98	135309	135352	44
3773	Pf3D7_02_v3	135434	135859	+	684	139	135815	70	135500	135815	316
3774	Pf3D7_02_v3	135882	136065	+	257	51	135923	51	135923	136049	127
3778	Pf3D7_02_v3	136277	136503	+	152	49	136462	34	136325	136462	138
3779	Pf3D7_02_v3	136527	136644	+	310	26	136565	122	136549	136626	78
6676	Pf3D7_02_v3	136579	137134	-	463	102	136924	107	136695	137009	315
3780	Pf3D7_02_v3	136668	136796	+	42	18	136746	15	136688	136771	84
3782	Pf3D7_02_v3	136880	137529	+	5775	369	137507	1789	137076	137507	432
6678	Pf3D7_02_v3	137232	137564	-	398	64	137564	103	137305	137564	260
6681	Pf3D7_02_v3	137723	138456	-	1327	195	138449	101	137854	138447	594
6682	Pf3D7_02_v3	138539	138688	-	635	35	138650	145	138563	138674	112
3787	Pf3D7_02_v3	138548	138994	+	1553	130	138706	482	138659	138992	334
6683	Pf3D7_02_v3	138787	138838	-	45	9	138816	20	138806	138833	28
3788	Pf3D7_02_v3	139032	139205	+	92	26	139063	15	139043	139192	150
3789	Pf3D7_02_v3	139285	139438	+	79	25	139422	40	139332	139422	91
3790	Pf3D7_02_v3	139461	139603	+	277	30	139567	169	139474	139567	94
3792	Pf3D7_02_v3	139662	139796	+	142	35	139711	60	139681	139747	67
3794	Pf3D7_02_v3	139998	140088	+	116	17	140015	57	140003	140049	47
3795	Pf3D7_02_v3	140110	140175	+	34	18	140129	6	140117	140172	56
3797	Pf3D7_02_v3	140247	140346	+	276	35	140281	76	140280	140328	49
3798	Pf3D7_02_v3	140508	140648	+	432	51	140619	181	140545	140621	77
3800	Pf3D7_02_v3	140719	140913	+	418	132	140844	35	140763	140900	138
3802	Pf3D7_02_v3	141051	141382	+	805	171	141120	42	141120	141327	208
3803	Pf3D7_02_v3	141417	141484	+	42	13	141474	12	141429	141478	50
3804	Pf3D7_02_v3	141520	141631	+	231	15	141555	181	141540	141555	16
6694	Pf3D7_02_v3	141991	141992	-	39	1	141992	39	141992	141992	1
6703	Pf3D7_02_v3	142808	142848	-	34	4	142809	30	142809	142812	4
6707	Pf3D7_02_v3	143061	143068	-	39	3	143064	24	143062	143068	7
6709	Pf3D7_02_v3	143172	143254	-	59	11	143173	23	143173	143254	82
6710	Pf3D7_02_v3	143274	143308	-	99	6	143278	40	143275	143308	34
6716	Pf3D7_02_v3	143728	143756	-	52	7	143741	32	143741	143752	12
6717	Pf3D7_02_v3	143787	144847	-	1990	365	144529	262	143947	144690	744
6719	Pf3D7_02_v3	144949	146215	-	2282	378	145116	68	145088	145958	871
6721	Pf3D7_02_v3	146265	146570	-	411	82	146339	42	146302	146518	217
6723	Pf3D7_02_v3	146644	147643	-	2467	399	147028	263	146786	147453	668
6725	Pf3D7_02_v3	147703	147813	-	139	18	147771	21	147718	147780	63
6732	Pf3D7_02_v3	148599	148617	-	153	3	148608	113	148608	148617	10
6737	Pf3D7_02_v3	150917	150952	-	34	3	150918	31	150918	150918	1
6738	Pf3D7_02_v3	151064	151212	-	166	26	151113	49	151113	151212	100
6744	Pf3D7_02_v3	151948	152111	-	133	29	152111	62	151962	152111	150
6745	Pf3D7_02_v3	152132	152329	-	219	45	152324	45	152156	152324	169
6749	Pf3D7_02_v3	153827	153977	-	184	31	153952	37	153849	153961	113
6750	Pf3D7_02_v3	154004	154183	-	109	35	154102	31	154020	154143	124
6751	Pf3D7_02_v3	154227	154365	-	189	13	154285	84	154277	154300	24
6760	Pf3D7_02_v3	156296	156373	-	42	13	156319	23	156319	156361	43
6763	Pf3D7_02_v3	156559	156560	-	38	1	156560	38	156560	156560	1
6767	Pf3D7_02_v3	156928	156973	-	47	8	156966	31	156931	156966	36
6768	Pf3D7_02_v3	157027	157052	-	37	4	157040	15	157028	157052	25
3819	Pf3D7_02_v3	157732	157742	+	66	2	157742	64	157742	157742	1
6774	Pf3D7_02_v3	158993	159324	-	843	95	159001	94	159001	159275	275
6775	Pf3D7_02_v3	159346	159628	-	809	142	159425	140	159381	159538	158
6776	Pf3D7_02_v3	159648	159734	-	83	34	159668	13	159664	159722	59
6777	Pf3D7_02_v3	159823	159905	-	62	16	159889	10	159830	159893	64
6778	Pf3D7_02_v3	159933	160079	-	565	19	160044	261	159992	160076	85
3822	Pf3D7_02_v3	160083	160160	+	71	14	160102	15	160089	160147	59
6779	Pf3D7_02_v3	160110	160203	-	245	18	160203	88	160117	160203	87
3823	Pf3D7_02_v3	160183	160194	+	57	3	160194	54	160194	160194	1
6780	Pf3D7_02_v3	160390	160406	-	61	12	160394	11	160393	160405	13
3826	Pf3D7_02_v3	160450	160916	+	1199	165	160491	272	160491	160819	329
3827	Pf3D7_02_v3	160938	161039	+	43	17	160952	13	160948	161005	58
6783	Pf3D7_02_v3	161249	161313	-	67	10	161282	22	161282	161305	24
6784	Pf3D7_02_v3	161338	161361	-	51	7	161349	35	161348	161361	14
3832	Pf3D7_02_v3	161458	161538	+	59	13	161520	17	161459	161520	62
6785	Pf3D7_02_v3	161477	161531	-	34	17	161502	5	161483	161531	49
6786	Pf3D7_02_v3	161561	161863	-	704	174	161730	64	161655	161816	162
3833	Pf3D7_02_v3	161576	161621	+	39	11	161609	24	161586	161609	24
6787	Pf3D7_02_v3	161942	162164	-	426	71	162000	91	161985	162123	139
6788	Pf3D7_02_v3	162206	162374	-	428	117	162249	50	162249	162364	116
6792	Pf3D7_02_v3	162670	162861	-	631	90	162859	113	162711	162859	149
6793	Pf3D7_02_v3	162888	163351	-	4954	309	163161	1614	162958	163215	258
6795	Pf3D7_02_v3	163488	163562	-	83	18	163553	10	163490	163553	64
6797	Pf3D7_02_v3	163775	163929	-	422	27	163922	84	163813	163924	112
3842	Pf3D7_02_v3	165587	165655	+	196	21	165643	84	165603	165653	51
3844	Pf3D7_02_v3	165738	165814	+	159	12	165747	68	165747	165802	56
3845	Pf3D7_02_v3	165853	165996	+	171	31	165965	80	165889	165965	77
3846	Pf3D7_02_v3	166073	166410	+	573	117	166190	72	166105	166345	241
3847	Pf3D7_02_v3	166455	166458	+	41	2	166456	39	166456	166456	1
3849	Pf3D7_02_v3	166529	166827	+	638	73	166642	75	166567	166784	218
3851	Pf3D7_02_v3	166902	167072	+	127	34	167013	26	166932	167036	105
3852	Pf3D7_02_v3	167095	167222	+	181	20	167139	51	167139	167204	66
3855	Pf3D7_02_v3	167398	167425	+	64	6	167421	56	167421	167421	1
3856	Pf3D7_02_v3	167458	167565	+	43	21	167485	5	167469	167541	73
3858	Pf3D7_02_v3	167627	167976	+	275	56	167757	60	167714	167954	241
3861	Pf3D7_02_v3	168128	168154	+	98	4	168138	84	168138	168139	2
3864	Pf3D7_02_v3	168292	168409	+	39	16	168391	14	168297	168391	95
3865	Pf3D7_02_v3	168548	168565	+	42	10	168558	11	168553	168562	10
6812	Pf3D7_02_v3	168872	169161	-	787	154	169129	87	168926	169129	204
3866	Pf3D7_02_v3	168876	169010	+	160	14	168931	107	168898	168981	84
3868	Pf3D7_02_v3	169158	169244	+	67	14	169166	15	169166	169243	78
6813	Pf3D7_02_v3	169194	170426	-	4003	804	169238	184	169244	170150	907
6814	Pf3D7_02_v3	170456	170518	-	92	11	170513	29	170490	170517	28
6816	Pf3D7_02_v3	170609	170637	-	51	5	170612	24	170610	170637	28
6826	Pf3D7_02_v3	171892	172031	-	214	29	172026	130	171939	172026	88
3875	Pf3D7_02_v3	171976	171981	+	179	2	171977	169	171977	171977	1
6829	Pf3D7_02_v3	172130	172575	-	1235	226	172472	164	172189	172481	293
6830	Pf3D7_02_v3	172673	172748	-	78	20	172701	12	172675	172729	55
6836	Pf3D7_02_v3	173045	173204	-	97	24	173193	24	173075	173193	119
6845	Pf3D7_02_v3	174188	174270	-	71	15	174229	35	174193	174253	61
6849	Pf3D7_02_v3	174571	174657	-	57	12	174599	19	174572	174649	78
6850	Pf3D7_02_v3	174682	174746	-	97	12	174717	41	174699	174746	48
6853	Pf3D7_02_v3	174946	175134	-	102	36	175102	13	174975	175117	143
6854	Pf3D7_02_v3	175157	175447	-	711	155	175366	73	175227	175382	156
3882	Pf3D7_02_v3	176038	176083	+	51	13	176064	14	176040	176067	28
6861	Pf3D7_02_v3	176066	176067	-	47	1	176067	47	176067	176067	1
3883	Pf3D7_02_v3	176103	176127	+	78	6	176106	51	176106	176111	6
3887	Pf3D7_02_v3	176376	177194	+	1340	209	176416	212	176401	177153	753
3888	Pf3D7_02_v3	177219	177303	+	166	18	177234	98	177234	177303	70
3889	Pf3D7_02_v3	177353	177443	+	155	20	177360	88	177360	177427	68
3890	Pf3D7_02_v3	177474	177669	+	300	50	177575	159	177498	177618	121
3891	Pf3D7_02_v3	177728	177821	+	158	11	177732	113	177732	177758	27
3894	Pf3D7_02_v3	178013	178276	+	202	62	178047	32	178047	178257	211
3895	Pf3D7_02_v3	178307	178618	+	348	56	178487	148	178342	178519	178
3896	Pf3D7_02_v3	178810	178907	+	112	47	178833	22	178817	178888	72
6864	Pf3D7_02_v3	178827	178843	-	91	11	178830	22	178830	178838	9
3898	Pf3D7_02_v3	178986	179083	+	162	10	179049	145	179049	179049	1
3899	Pf3D7_02_v3	179105	179108	+	41	3	179108	31	179106	179108	3
3900	Pf3D7_02_v3	179128	179331	+	317	33	179144	31	179130	179272	143
3903	Pf3D7_02_v3	179424	180221	+	1681	248	179917	145	179516	180113	598
3904	Pf3D7_02_v3	180304	180327	+	78	3	180305	76	180305	180305	1
3905	Pf3D7_02_v3	180350	180518	+	164	47	180489	42	180411	180489	79
3906	Pf3D7_02_v3	180549	180656	+	97	17	180554	30	180553	180618	66
3907	Pf3D7_02_v3	180680	180921	+	259	69	180837	35	180758	180896	139
3908	Pf3D7_02_v3	181038	181505	+	1244	169	181221	290	181180	181393	214
3911	Pf3D7_02_v3	181738	181804	+	34	11	181784	18	181744	181797	54
6879	Pf3D7_02_v3	183135	183835	-	2419	317	183208	376	183208	183736	529
6882	Pf3D7_02_v3	183946	183972	-	43	5	183972	23	183947	183972	26
6883	Pf3D7_02_v3	184001	184134	-	137	27	184127	34	184008	184127	120
6884	Pf3D7_02_v3	184239	184694	-	768	134	184507	193	184357	184605	249
6885	Pf3D7_02_v3	184716	184797	-	79	16	184778	17	184736	184778	43
6887	Pf3D7_02_v3	184908	185094	-	80	27	184960	13	184928	185071	144
6890	Pf3D7_02_v3	185201	185206	-	325	3	185206	179	185202	185206	5
6893	Pf3D7_02_v3	185340	185416	-	68	12	185365	29	185365	185407	43
6894	Pf3D7_02_v3	185477	185762	-	307	38	185500	60	185500	185762	263
6895	Pf3D7_02_v3	185782	186212	-	681	89	186114	130	185850	186143	294
6896	Pf3D7_02_v3	186255	186256	-	42	1	186256	42	186256	186256	1
6897	Pf3D7_02_v3	186302	186304	-	38	2	186303	37	186303	186303	1
6902	Pf3D7_02_v3	186647	186774	-	96	17	186774	64	186689	186774	86
6904	Pf3D7_02_v3	186840	186908	-	122	15	186855	29	186846	186880	35
6905	Pf3D7_02_v3	186933	186989	-	42	12	186944	11	186943	186985	43
6906	Pf3D7_02_v3	187044	187167	-	285	25	187118	125	187112	187145	34
6907	Pf3D7_02_v3	187232	187464	-	259	48	187366	30	187235	187453	219
6909	Pf3D7_02_v3	187602	188040	-	826	114	187875	188	187683	187961	279
6910	Pf3D7_02_v3	188066	188160	-	81	16	188142	29	188088	188142	55
6918	Pf3D7_02_v3	188791	189684	-	3515	444	189169	487	188953	189422	470
3922	Pf3D7_02_v3	190430	190512	+	105	19	190451	42	190437	190483	47
3924	Pf3D7_02_v3	190617	190757	+	120	21	190683	42	190658	190738	81
3931	Pf3D7_02_v3	192003	193200	+	6880	854	192770	1587	192111	193054	944
6932	Pf3D7_02_v3	192699	192700	-	37	1	192700	37	192700	192700	1
3932	Pf3D7_02_v3	193250	194030	+	4054	436	193425	576	193359	193868	510
3934	Pf3D7_02_v3	194261	194351	+	73	20	194262	15	194262	194337	76
3935	Pf3D7_02_v3	194374	194634	+	441	137	194494	30	194409	194601	193
6939	Pf3D7_02_v3	194415	194562	-	117	26	194506	30	194438	194522	85
6942	Pf3D7_02_v3	194792	194826	-	45	6	194804	26	194793	194819	27
6945	Pf3D7_02_v3	195011	195024	-	109	2	195024	107	195024	195024	1
6947	Pf3D7_02_v3	195077	197035	-	9360	1249	195763	670	195374	196748	1375
6956	Pf3D7_02_v3	197600	197733	-	58	22	197694	25	197616	197733	118
6962	Pf3D7_02_v3	198231	198298	-	82	9	198263	25	198238	198294	57
6965	Pf3D7_02_v3	198501	198582	-	46	17	198553	13	198512	198570	59
6966	Pf3D7_02_v3	198606	198654	-	60	12	198617	37	198614	198637	24
6967	Pf3D7_02_v3	198677	199368	-	711	170	198871	73	198742	199234	493
6968	Pf3D7_02_v3	199392	199525	-	46	16	199456	7	199416	199520	105
6969	Pf3D7_02_v3	199545	199633	-	120	25	199633	15	199558	199633	76
6972	Pf3D7_02_v3	199849	199901	-	64	21	199886	10	199862	199897	36
6973	Pf3D7_02_v3	199923	199975	-	53	8	199960	13	199943	199967	25
6976	Pf3D7_02_v3	200107	200135	-	76	6	200111	26	200111	200121	11
6977	Pf3D7_02_v3	200299	200366	-	42	13	200319	14	200300	200352	53
6986	Pf3D7_02_v3	200979	201129	-	144	24	200996	50	200996	201086	91
6990	Pf3D7_02_v3	201240	201255	-	33	3	201242	21	201241	201242	2
6994	Pf3D7_02_v3	201577	202201	-	1120	226	201659	173	201583	202033	451
6998	Pf3D7_02_v3	202393	202458	-	56	9	202430	37	202413	202446	34
7007	Pf3D7_02_v3	203024	203695	-	1093	183	203185	66	203093	203614	522
7008	Pf3D7_02_v3	203718	203828	-	204	26	203788	52	203738	203797	60
7009	Pf3D7_02_v3	203899	204049	-	223	42	203949	35	203903	204023	121
7011	Pf3D7_02_v3	204123	204150	-	171	6	204128	133	204126	204128	3
7013	Pf3D7_02_v3	204224	204305	-	43	12	204259	13	204240	204297	58
7015	Pf3D7_02_v3	204416	204446	-	64	5	204420	29	204420	204435	16
3940	Pf3D7_02_v3	204625	204643	+	46	5	204626	37	204626	204643	18
7019	Pf3D7_02_v3	205020	205319	-	370	151	205036	27	205036	205242	207
3944	Pf3D7_02_v3	205238	205294	+	37	13	205241	6	205240	205279	40
3945	Pf3D7_02_v3	205316	205454	+	53	16	205438	27	205337	205438	102
7020	Pf3D7_02_v3	205354	205579	-	320	168	205404	26	205404	205559	156
3947	Pf3D7_02_v3	205560	205683	+	100	21	205589	20	205589	205655	67
7022	Pf3D7_02_v3	205696	205872	-	433	74	205706	148	205706	205822	117
3949	Pf3D7_02_v3	205750	205754	+	43	2	205754	42	205754	205754	1
7023	Pf3D7_02_v3	205897	206122	-	187	62	205922	26	205914	206064	151
7024	Pf3D7_02_v3	206143	206621	-	696	127	206395	133	206220	206557	338
3952	Pf3D7_02_v3	206293	206392	+	105	22	206317	60	206298	206375	78
3953	Pf3D7_02_v3	206425	206441	+	39	2	206426	37	206426	206426	1
3954	Pf3D7_02_v3	206462	206547	+	155	15	206471	64	206471	206541	71
7025	Pf3D7_02_v3	206641	207455	-	4537	434	207201	1021	206810	207345	536
3960	Pf3D7_02_v3	206939	206973	+	171	5	206953	154	206953	206953	1
3961	Pf3D7_02_v3	206999	207101	+	111	16	207040	60	207040	207094	55
3965	Pf3D7_02_v3	207270	207278	+	36	2	207271	34	207271	207271	1
3966	Pf3D7_02_v3	207408	207433	+	35	20	207421	6	207412	207432	21
7028	Pf3D7_02_v3	207684	207985	-	469	53	207924	169	207739	207924	186
3969	Pf3D7_02_v3	208214	208276	+	104	9	208228	68	208216	208275	60
7033	Pf3D7_02_v3	208398	208489	-	40	14	208460	15	208420	208485	66
3972	Pf3D7_02_v3	208810	208843	+	37	4	208823	25	208811	208823	13
3973	Pf3D7_02_v3	208888	208964	+	147	9	208890	76	208890	208956	67
7039	Pf3D7_02_v3	209037	209046	-	50	4	209045	33	209040	209045	6
7041	Pf3D7_02_v3	209095	209206	-	77	17	209096	42	209096	209174	79
7045	Pf3D7_02_v3	209336	209377	-	54	13	209352	24	209341	209372	32
7046	Pf3D7_02_v3	209400	209548	-	107	16	209402	37	209402	209529	128
7049	Pf3D7_02_v3	209725	209798	-	52	7	209772	24	209752	209782	31
3984	Pf3D7_02_v3	209785	209809	+	119	3	209786	104	209786	209809	24
7051	Pf3D7_02_v3	209865	209979	-	58	25	209976	10	209875	209976	102
7052	Pf3D7_02_v3	210023	211069	-	3748	405	211028	436	210265	211028	764
3990	Pf3D7_02_v3	211011	211062	+	150	19	211012	32	211012	211059	48
3992	Pf3D7_02_v3	211149	211530	+	713	116	211197	83	211163	211427	265
3993	Pf3D7_02_v3	211627	212257	+	2359	218	212068	543	211706	212137	432
7057	Pf3D7_02_v3	211646	211663	-	38	11	211662	10	211649	211662	14
7058	Pf3D7_02_v3	211726	211928	-	149	41	211832	28	211765	211896	132
3994	Pf3D7_02_v3	212281	212551	+	310	74	212298	69	212298	212516	219
7062	Pf3D7_02_v3	212833	212858	-	48	9	212838	22	212838	212845	8
3998	Pf3D7_02_v3	213064	213195	+	114	20	213141	50	213108	213188	81
7067	Pf3D7_02_v3	213153	213199	-	41	6	213173	20	213173	213197	25
7068	Pf3D7_02_v3	213220	213269	-	65	12	213236	20	213224	213253	30
4000	Pf3D7_02_v3	213266	213303	+	66	9	213273	51	213270	213273	4
7069	Pf3D7_02_v3	213342	213402	-	97	13	213363	31	213343	213378	36
7071	Pf3D7_02_v3	213484	213517	-	80	5	213517	47	213507	213517	11
7072	Pf3D7_02_v3	213545	213546	-	48	1	213546	48	213546	213546	1
7073	Pf3D7_02_v3	213575	213687	-	87	16	213651	37	213631	213683	53
7076	Pf3D7_02_v3	213841	213842	-	130	1	213842	130	213842	213842	1
7077	Pf3D7_02_v3	213894	213953	-	116	9	213895	96	213895	213944	50
7088	Pf3D7_02_v3	214720	214788	-	41	12	214729	21	214725	214788	64
7093	Pf3D7_02_v3	215029	215824	-	1193	255	215569	42	215130	215734	605
7094	Pf3D7_02_v3	215850	215926	-	33	9	215889	7	215875	215920	46
7095	Pf3D7_02_v3	215951	215971	-	66	6	215971	38	215967	215971	5
7097	Pf3D7_02_v3	216042	216102	-	40	8	216102	18	216044	216102	59
7101	Pf3D7_02_v3	217962	217963	-	73	1	217963	73	217963	217963	1
7105	Pf3D7_02_v3	218494	218519	-	52	4	218519	37	218515	218519	5
7107	Pf3D7_02_v3	218667	218695	-	41	5	218671	21	218668	218695	28
7109	Pf3D7_02_v3	218774	218982	-	176	46	218915	28	218777	218915	139
4017	Pf3D7_02_v3	220752	221314	+	624	115	220801	59	220801	221267	467
4018	Pf3D7_02_v3	221338	221385	+	74	6	221385	51	221363	221385	23
4022	Pf3D7_02_v3	221778	221791	+	64	5	221779	37	221779	221791	13
4023	Pf3D7_02_v3	221820	221870	+	44	6	221862	25	221823	221862	40
7116	Pf3D7_02_v3	222678	222721	-	67	10	222702	35	222689	222713	25
4031	Pf3D7_02_v3	222751	222784	+	49	4	222784	33	222765	222784	20
4034	Pf3D7_02_v3	222946	223297	+	1673	173	223128	436	223037	223213	177
4036	Pf3D7_02_v3	223360	224040	+	810	191	223408	56	223408	223996	589
4037	Pf3D7_02_v3	224084	224232	+	137	31	224220	21	224097	224220	124
4038	Pf3D7_02_v3	224255	224487	+	131	40	224296	21	224283	224473	191
4045	Pf3D7_02_v3	224913	225011	+	59	19	224936	23	224936	224994	59
4046	Pf3D7_02_v3	225032	225098	+	74	7	225075	37	225044	225075	32
4047	Pf3D7_02_v3	225182	225286	+	39	15	225226	7	225184	225262	79
7118	Pf3D7_02_v3	225335	225563	-	138	55	225440	16	225373	225526	154
7119	Pf3D7_02_v3	225586	225851	-	299	66	225588	73	225588	225848	261
7120	Pf3D7_02_v3	225873	225901	-	37	9	225885	10	225877	225899	23
7121	Pf3D7_02_v3	225938	226176	-	308	57	226056	64	226010	226126	117
7122	Pf3D7_02_v3	226198	226486	-	826	129	226437	171	226258	226439	182
7123	Pf3D7_02_v3	226519	226520	-	94	1	226520	94	226520	226520	1
7124	Pf3D7_02_v3	226542	226592	-	68	11	226592	22	226558	226592	35
7126	Pf3D7_02_v3	226828	227593	-	1678	323	227156	107	226998	227496	499
4052	Pf3D7_02_v3	227559	227717	+	205	31	227578	38	227574	227710	137
4054	Pf3D7_02_v3	227838	227906	+	182	17	227869	128	227844	227874	31
4056	Pf3D7_02_v3	228029	228117	+	73	15	228106	26	228030	228106	77
4057	Pf3D7_02_v3	228137	228477	+	253	43	228414	66	228173	228445	273
4060	Pf3D7_02_v3	228633	228662	+	93	4	228651	88	228651	228651	1
4062	Pf3D7_02_v3	228767	228851	+	186	12	228820	157	228820	228820	1
4063	Pf3D7_02_v3	228871	228936	+	58	14	228909	21	228889	228932	44
4064	Pf3D7_02_v3	228962	229789	+	1960	325	229395	203	229150	229606	457
7130	Pf3D7_02_v3	229933	230020	-	73	11	230001	21	229970	230001	32
4067	Pf3D7_02_v3	230013	230439	+	521	180	230339	86	230072	230341	270
7135	Pf3D7_02_v3	230434	230600	-	204	34	230454	26	230454	230572	119
4070	Pf3D7_02_v3	230609	231282	+	1578	284	231231	119	230694	231226	533
7137	Pf3D7_02_v3	230896	230926	-	50	6	230926	26	230924	230926	3
4071	Pf3D7_02_v3	231306	231492	+	513	87	231389	86	231351	231470	120
4072	Pf3D7_02_v3	231522	231581	+	55	9	231527	20	231527	231552	26
4073	Pf3D7_02_v3	231611	231701	+	308	56	231681	50	231621	231684	64
4075	Pf3D7_02_v3	231914	231952	+	36	10	231915	13	231915	231952	38
4078	Pf3D7_02_v3	232059	232280	+	451	92	232139	162	232107	232208	102
7145	Pf3D7_02_v3	232253	232399	-	94	50	232293	5	232266	232377	112
4081	Pf3D7_02_v3	232417	232514	+	78	23	232425	16	232425	232498	74
7147	Pf3D7_02_v3	232500	232909	-	535	158	232543	42	232543	232856	314
4083	Pf3D7_02_v3	232629	232756	+	85	28	232672	22	232644	232745	102
4084	Pf3D7_02_v3	232818	233085	+	299	61	232951	125	232831	232988	158
7148	Pf3D7_02_v3	232932	233265	-	985	194	233102	194	233021	233189	169
4085	Pf3D7_02_v3	233164	233222	+	34	10	233166	18	233165	233211	47
7149	Pf3D7_02_v3	233335	234026	-	2420	558	233797	150	233376	233969	594
4088	Pf3D7_02_v3	233347	233604	+	396	82	233405	34	233378	233567	190
4090	Pf3D7_02_v3	234068	234088	+	132	4	234083	116	234083	234087	5
7150	Pf3D7_02_v3	234127	234209	-	204	21	234162	98	234135	234209	75
4092	Pf3D7_02_v3	234201	234217	+	241	3	234215	167	234202	234215	14
4093	Pf3D7_02_v3	234357	235267	+	8541	723	234866	582	234539	235053	515
4094	Pf3D7_02_v3	235395	238326	+	17401	1892	236234	4213	235680	237714	2035
4095	Pf3D7_02_v3	238354	238596	+	748	135	238536	186	238383	238552	170
4096	Pf3D7_02_v3	238686	238935	+	453	140	238786	43	238720	238888	169
7163	Pf3D7_02_v3	239429	239632	-	198	28	239561	56	239491	239623	133
7165	Pf3D7_02_v3	239717	239742	-	54	3	239738	28	239738	239742	5
7169	Pf3D7_02_v3	240217	240227	-	62	3	240227	59	240227	240227	1
7171	Pf3D7_02_v3	240334	240358	-	89	6	240341	52	240341	240344	4
7176	Pf3D7_02_v3	240578	240584	-	46	2	240579	33	240579	240584	6
7179	Pf3D7_02_v3	240715	240826	-	58	16	240740	14	240740	240809	70
7180	Pf3D7_02_v3	240854	240920	-	43	9	240905	19	240855	240905	51
7181	Pf3D7_02_v3	240943	240972	-	43	9	240964	31	240946	240964	19
7183	Pf3D7_02_v3	241025	241052	-	35	8	241052	24	241035	241052	18
7184	Pf3D7_02_v3	241073	241155	-	96	10	241099	42	241093	241154	62
7185	Pf3D7_02_v3	241182	241269	-	106	20	241252	30	241188	241254	67
7187	Pf3D7_02_v3	241349	241375	-	40	4	241360	32	241352	241360	9
7188	Pf3D7_02_v3	241430	241456	-	59	7	241452	37	241452	241455	4
7189	Pf3D7_02_v3	241487	241640	-	507	29	241498	195	241498	241564	67
7190	Pf3D7_02_v3	241685	242204	-	925	199	241855	43	241736	242124	389
7192	Pf3D7_02_v3	242265	242290	-	144	7	242280	119	242279	242280	2
7196	Pf3D7_02_v3	242606	242636	-	49	5	242607	21	242607	242634	28
7199	Pf3D7_02_v3	242712	243003	-	780	85	242717	139	242717	242950	234
7200	Pf3D7_02_v3	243027	243605	-	889	197	243494	32	243102	243555	454
7201	Pf3D7_02_v3	243625	243755	-	234	27	243692	51	243633	243724	92
7205	Pf3D7_02_v3	244106	244261	-	252	52	244171	50	244118	244198	81
7208	Pf3D7_02_v3	244486	244564	-	82	12	244547	20	244487	244560	74
7209	Pf3D7_02_v3	244605	244671	-	71	25	244651	8	244608	244651	44
4107	Pf3D7_02_v3	244758	245743	+	6066	593	245381	3071	245102	245594	493
4108	Pf3D7_02_v3	245765	245863	+	110	20	245766	56	245766	245830	65
4113	Pf3D7_02_v3	246053	246144	+	154	33	246081	29	246081	246142	62
4114	Pf3D7_02_v3	246211	246349	+	145	48	246302	40	246227	246323	97
4116	Pf3D7_02_v3	246503	247653	+	1966	594	246867	64	246837	247448	612
7218	Pf3D7_02_v3	246548	246808	-	130	43	246584	51	246584	246777	194
7219	Pf3D7_02_v3	246837	246863	-	60	6	246844	42	246838	246848	11
7220	Pf3D7_02_v3	246885	247111	-	224	38	247073	107	246922	247073	152
7222	Pf3D7_02_v3	247302	247407	-	67	16	247324	26	247321	247407	87
4117	Pf3D7_02_v3	247674	247812	+	84	28	247803	10	247692	247803	112
4118	Pf3D7_02_v3	247914	248235	+	262	114	248012	17	247951	248136	186
4119	Pf3D7_02_v3	248257	248394	+	63	32	248276	7	248274	248392	119
7229	Pf3D7_02_v3	248519	248537	-	42	2	248520	34	248520	248537	18
4121	Pf3D7_02_v3	248524	248694	+	94	39	248565	11	248547	248650	104
4122	Pf3D7_02_v3	248863	248922	+	54	7	248914	34	248864	248914	51
7230	Pf3D7_02_v3	248872	248892	-	43	15	248887	6	248874	248888	15
7234	Pf3D7_02_v3	249099	249129	-	185	3	249118	167	249118	249118	1
7235	Pf3D7_02_v3	249174	249185	-	37	3	249184	27	249184	249185	2
4125	Pf3D7_02_v3	249198	249239	+	33	8	249221	20	249220	249239	20
4126	Pf3D7_02_v3	249270	249325	+	60	8	249281	46	249281	249282	2
4127	Pf3D7_02_v3	249351	249386	+	43	7	249385	30	249370	249385	16
4129	Pf3D7_02_v3	249458	249538	+	66	12	249482	31	249482	249533	52
7240	Pf3D7_02_v3	249523	249565	-	165	5	249531	148	249531	249531	1
4131	Pf3D7_02_v3	249653	249791	+	94	31	249713	37	249671	249771	101
7242	Pf3D7_02_v3	249691	249901	-	165	39	249871	34	249730	249871	142
4132	Pf3D7_02_v3	249814	249913	+	46	12	249913	22	249815	249913	99
7245	Pf3D7_02_v3	250049	250073	-	56	7	250059	21	250050	250064	15
7246	Pf3D7_02_v3	250116	250205	-	43	16	250117	20	250117	250181	65
4138	Pf3D7_02_v3	250265	250374	+	36	15	250276	7	250276	250350	75
4144	Pf3D7_02_v3	250696	250815	+	47	27	250787	4	250708	250813	106
7252	Pf3D7_02_v3	250773	250794	-	73	4	250792	68	250792	250792	1
4145	Pf3D7_02_v3	250854	251049	+	149	40	250918	28	250874	251020	147
7259	Pf3D7_02_v3	251929	252020	-	269	12	251976	128	251954	252012	59
4149	Pf3D7_02_v3	251944	252441	+	1104	242	252327	59	252083	252368	286
4150	Pf3D7_02_v3	252465	252534	+	73	16	252521	30	252481	252523	43
4151	Pf3D7_02_v3	252587	252631	+	56	9	252605	24	252601	252626	26
4154	Pf3D7_02_v3	252760	252824	+	49	9	252784	16	252783	252824	42
4155	Pf3D7_02_v3	252848	252888	+	47	13	252849	15	252849	252888	40
4156	Pf3D7_02_v3	252908	252928	+	46	8	252923	14	252911	252928	18
4158	Pf3D7_02_v3	253090	253104	+	33	2	253091	32	253091	253091	1
4159	Pf3D7_02_v3	253153	253173	+	174	4	253169	157	253169	253169	1
4161	Pf3D7_02_v3	253441	253442	+	76	1	253442	76	253442	253442	1
4164	Pf3D7_02_v3	254047	254170	+	78	26	254117	17	254071	254151	81
4165	Pf3D7_02_v3	254190	254594	+	786	142	254358	110	254259	254518	260
4166	Pf3D7_02_v3	254624	254805	+	248	60	254632	28	254632	254783	152
4170	Pf3D7_02_v3	255259	255278	+	60	3	255264	39	255264	255278	15
4171	Pf3D7_02_v3	255301	255365	+	119	14	255354	34	255350	255359	10
4172	Pf3D7_02_v3	255391	255533	+	125	23	255459	29	255400	255476	77
4174	Pf3D7_02_v3	255729	255841	+	189	16	255816	31	255753	255821	69
4175	Pf3D7_02_v3	255870	255902	+	107	9	255882	34	255871	255893	23
4176	Pf3D7_02_v3	255925	255944	+	69	3	255926	47	255926	255944	19
4177	Pf3D7_02_v3	255979	256005	+	34	4	256005	13	255980	256005	26
4182	Pf3D7_02_v3	256387	256485	+	75	15	256465	53	256432	256465	34
4184	Pf3D7_02_v3	256556	256903	+	452	101	256795	49	256695	256885	191
4187	Pf3D7_02_v3	257091	257283	+	237	33	257229	159	257192	257245	54
4188	Pf3D7_02_v3	257304	257501	+	214	41	257352	33	257352	257457	106
4189	Pf3D7_02_v3	257621	257633	+	53	2	257633	29	257622	257633	12
4190	Pf3D7_02_v3	257660	257668	+	39	2	257661	38	257661	257661	1
4196	Pf3D7_02_v3	258088	258151	+	85	8	258151	42	258101	258151	51
4200	Pf3D7_02_v3	258352	258353	+	109	1	258353	109	258353	258353	1
4202	Pf3D7_02_v3	258970	258972	+	43	2	258971	42	258971	258971	1
4204	Pf3D7_02_v3	259174	259801	+	847	284	259411	41	259302	259676	375
4205	Pf3D7_02_v3	259828	260129	+	304	122	260041	27	259841	260104	264
4212	Pf3D7_02_v3	260952	261260	+	225	98	260974	21	260971	261243	273
4213	Pf3D7_02_v3	261343	261513	+	234	57	261373	28	261357	261492	136
4214	Pf3D7_02_v3	261547	262492	+	2268	368	261751	171	261751	262315	565
7270	Pf3D7_02_v3	262090	262110	-	62	2	262091	60	262091	262091	1
4215	Pf3D7_02_v3	262535	262541	+	35	3	262536	21	262536	262537	2
7277	Pf3D7_02_v3	263063	263226	-	135	37	263118	53	263118	263190	73
7279	Pf3D7_02_v3	263292	263373	-	56	13	263373	15	263305	263373	69
7281	Pf3D7_02_v3	263495	263584	-	202	20	263566	165	263538	263566	29
7287	Pf3D7_02_v3	263923	263948	-	40	4	263924	26	263924	263948	25
7291	Pf3D7_02_v3	264094	264203	-	140	24	264175	30	264116	264182	67
7292	Pf3D7_02_v3	264371	265325	-	2522	343	264815	105	264406	265144	739
7293	Pf3D7_02_v3	265346	265395	-	155	21	265393	41	265359	265393	35
7294	Pf3D7_02_v3	265417	265474	-	61	14	265423	20	265423	265465	43
4219	Pf3D7_02_v3	266178	266179	+	60	1	266179	60	266179	266179	1
7301	Pf3D7_02_v3	266349	266408	-	71	10	266354	47	266354	266362	9
7303	Pf3D7_02_v3	266473	266535	-	94	19	266498	37	266488	266535	48
7304	Pf3D7_02_v3	266574	267111	-	1409	169	266683	58	266667	267034	368
7305	Pf3D7_02_v3	267136	267387	-	452	36	267307	182	267152	267307	156
7307	Pf3D7_02_v3	267594	267723	-	270	33	267721	99	267599	267721	123
7310	Pf3D7_02_v3	267838	267913	-	152	28	267878	76	267843	267894	52
7313	Pf3D7_02_v3	268118	268194	-	41	13	268191	11	268132	268191	60
7317	Pf3D7_02_v3	268396	268477	-	200	12	268464	159	268450	268464	15
7318	Pf3D7_02_v3	268518	268570	-	37	8	268519	15	268519	268570	52
7319	Pf3D7_02_v3	268621	268848	-	366	108	268808	32	268663	268808	146
7320	Pf3D7_02_v3	268870	268935	-	53	17	268904	20	268880	268931	52
7326	Pf3D7_02_v3	269341	269372	-	39	9	269352	27	269346	269371	26
4226	Pf3D7_02_v3	269475	269484	+	118	4	269484	113	269484	269484	1
7328	Pf3D7_02_v3	269564	269662	-	260	21	269661	101	269567	269661	95
7333	Pf3D7_02_v3	270065	270261	-	280	70	270230	71	270112	270230	119
7335	Pf3D7_02_v3	270380	270574	-	238	68	270515	26	270391	270532	142
7339	Pf3D7_02_v3	270895	271002	-	77	17	270989	17	270922	270989	68
4235	Pf3D7_02_v3	270970	271048	+	48	16	270975	13	270972	271037	66
4236	Pf3D7_02_v3	271083	271124	+	63	9	271090	21	271090	271124	35
4237	Pf3D7_02_v3	271148	271284	+	212	32	271276	81	271188	271276	89
4238	Pf3D7_02_v3	271304	271443	+	433	85	271391	109	271353	271430	78
4239	Pf3D7_02_v3	271553	273027	+	4582	809	272103	608	271680	272841	1162
7341	Pf3D7_02_v3	271897	272463	-	999	263	272213	122	272062	272392	331
7342	Pf3D7_02_v3	272487	272928	-	544	130	272918	64	272561	272918	358
7343	Pf3D7_02_v3	272957	273048	-	74	29	272982	20	272966	273044	79
7344	Pf3D7_02_v3	273097	273289	-	364	36	273229	152	273141	273229	89
4240	Pf3D7_02_v3	273115	273476	+	314	82	273458	50	273121	273458	338
7346	Pf3D7_02_v3	273377	273915	-	1527	289	273812	107	273458	273893	436
4242	Pf3D7_02_v3	273612	273794	+	165	30	273746	49	273688	273768	81
4243	Pf3D7_02_v3	274375	274469	+	50	12	274401	30	274380	274434	55
7348	Pf3D7_02_v3	274467	274898	-	4070	361	274568	983	274558	274814	257
4245	Pf3D7_02_v3	274574	274592	+	37	4	274575	27	274575	274578	4
4246	Pf3D7_02_v3	274661	274715	+	91	11	274695	40	274695	274712	18
4248	Pf3D7_02_v3	274814	274824	+	35	2	274824	31	274815	274824	10
4250	Pf3D7_02_v3	275243	275297	+	144	7	275280	101	275264	275280	17
7351	Pf3D7_02_v3	275421	275517	-	42	16	275445	20	275441	275512	72
4254	Pf3D7_02_v3	275834	275844	+	103	2	275835	88	275835	275844	10
7356	Pf3D7_02_v3	276044	276934	-	2124	288	276638	322	276252	276825	574
7357	Pf3D7_02_v3	276955	277045	-	36	18	277041	7	276974	277043	70
7359	Pf3D7_02_v3	277121	277324	-	342	57	277311	179	277154	277311	158
7360	Pf3D7_02_v3	277390	279344	-	12038	1394	279057	696	277957	279112	1156
4265	Pf3D7_02_v3	277714	277850	+	102	20	277725	39	277725	277850	126
4266	Pf3D7_02_v3	278019	278123	+	60	13	278123	15	278020	278123	104
7363	Pf3D7_02_v3	280086	280221	-	110	20	280146	35	280112	280198	87
7365	Pf3D7_02_v3	280382	280412	-	629	29	280389	124	280387	280401	15
4286	Pf3D7_02_v3	282615	282907	+	469	52	282640	208	282640	282874	235
4291	Pf3D7_02_v3	283234	283381	+	198	26	283363	101	283277	283381	105
4292	Pf3D7_02_v3	283418	283513	+	52	27	283444	10	283428	283508	81
4293	Pf3D7_02_v3	283540	284033	+	1036	173	283791	104	283636	283957	322
4295	Pf3D7_02_v3	284088	284654	+	757	150	284420	102	284157	284578	422
4296	Pf3D7_02_v3	284681	285230	+	1899	281	284976	354	284777	285090	314
4301	Pf3D7_02_v3	285526	285543	+	62	2	285527	60	285527	285527	1
4302	Pf3D7_02_v3	285566	285578	+	55	2	285578	53	285578	285578	1
4305	Pf3D7_02_v3	285685	285768	+	90	12	285746	47	285686	285753	68
4312	Pf3D7_02_v3	286252	286406	+	147	41	286344	29	286306	286381	76
4313	Pf3D7_02_v3	286442	286554	+	99	11	286448	38	286448	286523	76
4314	Pf3D7_02_v3	286582	286772	+	148	27	286666	26	286611	286730	120
4315	Pf3D7_02_v3	286797	286960	+	266	16	286831	150	286815	286912	98
7374	Pf3D7_02_v3	287058	287075	-	59	5	287074	51	287070	287074	5
4320	Pf3D7_02_v3	287259	287332	+	33	7	287273	24	287273	287295	23
7378	Pf3D7_02_v3	287804	288044	-	367	78	288004	61	287823	288004	182
7381	Pf3D7_02_v3	288215	288391	-	73	30	288289	13	288248	288377	130
7382	Pf3D7_02_v3	288516	288604	-	66	12	288551	31	288539	288602	64
7383	Pf3D7_02_v3	288634	288793	-	170	49	288710	13	288650	288772	123
7385	Pf3D7_02_v3	288861	288918	-	119	6	288903	102	288901	288903	3
4328	Pf3D7_02_v3	288906	288970	+	152	13	288917	64	288917	288970	54
4336	Pf3D7_02_v3	289574	289782	+	149	35	289652	46	289618	289745	128
7390	Pf3D7_02_v3	293667	293680	-	65	10	293673	17	293672	293678	7
7397	Pf3D7_02_v3	294513	295208	-	1607	241	294676	143	294638	295174	537
7398	Pf3D7_02_v3	295229	296376	-	3856	514	295704	1207	295343	296160	818
7399	Pf3D7_02_v3	296455	296586	-	501	84	296493	80	296485	296565	81
7401	Pf3D7_02_v3	296724	297146	-	751	155	296864	91	296758	296973	216
7402	Pf3D7_02_v3	297172	297408	-	99	47	297315	20	297180	297386	207
7403	Pf3D7_02_v3	297586	297653	-	326	22	297652	257	297617	297652	36
7404	Pf3D7_02_v3	297675	297875	-	822	93	297714	173	297714	297864	151
7405	Pf3D7_02_v3	297921	297966	-	100	6	297927	64	297927	297940	14
7409	Pf3D7_02_v3	298282	298406	-	148	20	298327	35	298292	298377	86
4342	Pf3D7_02_v3	298581	298582	+	133	1	298582	133	298582	298582	1
7410	Pf3D7_02_v3	298622	298786	-	210	71	298648	31	298647	298762	116
7412	Pf3D7_02_v3	298887	301069	-	10087	1413	300960	519	299268	300892	1625
7414	Pf3D7_02_v3	301171	301300	-	89	41	301300	8	301183	301297	115
7415	Pf3D7_02_v3	301340	301346	-	68	3	301344	32	301341	301346	6
7416	Pf3D7_02_v3	301403	302187	-	2109	316	301447	225	301447	302103	657
7419	Pf3D7_02_v3	302527	302838	-	961	157	302537	94	302537	302766	230
7422	Pf3D7_02_v3	303083	303279	-	309	92	303115	28	303104	303241	138
4357	Pf3D7_02_v3	303107	303131	+	68	8	303120	37	303108	303130	23
7423	Pf3D7_02_v3	303317	303382	-	131	26	303381	34	303344	303381	38
7424	Pf3D7_02_v3	303475	303484	-	44	3	303484	26	303476	303484	9
7426	Pf3D7_02_v3	303552	305618	-	11600	1729	305286	724	303898	305380	1483
4363	Pf3D7_02_v3	303735	303753	+	46	3	303745	37	303736	303745	10
4365	Pf3D7_02_v3	303835	303878	+	45	5	303836	26	303836	303846	11
4366	Pf3D7_02_v3	303907	303929	+	52	4	303929	47	303929	303929	1
4370	Pf3D7_02_v3	304675	304676	+	42	1	304676	42	304676	304676	1
7427	Pf3D7_02_v3	305699	305867	-	1361	134	305758	222	305733	305836	104
4373	Pf3D7_02_v3	305790	305792	+	34	2	305791	32	305791	305791	1
7428	Pf3D7_02_v3	305903	306134	-	2600	133	306085	1551	306066	306085	20
7430	Pf3D7_02_v3	306317	306698	-	5088	344	306357	1062	306357	306605	249
7431	Pf3D7_02_v3	306721	307395	-	6070	481	307203	2387	306793	307267	475
4382	Pf3D7_02_v3	308494	308589	+	211	20	308575	145	308555	308575	21
4383	Pf3D7_02_v3	308629	308760	+	86	13	308671	58	308671	308733	63
7434	Pf3D7_02_v3	308766	311030	-	6955	968	309342	852	309330	310743	1414
4386	Pf3D7_02_v3	309127	309159	+	34	4	309159	21	309128	309159	32
7436	Pf3D7_02_v3	311119	311257	-	322	67	311248	75	311130	311248	119
4388	Pf3D7_02_v3	311130	311132	+	38	2	311132	34	311131	311132	2
7438	Pf3D7_02_v3	311348	311960	-	1955	224	311504	214	311439	311890	452
7439	Pf3D7_02_v3	312114	312509	-	1863	215	312277	747	312206	312378	173
7442	Pf3D7_02_v3	312954	312971	-	34	3	312960	20	312955	312971	17
4390	Pf3D7_02_v3	312975	313007	+	67	3	312988	64	312988	312988	1
7447	Pf3D7_02_v3	313431	313704	-	241	59	313596	46	313523	313675	153
7448	Pf3D7_02_v3	313724	314382	-	1049	183	313752	173	313752	314250	499
7449	Pf3D7_02_v3	314402	314507	-	50	25	314412	7	314406	314498	93
7450	Pf3D7_02_v3	314537	314663	-	84	25	314623	24	314549	314623	75
7451	Pf3D7_02_v3	314690	315446	-	1903	281	315281	135	314831	315391	561
7453	Pf3D7_02_v3	315623	315775	-	296	44	315758	163	315657	315758	102
4395	Pf3D7_02_v3	315752	315753	+	73	1	315753	73	315753	315753	1
7454	Pf3D7_02_v3	315899	316135	-	526	101	316130	80	315938	316130	193
7455	Pf3D7_02_v3	316158	316503	-	463	85	316184	62	316172	316482	311
7457	Pf3D7_02_v3	316678	317004	-	578	126	316838	76	316761	316949	189
4397	Pf3D7_02_v3	316984	317064	+	137	15	317059	42	317012	317063	52
4399	Pf3D7_02_v3	317248	317296	+	65	7	317249	29	317249	317296	48
4401	Pf3D7_02_v3	317406	317515	+	335	24	317466	157	317445	317466	22
4402	Pf3D7_02_v3	317535	318664	+	7841	404	317898	2646	317711	318132	422
7465	Pf3D7_02_v3	318267	318268	-	224	1	318268	224	318268	318268	1
4404	Pf3D7_02_v3	318775	318790	+	82	4	318776	68	318776	318777	2
7471	Pf3D7_02_v3	318897	318945	-	33	6	318908	22	318908	318945	38
4407	Pf3D7_02_v3	319093	319110	+	50	7	319105	38	319098	319105	8
7483	Pf3D7_02_v3	320266	320303	-	99	5	320303	77	320267	320303	37
7489	Pf3D7_02_v3	320594	320734	-	70	33	320656	7	320625	320729	105
7492	Pf3D7_02_v3	320903	321083	-	275	56	321038	88	320944	321067	124
7494	Pf3D7_02_v3	321253	321679	-	1243	199	321542	293	321336	321584	249
7497	Pf3D7_02_v3	322692	322731	-	41	4	322693	26	322693	322731	39
7499	Pf3D7_02_v3	322869	322951	-	36	8	322902	13	322890	322951	62
7501	Pf3D7_02_v3	323045	323119	-	40	11	323108	16	323046	323108	63
7504	Pf3D7_02_v3	323220	323247	-	42	9	323230	20	323230	323247	18
7513	Pf3D7_02_v3	323861	323900	-	42	6	323867	13	323862	323900	39
7514	Pf3D7_02_v3	323932	324044	-	107	18	324023	28	323933	324023	91
7516	Pf3D7_02_v3	324105	324312	-	72	39	324257	7	324142	324295	154
7517	Pf3D7_02_v3	324351	324474	-	124	29	324449	20	324352	324467	116
7520	Pf3D7_02_v3	324579	324591	-	33	3	324586	19	324580	324586	7
7521	Pf3D7_02_v3	324612	324721	-	173	27	324663	29	324615	324712	98
7522	Pf3D7_02_v3	324863	324972	-	89	33	324910	20	324867	324947	81
7523	Pf3D7_02_v3	324994	325023	-	62	6	325010	47	325008	325010	3
7524	Pf3D7_02_v3	325043	325182	-	55	20	325158	10	325081	325158	78
7525	Pf3D7_02_v3	325227	325279	-	53	8	325256	42	325256	325269	14
7526	Pf3D7_02_v3	325299	325524	-	286	81	325300	32	325300	325483	184
7528	Pf3D7_02_v3	325690	326212	-	1073	281	325917	75	325808	326095	288
7529	Pf3D7_02_v3	326239	326324	-	87	12	326305	38	326279	326305	27
7534	Pf3D7_02_v3	326631	326757	-	129	34	326703	42	326674	326741	68
4414	Pf3D7_02_v3	327124	327144	+	52	3	327130	25	327125	327144	20
4415	Pf3D7_02_v3	327229	327291	+	142	13	327230	76	327230	327277	48
7538	Pf3D7_02_v3	327253	327312	-	61	8	327303	22	327258	327304	47
7539	Pf3D7_02_v3	327335	327482	-	66	27	327482	12	327365	327482	118
4420	Pf3D7_02_v3	327600	327690	+	171	11	327668	140	327668	327668	1
4421	Pf3D7_02_v3	327710	327838	+	787	65	327781	237	327722	327804	83
4422	Pf3D7_02_v3	327861	328020	+	263	82	328018	29	327877	328018	142
4426	Pf3D7_02_v3	328180	328300	+	72	18	328191	21	328191	328290	100
4427	Pf3D7_02_v3	328322	328413	+	58	21	328406	18	328337	328412	76
4428	Pf3D7_02_v3	328507	328623	+	55	19	328584	11	328544	328619	76
4429	Pf3D7_02_v3	328652	328688	+	133	7	328662	66	328659	328688	30
4430	Pf3D7_02_v3	328790	328840	+	169	13	328814	74	328791	328830	40
4431	Pf3D7_02_v3	328903	328936	+	44	10	328923	15	328923	328934	12
4432	Pf3D7_02_v3	328966	329033	+	40	12	329024	15	328985	329024	40
4436	Pf3D7_02_v3	329162	329231	+	37	17	329201	7	329182	329218	37
4438	Pf3D7_02_v3	329298	329299	+	56	1	329299	56	329299	329299	1
4439	Pf3D7_02_v3	329331	329396	+	42	12	329360	13	329352	329396	45
4441	Pf3D7_02_v3	329507	329586	+	39	15	329536	7	329522	329583	62
4445	Pf3D7_02_v3	329742	330030	+	175	44	329751	51	329751	329951	201
4446	Pf3D7_02_v3	330074	330101	+	45	5	330101	37	330097	330101	5
4447	Pf3D7_02_v3	330137	330231	+	103	13	330161	32	330161	330211	51
4452	Pf3D7_02_v3	330608	330673	+	49	12	330642	15	330616	330668	53
4456	Pf3D7_02_v3	330941	331174	+	343	35	331152	110	330967	331152	186
4458	Pf3D7_02_v3	331253	334099	+	9025	1772	331953	275	331587	333599	2013
4459	Pf3D7_02_v3	334119	334491	+	812	205	334316	111	334173	334432	260
4460	Pf3D7_02_v3	334583	334841	+	211	53	334702	33	334612	334764	153
7554	Pf3D7_02_v3	335582	337075	-	25256	1012	336802	6660	336290	336950	661
4471	Pf3D7_02_v3	336692	336693	+	94	1	336693	94	336693	336693	1
4473	Pf3D7_02_v3	337298	337362	+	54	10	337362	20	337315	337362	48
4474	Pf3D7_02_v3	337393	337565	+	262	50	337420	32	337420	337539	120
4480	Pf3D7_02_v3	338067	338072	+	109	2	338072	107	338072	338072	1
4483	Pf3D7_02_v3	338332	338488	+	71	22	338409	13	338354	338462	109
4485	Pf3D7_02_v3	338586	338697	+	185	25	338595	42	338587	338669	83
4486	Pf3D7_02_v3	338765	339370	+	1551	216	339051	125	338991	339183	193
4490	Pf3D7_02_v3	339924	339962	+	37	7	339954	13	339942	339960	19
4492	Pf3D7_02_v3	340050	340217	+	102	20	340107	25	340076	340175	100
4493	Pf3D7_02_v3	340242	340389	+	91	16	340375	52	340336	340382	47
4494	Pf3D7_02_v3	340411	340544	+	165	27	340455	67	340430	340517	88
4503	Pf3D7_02_v3	341169	341185	+	115	3	341181	101	341181	341181	1
4504	Pf3D7_02_v3	341298	341419	+	72	28	341417	11	341310	341417	108
4505	Pf3D7_02_v3	341445	341843	+	795	95	341526	52	341474	341776	303
4508	Pf3D7_02_v3	342109	342129	+	95	3	342128	67	342110	342128	19
7560	Pf3D7_02_v3	342259	342317	-	38	9	342275	24	342271	342299	29
4509	Pf3D7_02_v3	342302	342535	+	197	57	342418	29	342376	342519	144
7562	Pf3D7_02_v3	342412	342504	-	132	24	342461	24	342441	342484	44
7563	Pf3D7_02_v3	342524	342635	-	74	20	342556	19	342556	342634	79
7567	Pf3D7_02_v3	343115	343562	-	441	108	343517	43	343147	343517	371
7570	Pf3D7_02_v3	343747	343862	-	96	29	343748	36	343748	343824	77
7571	Pf3D7_02_v3	343882	344275	-	803	177	343986	51	343952	344254	303
7572	Pf3D7_02_v3	344328	345385	-	2433	415	344725	165	344394	345254	861
7573	Pf3D7_02_v3	345413	346215	-	1770	318	346060	425	345631	346107	477
7574	Pf3D7_02_v3	346239	346256	-	89	5	346248	61	346248	346256	9
7575	Pf3D7_02_v3	346287	346539	-	302	49	346530	47	346322	346530	209
7578	Pf3D7_02_v3	346634	346996	-	227	59	346996	36	346726	346996	271
7579	Pf3D7_02_v3	347020	347574	-	1776	456	347026	64	347069	347491	423
7581	Pf3D7_02_v3	347703	347840	-	151	23	347839	35	347737	347839	103
7583	Pf3D7_02_v3	347930	349965	-	4408	680	348454	1083	348176	349744	1569
7584	Pf3D7_02_v3	350082	351037	-	2692	558	350828	94	350223	350828	606
4526	Pf3D7_02_v3	350989	351029	+	237	9	351025	130	351022	351025	4
7585	Pf3D7_02_v3	351062	351172	-	59	19	351063	10	351063	351155	93
7589	Pf3D7_02_v3	351479	351497	-	48	2	351480	47	351480	351480	1
4528	Pf3D7_02_v3	351771	351993	+	537	66	351935	119	351848	351962	115
4529	Pf3D7_02_v3	352016	352330	+	677	132	352017	94	352017	352267	251
7596	Pf3D7_02_v3	352114	352155	-	185	7	352135	161	352135	352144	10
4530	Pf3D7_02_v3	352350	353017	+	3103	394	352438	897	352429	352838	410
4531	Pf3D7_02_v3	353039	353237	+	472	83	353127	99	353093	353170	78
4534	Pf3D7_02_v3	353491	353550	+	62	9	353492	26	353492	353544	53
4535	Pf3D7_02_v3	353602	353635	+	93	6	353618	64	353605	353618	14
7601	Pf3D7_02_v3	353627	353664	-	89	10	353664	73	353647	353664	18
4536	Pf3D7_02_v3	353671	353832	+	133	20	353754	98	353739	353786	48
4543	Pf3D7_02_v3	354380	356230	+	7981	1107	355246	1149	354642	355702	1061
7610	Pf3D7_02_v3	355377	355378	-	119	1	355378	119	355378	355378	1
7614	Pf3D7_02_v3	355537	355585	-	48	10	355585	26	355538	355585	48
4544	Pf3D7_02_v3	356261	356296	+	36	9	356289	12	356264	356290	27
7616	Pf3D7_02_v3	356332	356561	-	399	84	356549	107	356379	356549	171
4549	Pf3D7_02_v3	356568	356621	+	47	8	356585	26	356580	356608	29
7618	Pf3D7_02_v3	356609	356711	-	33	16	356638	12	356638	356702	65
7619	Pf3D7_02_v3	356890	356985	-	135	31	356955	31	356891	356955	65
7622	Pf3D7_02_v3	357125	357517	-	658	151	357373	91	357153	357432	280
7623	Pf3D7_02_v3	357544	358060	-	1328	246	358009	83	357650	358018	369
4556	Pf3D7_02_v3	358103	358141	+	107	7	358123	47	358123	358128	6
7624	Pf3D7_02_v3	358113	358443	-	1140	93	358331	241	358199	358339	141
4557	Pf3D7_02_v3	358167	358200	+	36	4	358200	21	358182	358200	19
4560	Pf3D7_02_v3	358455	358589	+	82	22	358504	32	358492	358578	87
4561	Pf3D7_02_v3	358629	358891	+	830	96	358705	312	358705	358818	114
7626	Pf3D7_02_v3	358767	358831	-	47	7	358815	26	358790	358815	26
4562	Pf3D7_02_v3	358914	359993	+	8461	801	359684	1451	359224	359725	502
7629	Pf3D7_02_v3	359708	359709	-	60	1	359709	60	359709	359709	1
4563	Pf3D7_02_v3	360097	360203	+	200	36	360145	73	360103	360145	43
7638	Pf3D7_02_v3	380230	380670	-	935	234	380312	53	380264	380567	304
7639	Pf3D7_02_v3	380708	380736	-	35	3	380724	32	380724	380724	1
7640	Pf3D7_02_v3	380766	380839	-	68	21	380775	22	380775	380837	63
7641	Pf3D7_02_v3	380876	380997	-	170	55	380979	23	380895	380992	98
7642	Pf3D7_02_v3	381098	381600	-	733	156	381460	198	381171	381485	315
7644	Pf3D7_02_v3	381699	381920	-	168	40	381759	29	381700	381883	184
7645	Pf3D7_02_v3	381959	382137	-	192	44	382050	50	381960	382115	156
7646	Pf3D7_02_v3	382157	382875	-	1831	271	382268	186	382268	382782	515
4584	Pf3D7_02_v3	382472	382480	+	126	2	382480	125	382480	382480	1
7650	Pf3D7_02_v3	383070	384271	-	4614	514	384152	630	383215	384152	938
7651	Pf3D7_02_v3	384314	384349	-	182	6	384325	128	384324	384325	2
7655	Pf3D7_02_v3	384609	384919	-	426	72	384873	143	384693	384874	182
4590	Pf3D7_02_v3	384861	384885	+	93	4	384862	88	384862	384862	1
7658	Pf3D7_02_v3	385086	385162	-	34	16	385121	8	385100	385147	48
7661	Pf3D7_02_v3	385377	385427	-	113	10	385404	84	385404	385424	21
7665	Pf3D7_02_v3	385758	385895	-	199	26	385823	64	385785	385861	77
7668	Pf3D7_02_v3	386042	386133	-	128	26	386123	39	386060	386123	64
7670	Pf3D7_02_v3	386202	386294	-	67	14	386245	22	386226	386276	51
7672	Pf3D7_02_v3	386450	386504	-	52	14	386482	20	386472	386490	19
7673	Pf3D7_02_v3	386526	386873	-	1035	208	386658	120	386586	386828	243
4599	Pf3D7_02_v3	386691	387904	+	5156	702	387191	450	386841	387612	772
7674	Pf3D7_02_v3	386900	386966	-	118	13	386954	56	386902	386954	53
7676	Pf3D7_02_v3	387082	387126	-	116	7	387113	56	387103	387126	24
4601	Pf3D7_02_v3	388057	388398	+	505	114	388281	133	388097	388327	231
7687	Pf3D7_02_v3	388367	388406	-	46	12	388372	29	388372	388403	32
4603	Pf3D7_02_v3	388537	388695	+	167	38	388635	29	388587	388661	75
7689	Pf3D7_02_v3	388724	388772	-	56	13	388730	13	388726	388768	43
7691	Pf3D7_02_v3	388947	389163	-	188	54	389021	36	388978	389120	143
7693	Pf3D7_02_v3	389269	389379	-	228	38	389336	73	389278	389336	59
7694	Pf3D7_02_v3	389431	389618	-	315	59	389570	122	389453	389579	127
7695	Pf3D7_02_v3	389726	390147	-	449	105	389784	145	389784	390025	242
7696	Pf3D7_02_v3	390186	390271	-	162	13	390202	128	390202	390237	36
7697	Pf3D7_02_v3	390300	390402	-	148	33	390382	39	390334	390387	54
7699	Pf3D7_02_v3	390504	390851	-	544	122	390520	82	390520	390843	324
7700	Pf3D7_02_v3	390887	391161	-	1609	113	390978	582	390973	391110	138
7701	Pf3D7_02_v3	391181	391190	-	69	5	391183	21	391183	391190	8
7709	Pf3D7_02_v3	392382	392409	-	196	5	392409	173	392408	392409	2
7712	Pf3D7_02_v3	393666	393667	-	143	1	393667	143	393667	393667	1
7718	Pf3D7_02_v3	394115	394124	-	62	2	394124	60	394124	394124	1
7722	Pf3D7_02_v3	394314	394404	-	81	19	394371	47	394354	394400	47
7723	Pf3D7_02_v3	394560	394845	-	538	82	394764	183	394619	394772	154
7725	Pf3D7_02_v3	394975	395022	-	34	12	395018	10	394976	395018	43
7726	Pf3D7_02_v3	395042	395174	-	104	30	395166	47	395091	395166	76
7730	Pf3D7_02_v3	395511	395528	-	53	4	395514	47	395514	395514	1
7734	Pf3D7_02_v3	395728	395759	-	65	7	395759	47	395734	395759	26
7740	Pf3D7_02_v3	396415	396595	-	115	30	396416	30	396416	396558	143
7741	Pf3D7_02_v3	396673	397370	-	856	232	396983	203	396810	397289	480
7747	Pf3D7_02_v3	397719	397801	-	72	10	397801	47	397735	397801	67
7748	Pf3D7_02_v3	397856	397949	-	103	20	397858	33	397858	397931	74
7750	Pf3D7_02_v3	398038	398381	-	482	72	398039	107	398039	398365	327
7751	Pf3D7_02_v3	398405	398647	-	243	49	398411	84	398406	398590	185
7752	Pf3D7_02_v3	398668	398708	-	47	12	398683	13	398674	398695	22
7754	Pf3D7_02_v3	398765	398859	-	105	19	398805	42	398805	398853	49
7755	Pf3D7_02_v3	398882	399096	-	368	51	398979	190	398926	399080	155
7756	Pf3D7_02_v3	399171	399307	-	378	52	399246	105	399203	399280	78
4617	Pf3D7_02_v3	399572	399944	+	452	98	399760	64	399629	399896	268
7760	Pf3D7_02_v3	399804	399923	-	217	44	399847	31	399835	399878	44
4618	Pf3D7_02_v3	399967	400031	+	186	15	399998	83	399971	400009	39
4619	Pf3D7_02_v3	400068	400096	+	101	5	400092	84	400092	400093	2
4621	Pf3D7_02_v3	400225	400663	+	1480	130	400543	113	400323	400603	281
7762	Pf3D7_02_v3	400294	400857	-	2999	297	400461	528	400438	400752	315
4622	Pf3D7_02_v3	400683	400918	+	201	44	400886	70	400698	400886	189
7764	Pf3D7_02_v3	400916	401203	-	314	65	401094	68	400917	401155	239
7765	Pf3D7_02_v3	401234	401325	-	123	27	401299	68	401248	401305	58
7766	Pf3D7_02_v3	401346	401930	-	1273	195	401357	130	401357	401817	461
7767	Pf3D7_02_v3	402008	402502	-	1339	201	402395	257	402154	402455	302
4632	Pf3D7_02_v3	402668	402759	+	249	16	402684	107	402684	402730	47
4637	Pf3D7_02_v3	403295	403340	+	83	5	403296	76	403296	403296	1
4640	Pf3D7_02_v3	403594	403608	+	131	2	403595	130	403595	403595	1
7768	Pf3D7_02_v3	403716	403766	-	73	6	403766	60	403755	403766	12
7769	Pf3D7_02_v3	403787	405568	-	15659	1407	404755	6232	404305	405203	899
4644	Pf3D7_02_v3	405028	405053	+	33	6	405036	26	405036	405040	5
7771	Pf3D7_02_v3	405621	405755	-	253	25	405669	148	405642	405697	56
7772	Pf3D7_02_v3	405793	405886	-	123	17	405839	76	405823	405883	61
7774	Pf3D7_02_v3	405997	407130	-	13956	675	406141	7626	406141	406660	520
4647	Pf3D7_02_v3	406416	406417	+	37	1	406417	37	406417	406417	1
4648	Pf3D7_02_v3	406687	406720	+	346	33	406705	81	406692	406714	23
4650	Pf3D7_02_v3	406885	406894	+	54	3	406886	37	406886	406894	9
4654	Pf3D7_02_v3	407243	407478	+	346	75	407385	75	407329	407444	116
4657	Pf3D7_02_v3	407761	408312	+	1620	471	407787	53	407835	408280	446
4660	Pf3D7_02_v3	408497	408532	+	95	31	408518	7	408500	408528	29
4662	Pf3D7_02_v3	408653	408694	+	37	24	408668	6	408668	408690	23
4663	Pf3D7_02_v3	408715	408716	+	39	1	408716	39	408716	408716	1
4667	Pf3D7_02_v3	408962	408963	+	34	1	408963	34	408963	408963	1
4668	Pf3D7_02_v3	408987	409527	+	2885	403	409369	280	409133	409496	364
7787	Pf3D7_02_v3	409503	409535	-	37	6	409535	15	409514	409535	22
4669	Pf3D7_02_v3	409550	409567	+	33	7	409567	13	409552	409567	16
4670	Pf3D7_02_v3	409598	409809	+	471	126	409713	127	409616	409775	160
4672	Pf3D7_02_v3	409903	411096	+	6502	926	410146	835	410016	410750	735
7800	Pf3D7_02_v3	410685	410689	-	76	3	410688	73	410688	410688	1
7801	Pf3D7_02_v3	410732	410837	-	35	15	410741	7	410741	410827	87
4673	Pf3D7_02_v3	411390	411499	+	410	22	411431	145	411408	411458	51
4677	Pf3D7_02_v3	411739	411949	+	861	106	411911	142	411778	411911	134
4679	Pf3D7_02_v3	412025	412387	+	8400	285	412178	920	412055	412251	197
4680	Pf3D7_02_v3	412424	413110	+	4204	503	412524	964	412512	412927	416
7816	Pf3D7_02_v3	412791	412878	-	44	10	412801	29	412801	412849	49
4681	Pf3D7_02_v3	413137	413224	+	58	13	413219	20	413138	413219	82
7823	Pf3D7_02_v3	413170	413278	-	56	19	413243	12	413199	413261	63
4684	Pf3D7_02_v3	413369	413411	+	37	5	413370	32	413370	413378	9
7830	Pf3D7_02_v3	413678	413873	-	522	48	413821	119	413731	413821	91
7831	Pf3D7_02_v3	413941	414059	-	123	21	414033	44	413990	414059	70
7832	Pf3D7_02_v3	414104	414127	-	101	7	414115	43	414115	414127	13
7834	Pf3D7_02_v3	414192	414655	-	703	114	414241	125	414241	414554	314
7836	Pf3D7_02_v3	414702	414756	-	34	13	414738	7	414718	414756	39
7838	Pf3D7_02_v3	414861	415425	-	894	279	415174	80	414913	415270	358
7839	Pf3D7_02_v3	415453	415535	-	49	12	415454	13	415454	415519	66
7840	Pf3D7_02_v3	415650	415687	-	42	4	415687	32	415651	415687	37
7841	Pf3D7_02_v3	415727	415778	-	97	8	415756	52	415737	415761	25
7858	Pf3D7_02_v3	417080	417134	-	45	13	417085	15	417083	417127	45
7860	Pf3D7_02_v3	417223	417382	-	101	24	417327	25	417252	417376	125
7862	Pf3D7_02_v3	417474	417537	-	117	15	417537	60	417480	417537	58
7864	Pf3D7_02_v3	417636	417700	-	399	7	417655	163	417637	417698	62
7867	Pf3D7_02_v3	417995	418499	-	1421	180	418000	492	418000	418347	348
7868	Pf3D7_02_v3	418521	419215	-	3255	394	419038	623	418716	419084	369
7869	Pf3D7_02_v3	419235	421202	-	5792	761	420132	428	419501	420990	1490
7870	Pf3D7_02_v3	421223	421567	-	1219	145	421516	118	421274	421529	256
4694	Pf3D7_02_v3	421696	421822	+	160	49	421743	34	421729	421800	72
4696	Pf3D7_02_v3	421884	422158	+	997	125	422124	113	421937	422124	188
4697	Pf3D7_02_v3	422206	422441	+	322	84	422318	58	422260	422398	139
4700	Pf3D7_02_v3	422551	422644	+	73	29	422620	15	422560	422634	75
4701	Pf3D7_02_v3	422668	422669	+	37	1	422669	37	422669	422669	1
4702	Pf3D7_02_v3	422690	422935	+	633	96	422868	165	422775	422914	140
7878	Pf3D7_02_v3	422723	422767	-	46	10	422756	29	422740	422765	26
7879	Pf3D7_02_v3	422842	424004	-	2396	458	423034	206	423034	423831	798
4703	Pf3D7_02_v3	422956	423963	+	2708	388	423552	197	423130	423745	616
4705	Pf3D7_02_v3	424143	424639	+	927	180	424473	86	424221	424531	311
7880	Pf3D7_02_v3	424225	424951	-	1729	323	424723	98	424388	424728	341
4707	Pf3D7_02_v3	424699	424742	+	132	10	424734	51	424726	424740	15
7881	Pf3D7_02_v3	424984	425216	-	366	73	425184	56	424993	425192	200
4711	Pf3D7_02_v3	425318	425371	+	84	15	425365	38	425326	425365	40
4712	Pf3D7_02_v3	425395	425855	+	7713	251	425823	5752	425542	425823	282
7884	Pf3D7_02_v3	425536	425546	-	34	2	425537	32	425537	425537	1
4713	Pf3D7_02_v3	425887	425906	+	96	4	425888	74	425888	425906	19
4715	Pf3D7_02_v3	425995	426072	+	98	32	426012	23	426006	426050	45
4720	Pf3D7_02_v3	426526	426554	+	168	5	426544	157	426544	426544	1
4721	Pf3D7_02_v3	426575	426637	+	106	11	426616	60	426614	426633	20
4722	Pf3D7_02_v3	426662	427025	+	489	96	426990	152	426718	426990	273
4724	Pf3D7_02_v3	427119	427164	+	46	11	427151	27	427131	427155	25
4725	Pf3D7_02_v3	427185	427368	+	189	92	427303	11	427217	427341	125
4726	Pf3D7_02_v3	427392	427835	+	629	97	427647	47	427438	427829	392
4727	Pf3D7_02_v3	427855	427899	+	96	10	427861	49	427861	427897	37
4729	Pf3D7_02_v3	427994	428254	+	410	47	428129	150	428036	428219	184
4731	Pf3D7_02_v3	428414	428540	+	197	60	428532	40	428437	428532	96
4735	Pf3D7_02_v3	428678	428684	+	40	3	428684	37	428684	428684	1
4737	Pf3D7_02_v3	428734	428820	+	53	16	428817	18	428741	428817	77
4739	Pf3D7_02_v3	428939	429014	+	110	12	429013	92	428966	429013	48
4744	Pf3D7_02_v3	429278	429365	+	57	13	429321	20	429295	429342	48
4747	Pf3D7_02_v3	429735	429738	+	106	2	429736	104	429736	429736	1
4749	Pf3D7_02_v3	430314	430315	+	73	1	430315	73	430315	430315	1
4752	Pf3D7_02_v3	430569	430625	+	69	8	430625	29	430570	430625	56
4757	Pf3D7_02_v3	430831	430851	+	37	3	430833	26	430832	430851	20
4759	Pf3D7_02_v3	430918	430946	+	108	6	430921	93	430921	430934	14
4760	Pf3D7_02_v3	430972	431083	+	99	13	431065	56	431009	431076	68
4762	Pf3D7_02_v3	431132	431181	+	101	9	431154	73	431150	431154	5
[truncated: 50,143 more rows]

## Sheet: S4c
cluster	chr	start	end	strand	tpm	nr_ctss	dominant_ctss	tpm.dominant_ctss	q_0.1	q_0.9	interquantile_width
1989	Pf3D7_01_v3	518	581	-	42	12	567	17	522	567	46
1990	Pf3D7_01_v3	616	707	-	118	35	707	15	644	707	64
1991	Pf3D7_01_v3	728	1149	-	567	182	911	37	799	996	198
1992	Pf3D7_01_v3	1171	1460	-	291	75	1214	32	1213	1434	222
1993	Pf3D7_01_v3	1610	1642	-	48	8	1623	28	1621	1642	22
1994	Pf3D7_01_v3	1739	1857	-	78	21	1760	17	1741	1846	106
1999	Pf3D7_01_v3	4215	4357	-	76	30	4342	17	4235	4345	111
2004	Pf3D7_01_v3	4680	4705	-	36	8	4702	19	4683	4702	20
2006	Pf3D7_01_v3	5316	5348	-	40	6	5323	17	5317	5332	16
2013	Pf3D7_01_v3	35120	35209	-	150	36	35166	41	35150	35184	35
2014	Pf3D7_01_v3	35351	35420	-	113	27	35376	31	35363	35408	46
57	Pf3D7_01_v3	35497	35519	+	37	12	35507	8	35503	35518	16
59	Pf3D7_01_v3	35651	35688	+	73	17	35682	28	35662	35682	21
61	Pf3D7_01_v3	36192	36216	+	36	6	36209	28	36209	36215	7
62	Pf3D7_01_v3	36369	36422	+	59	11	36373	21	36373	36418	46
2017	Pf3D7_01_v3	37204	37580	-	147	66	37497	9	37274	37538	265
2018	Pf3D7_01_v3	37600	37625	-	36	8	37619	25	37608	37619	12
2022	Pf3D7_01_v3	42732	42747	-	33	2	42747	25	42733	42747	15
2031	Pf3D7_01_v3	52679	52787	-	95	23	52721	12	52689	52764	76
2035	Pf3D7_01_v3	66561	66562	-	35	1	66562	35	66562	66562	1
2046	Pf3D7_01_v3	69648	70201	-	1069	246	70048	64	69736	70139	404
2048	Pf3D7_01_v3	70335	70594	-	288	120	70406	19	70351	70523	173
2049	Pf3D7_01_v3	70619	70788	-	116	43	70739	27	70635	70775	141
87	Pf3D7_01_v3	71690	71710	+	35	3	71704	32	71704	71704	1
98	Pf3D7_01_v3	74922	75005	+	104	18	74954	35	74933	74995	63
2053	Pf3D7_01_v3	75183	75192	-	36	2	75192	34	75192	75192	1
113	Pf3D7_01_v3	98216	98232	+	109	3	98230	100	98230	98230	1
119	Pf3D7_01_v3	98587	98618	+	90	13	98602	48	98591	98610	20
120	Pf3D7_01_v3	98640	99006	+	528	143	98773	32	98684	98927	244
123	Pf3D7_01_v3	99204	102334	+	10129447	1954	101668	10000000	101668	101668	1
124	Pf3D7_01_v3	102378	102643	+	261	83	102622	19	102415	102625	211
127	Pf3D7_01_v3	104275	104793	+	1409	304	104662	163	104467	104723	257
128	Pf3D7_01_v3	104851	104907	+	38	9	104907	17	104853	104907	55
129	Pf3D7_01_v3	104927	105165	+	632	132	104928	41	104937	105076	140
130	Pf3D7_01_v3	105192	105363	+	182	32	105315	53	105193	105330	138
131	Pf3D7_01_v3	105386	105625	+	110	44	105443	12	105412	105598	187
2071	Pf3D7_01_v3	106931	107007	-	33	15	106948	9	106936	107005	70
2072	Pf3D7_01_v3	107130	107194	-	95	16	107160	32	107158	107172	15
2076	Pf3D7_01_v3	107705	107706	-	53	1	107706	53	107706	107706	1
2077	Pf3D7_01_v3	107870	107889	-	38	9	107876	12	107871	107889	19
2081	Pf3D7_01_v3	108350	108380	-	49	5	108366	32	108365	108366	2
2091	Pf3D7_01_v3	109191	109668	-	396	158	109563	25	109254	109615	362
2098	Pf3D7_01_v3	110060	110259	-	73	25	110152	17	110124	110244	121
136	Pf3D7_01_v3	110108	110205	+	41	18	110179	9	110118	110199	82
137	Pf3D7_01_v3	110230	110460	+	305	59	110293	53	110244	110406	163
2101	Pf3D7_01_v3	110436	110521	-	49	20	110502	7	110437	110516	80
139	Pf3D7_01_v3	110516	111226	+	812	226	110962	51	110546	111070	525
2110	Pf3D7_01_v3	111156	111234	-	43	22	111201	6	111174	111226	53
2113	Pf3D7_01_v3	111411	112774	-	3120	594	112090	234	111641	112297	657
2114	Pf3D7_01_v3	112794	114566	-	6458	941	113328	1109	113217	114291	1075
2121	Pf3D7_01_v3	114892	114933	-	145	7	114904	103	114903	114904	2
2122	Pf3D7_01_v3	114969	115052	-	34	15	114991	12	114991	115038	48
2123	Pf3D7_01_v3	115072	116644	-	2845	675	115981	153	115393	116423	1031
2124	Pf3D7_01_v3	116672	117253	-	1037	290	116992	31	116714	117132	419
2126	Pf3D7_01_v3	117485	117524	-	84	9	117497	21	117486	117520	35
154	Pf3D7_01_v3	118501	118777	+	430	84	118616	39	118576	118753	178
158	Pf3D7_01_v3	119192	119254	+	77	8	119217	49	119217	119229	13
163	Pf3D7_01_v3	119658	119814	+	172	31	119723	32	119685	119803	119
164	Pf3D7_01_v3	119836	119924	+	100	28	119896	14	119842	119921	80
165	Pf3D7_01_v3	119949	120020	+	56	18	120011	14	119966	120020	55
166	Pf3D7_01_v3	120048	120058	+	37	2	120058	36	120058	120058	1
167	Pf3D7_01_v3	120085	120121	+	35	5	120107	27	120101	120107	7
168	Pf3D7_01_v3	120174	120203	+	43	5	120182	30	120182	120199	18
170	Pf3D7_01_v3	120311	120411	+	61	12	120405	34	120313	120409	97
2131	Pf3D7_01_v3	120345	120355	-	36	3	120353	32	120353	120353	1
172	Pf3D7_01_v3	120519	120545	+	48	5	120545	27	120520	120545	26
176	Pf3D7_01_v3	120862	121005	+	71	35	120905	7	120905	121001	97
179	Pf3D7_01_v3	122498	122511	+	54	6	122503	11	122499	122511	13
185	Pf3D7_01_v3	124223	124277	+	40	11	124252	20	124232	124277	46
189	Pf3D7_01_v3	124789	124805	+	102	2	124805	100	124805	124805	1
192	Pf3D7_01_v3	125047	125068	+	52	3	125066	48	125066	125066	1
195	Pf3D7_01_v3	125213	125306	+	69	17	125293	27	125221	125293	73
2147	Pf3D7_01_v3	126551	126609	-	80	8	126596	30	126586	126596	11
2149	Pf3D7_01_v3	126696	126785	-	76	16	126719	20	126719	126785	67
2150	Pf3D7_01_v3	126811	127002	-	150	42	126948	36	126821	126985	165
2156	Pf3D7_01_v3	127512	127548	-	33	6	127548	10	127517	127548	32
2161	Pf3D7_01_v3	127800	128204	-	716	113	128113	192	127916	128138	223
2162	Pf3D7_01_v3	128262	128362	-	42	12	128323	11	128279	128338	60
2166	Pf3D7_01_v3	128772	128936	-	49	23	128807	9	128784	128920	137
2174	Pf3D7_01_v3	129425	129487	-	57	7	129471	41	129446	129471	26
2176	Pf3D7_01_v3	129609	129677	-	90	13	129650	66	129618	129650	33
2177	Pf3D7_01_v3	129703	129747	-	45	10	129709	17	129709	129737	29
2181	Pf3D7_01_v3	129906	130162	-	301	44	130109	142	129979	130130	152
2184	Pf3D7_01_v3	130268	131244	-	7097	581	130912	2129	130550	130912	363
2190	Pf3D7_01_v3	131595	131612	-	43	4	131612	34	131599	131612	14
2196	Pf3D7_01_v3	132084	132100	-	57	2	132100	55	132100	132100	1
2200	Pf3D7_01_v3	132484	132608	-	117	24	132545	21	132495	132583	89
2202	Pf3D7_01_v3	132672	132707	-	77	12	132706	53	132684	132706	23
2203	Pf3D7_01_v3	132729	132958	-	408	76	132800	64	132763	132899	137
2204	Pf3D7_01_v3	132996	133117	-	277	24	133020	144	133020	133110	91
2207	Pf3D7_01_v3	133243	133666	-	426	117	133545	25	133286	133631	346
2208	Pf3D7_01_v3	133690	133968	-	362	71	133701	112	133701	133908	208
2212	Pf3D7_01_v3	134504	134606	-	49	14	134538	12	134521	134598	78
2213	Pf3D7_01_v3	134628	134651	-	48	6	134637	32	134629	134645	17
2214	Pf3D7_01_v3	134686	134856	-	100	28	134688	26	134688	134824	137
2219	Pf3D7_01_v3	135079	135363	-	331	64	135301	31	135102	135342	241
2220	Pf3D7_01_v3	135386	136348	-	1924	406	135885	200	135550	136198	649
2232	Pf3D7_01_v3	137806	137914	-	43	13	137833	9	137810	137881	72
2236	Pf3D7_01_v3	138236	138237	-	41	1	138237	41	138237	138237	1
2242	Pf3D7_01_v3	138587	138616	-	55	5	138596	50	138596	138596	1
2246	Pf3D7_01_v3	139025	139173	-	172	26	139063	28	139032	139160	129
2247	Pf3D7_01_v3	139195	139268	-	65	19	139234	25	139201	139267	67
209	Pf3D7_01_v3	139540	139549	+	61	2	139541	53	139541	139549	9
2252	Pf3D7_01_v3	140302	140408	-	86	22	140358	31	140341	140383	43
216	Pf3D7_01_v3	140484	140622	+	208	97	140585	13	140510	140607	98
2253	Pf3D7_01_v3	140506	141079	-	1014	242	140818	156	140637	140941	305
217	Pf3D7_01_v3	140642	141588	+	1797	370	140768	254	140712	141175	464
2254	Pf3D7_01_v3	141341	141561	-	179	54	141436	26	141369	141526	158
2255	Pf3D7_01_v3	141581	141584	-	42	2	141582	41	141582	141582	1
2256	Pf3D7_01_v3	141607	141685	-	121	18	141626	55	141622	141672	51
218	Pf3D7_01_v3	141608	141746	+	59	19	141684	21	141632	141726	95
219	Pf3D7_01_v3	141768	141952	+	106	32	141859	12	141782	141908	127
2258	Pf3D7_01_v3	141777	142291	-	473	160	142133	32	141856	142252	397
2259	Pf3D7_01_v3	142312	142480	-	695	102	142480	188	142364	142480	117
2260	Pf3D7_01_v3	142509	142633	-	113	48	142526	17	142520	142611	92
2261	Pf3D7_01_v3	142654	142759	-	50	28	142667	6	142661	142735	75
2274	Pf3D7_01_v3	144036	144620	-	516	139	144294	32	144150	144474	325
2275	Pf3D7_01_v3	144655	145395	-	1503	327	145050	53	144744	145133	390
2277	Pf3D7_01_v3	145512	145604	-	79	14	145559	53	145542	145570	29
2278	Pf3D7_01_v3	145711	145752	-	34	5	145738	28	145727	145738	12
2280	Pf3D7_01_v3	145868	145993	-	81	23	145971	15	145902	145988	87
2281	Pf3D7_01_v3	146016	146070	-	57	13	146058	28	146031	146070	40
2283	Pf3D7_01_v3	146138	146986	-	1127	300	146936	51	146256	146873	618
2293	Pf3D7_01_v3	147891	149014	-	5419	773	148506	385	148146	148733	588
2296	Pf3D7_01_v3	149206	149301	-	58	17	149272	12	149213	149293	81
2297	Pf3D7_01_v3	149324	149480	-	147	29	149385	30	149325	149464	140
2299	Pf3D7_01_v3	149553	151132	-	6966	1053	150103	370	149833	150745	913
2300	Pf3D7_01_v3	151160	151272	-	38	14	151188	8	151161	151255	95
2304	Pf3D7_01_v3	151446	151472	-	65	8	151458	39	151447	151458	12
2305	Pf3D7_01_v3	151492	151569	-	36	10	151493	8	151493	151569	77
2307	Pf3D7_01_v3	151614	151915	-	248	74	151842	69	151674	151908	235
2308	Pf3D7_01_v3	151941	152370	-	497	120	151992	72	151990	152324	335
2310	Pf3D7_01_v3	152464	152560	-	36	16	152546	7	152472	152546	75
2311	Pf3D7_01_v3	152581	152821	-	345	91	152718	85	152622	152791	170
2312	Pf3D7_01_v3	152896	152926	-	84	14	152926	17	152897	152926	30
243	Pf3D7_01_v3	153474	153553	+	53	19	153524	8	153480	153553	74
249	Pf3D7_01_v3	154077	154078	+	60	1	154078	60	154078	154078	1
256	Pf3D7_01_v3	154891	154922	+	39	6	154894	34	154894	154896	3
258	Pf3D7_01_v3	155063	155079	+	62	3	155064	55	155064	155067	4
272	Pf3D7_01_v3	156284	156331	+	55	10	156294	14	156285	156312	28
277	Pf3D7_01_v3	156660	156816	+	110	22	156790	24	156679	156793	115
280	Pf3D7_01_v3	156981	157043	+	61	10	157021	32	157003	157043	41
281	Pf3D7_01_v3	157069	157080	+	48	3	157080	25	157072	157080	9
288	Pf3D7_01_v3	157930	157954	+	63	3	157950	47	157950	157954	5
2317	Pf3D7_01_v3	160523	160528	-	47	3	160526	27	160524	160528	5
304	Pf3D7_01_v3	160806	160880	+	84	10	160809	36	160807	160841	35
305	Pf3D7_01_v3	161015	161062	+	35	13	161062	10	161020	161062	43
308	Pf3D7_01_v3	161176	161953	+	819	225	161184	36	161257	161854	598
310	Pf3D7_01_v3	162004	162083	+	55	19	162078	14	162009	162078	70
312	Pf3D7_01_v3	162162	162291	+	166	26	162198	45	162171	162256	86
313	Pf3D7_01_v3	162334	162422	+	39	16	162384	8	162351	162416	66
318	Pf3D7_01_v3	162649	162691	+	33	10	162691	13	162662	162691	30
331	Pf3D7_01_v3	163742	163839	+	44	13	163785	12	163743	163821	79
332	Pf3D7_01_v3	163861	163953	+	54	24	163953	6	163873	163953	81
333	Pf3D7_01_v3	163975	164135	+	274	65	164095	27	163995	164123	129
334	Pf3D7_01_v3	164157	164314	+	81	28	164215	32	164187	164303	117
335	Pf3D7_01_v3	164342	164453	+	73	15	164393	16	164361	164436	76
336	Pf3D7_01_v3	164500	164562	+	35	11	164527	11	164508	164561	54
338	Pf3D7_01_v3	164665	164862	+	151	32	164695	46	164695	164837	143
344	Pf3D7_01_v3	165564	165675	+	92	18	165596	31	165586	165642	57
346	Pf3D7_01_v3	165749	165800	+	58	13	165775	10	165758	165800	43
350	Pf3D7_01_v3	166144	166252	+	116	14	166161	83	166161	166212	52
2322	Pf3D7_01_v3	166261	166284	-	43	7	166284	20	166269	166284	16
353	Pf3D7_01_v3	166437	166923	+	298	93	166535	28	166493	166907	415
354	Pf3D7_01_v3	166956	167080	+	47	12	166957	21	166957	167080	124
358	Pf3D7_01_v3	167250	167379	+	36	13	167298	13	167269	167369	101
360	Pf3D7_01_v3	167447	167557	+	70	16	167546	14	167448	167551	104
362	Pf3D7_01_v3	167663	167858	+	244	36	167835	87	167672	167835	164
366	Pf3D7_01_v3	168594	168595	+	35	1	168595	35	168595	168595	1
2344	Pf3D7_01_v3	170044	170070	-	55	6	170045	43	170045	170056	12
2345	Pf3D7_01_v3	170094	170196	-	125	22	170096	62	170096	170163	68
2349	Pf3D7_01_v3	170426	170450	-	93	8	170446	53	170437	170446	10
2350	Pf3D7_01_v3	170470	170517	-	33	7	170499	17	170491	170509	19
2355	Pf3D7_01_v3	170736	170841	-	110	26	170783	48	170761	170838	78
2357	Pf3D7_01_v3	170961	171021	-	44	14	171000	17	170976	171011	36
2360	Pf3D7_01_v3	171248	171316	-	49	9	171295	27	171262	171295	34
2361	Pf3D7_01_v3	171346	171408	-	48	12	171353	12	171353	171408	56
2365	Pf3D7_01_v3	171655	171736	-	42	23	171656	6	171656	171733	78
385	Pf3D7_01_v3	172137	172161	+	57	8	172159	25	172141	172161	21
388	Pf3D7_01_v3	172256	172327	+	51	13	172304	12	172259	172319	61
395	Pf3D7_01_v3	172859	172990	+	143	26	172981	43	172892	172983	92
398	Pf3D7_01_v3	173095	173164	+	55	14	173164	25	173108	173164	57
399	Pf3D7_01_v3	173189	173334	+	74	26	173258	13	173203	173321	119
400	Pf3D7_01_v3	173383	174752	+	2134	484	173944	53	173606	174668	1063
2374	Pf3D7_01_v3	175684	175734	-	33	14	175685	9	175685	175732	48
405	Pf3D7_01_v3	175695	175732	+	40	13	175708	10	175699	175708	10
2376	Pf3D7_01_v3	176002	176082	-	35	9	176082	12	176015	176082	68
2377	Pf3D7_01_v3	176103	176186	-	36	12	176178	13	176114	176179	66
2378	Pf3D7_01_v3	176252	176375	-	67	24	176253	11	176253	176349	97
2379	Pf3D7_01_v3	176412	176421	-	84	5	176417	47	176415	176417	3
2380	Pf3D7_01_v3	176441	176491	-	41	8	176465	22	176447	176482	36
2381	Pf3D7_01_v3	176514	176696	-	302	47	176593	74	176556	176684	129
2382	Pf3D7_01_v3	176723	176927	-	221	74	176891	17	176745	176892	148
2383	Pf3D7_01_v3	176948	177188	-	636	123	177080	75	177039	177154	116
408	Pf3D7_01_v3	177191	177213	+	34	4	177213	28	177194	177213	20
409	Pf3D7_01_v3	177256	177328	+	55	15	177286	17	177267	177318	52
410	Pf3D7_01_v3	177355	177699	+	701	106	177484	125	177357	177663	307
411	Pf3D7_01_v3	177824	177979	+	140	51	177892	12	177829	177931	103
412	Pf3D7_01_v3	177999	178084	+	105	61	178046	6	178011	178072	62
416	Pf3D7_01_v3	178272	178861	+	1305	244	178860	189	178443	178860	418
2386	Pf3D7_01_v3	179165	179188	-	33	9	179177	8	179173	179182	10
418	Pf3D7_01_v3	179185	179948	+	1100	235	179193	76	179195	179767	573
420	Pf3D7_01_v3	180306	181218	+	2807	476	180805	180	180550	180972	423
2389	Pf3D7_01_v3	181141	181279	-	173	34	181253	53	181201	181277	77
421	Pf3D7_01_v3	181240	181318	+	39	13	181241	9	181241	181318	78
2390	Pf3D7_01_v3	181307	181485	-	121	36	181348	25	181323	181433	111
422	Pf3D7_01_v3	181355	181520	+	61	30	181413	6	181369	181502	134
2397	Pf3D7_01_v3	181971	182013	-	36	10	181992	21	181983	181999	17
2398	Pf3D7_01_v3	182034	182208	-	165	75	182068	25	182062	182177	116
2399	Pf3D7_01_v3	182243	182712	-	543	231	182521	27	182285	182620	336
2400	Pf3D7_01_v3	182757	183857	-	4284	648	183456	358	183072	183685	614
2401	Pf3D7_01_v3	183915	184291	-	1067	253	184063	56	184018	184243	226
2402	Pf3D7_01_v3	184341	184717	-	817	258	184462	61	184417	184643	227
2403	Pf3D7_01_v3	184771	184850	-	50	25	184772	10	184772	184837	66
2404	Pf3D7_01_v3	184925	185054	-	51	23	184952	17	184952	185041	90
429	Pf3D7_01_v3	185070	185119	+	38	13	185109	17	185078	185115	38
2406	Pf3D7_01_v3	185120	185351	-	552	139	185171	52	185155	185322	168
430	Pf3D7_01_v3	185141	185248	+	134	42	185168	21	185163	185248	86
432	Pf3D7_01_v3	185436	185537	+	230	20	185522	28	185438	185522	85
2408	Pf3D7_01_v3	185487	185657	-	179	67	185512	14	185508	185601	94
2411	Pf3D7_01_v3	185797	186334	-	5953	261	186076	2767	185987	186099	113
439	Pf3D7_01_v3	185985	186100	+	104	17	186054	22	186024	186078	55
2412	Pf3D7_01_v3	186385	186418	-	83	7	186418	45	186394	186418	25
2413	Pf3D7_01_v3	186440	186554	-	77	15	186457	17	186441	186498	58
444	Pf3D7_01_v3	186550	186562	+	53	2	186551	49	186551	186551	1
2419	Pf3D7_01_v3	186869	186979	-	190	70	186948	32	186891	186949	59
452	Pf3D7_01_v3	186988	187086	+	308	33	187039	101	186989	187064	76
2420	Pf3D7_01_v3	187007	187260	-	887	184	187217	64	187028	187217	190
453	Pf3D7_01_v3	187146	187151	+	35	3	187147	27	187147	187148	2
2425	Pf3D7_01_v3	187648	187695	-	51	7	187649	28	187649	187675	27
459	Pf3D7_01_v3	187794	187825	+	54	3	187795	41	187795	187807	13
2428	Pf3D7_01_v3	188150	188167	-	89	3	188159	60	188151	188159	9
465	Pf3D7_01_v3	188526	188660	+	1177	49	188615	925	188592	188615	24
466	Pf3D7_01_v3	188692	188884	+	251	50	188866	28	188750	188870	121
467	Pf3D7_01_v3	188920	188960	+	40	3	188941	28	188921	188941	21
468	Pf3D7_01_v3	188997	189020	+	66	4	189012	62	189012	189012	1
469	Pf3D7_01_v3	189040	189097	+	142	13	189051	38	189041	189096	56
472	Pf3D7_01_v3	189546	189760	+	217	86	189618	39	189580	189752	173
475	Pf3D7_01_v3	189860	190227	+	964	215	190045	53	189921	190190	270
476	Pf3D7_01_v3	190260	190907	+	2544	434	190451	528	190416	190755	340
477	Pf3D7_01_v3	190939	191220	+	2387	247	190951	488	190951	191133	183
478	Pf3D7_01_v3	191253	192524	+	5667	830	191395	430	191395	192374	980
480	Pf3D7_01_v3	192619	196106	+	12426	2104	192684	468	192745	195020	2276
483	Pf3D7_01_v3	196434	196524	+	34	11	196435	17	196435	196515	81
485	Pf3D7_01_v3	196630	196671	+	61	4	196631	51	196631	196639	9
487	Pf3D7_01_v3	196741	197310	+	546	136	196933	83	196875	197235	361
490	Pf3D7_01_v3	197555	197669	+	169	37	197618	28	197556	197669	114
500	Pf3D7_01_v3	198289	198449	+	93	30	198405	17	198322	198445	124
501	Pf3D7_01_v3	198471	199477	+	2743	498	198653	110	198702	199169	468
505	Pf3D7_01_v3	199769	199876	+	33	14	199860	8	199782	199871	90
506	Pf3D7_01_v3	199904	200017	+	46	13	199937	25	199937	200006	70
509	Pf3D7_01_v3	200238	200661	+	876	182	200416	140	200307	200615	309
510	Pf3D7_01_v3	200859	201165	+	1018	118	201054	286	200937	201129	193
2449	Pf3D7_01_v3	201267	201410	-	138	27	201304	58	201303	201391	89
512	Pf3D7_01_v3	201513	201555	+	82	9	201517	28	201514	201534	21
513	Pf3D7_01_v3	201579	201632	+	41	18	201598	8	201587	201631	45
521	Pf3D7_01_v3	202067	202100	+	53	7	202100	25	202068	202100	33
525	Pf3D7_01_v3	202355	203990	+	2603	638	203725	72	202630	203741	1112
2454	Pf3D7_01_v3	204353	204375	-	37	19	204359	6	204356	204374	19
528	Pf3D7_01_v3	204362	204438	+	47	14	204375	18	204375	204424	50
2458	Pf3D7_01_v3	204827	204867	-	34	12	204836	8	204831	204867	37
2459	Pf3D7_01_v3	204891	205000	-	283	26	204960	115	204926	204961	36
2460	Pf3D7_01_v3	205020	205407	-	821	95	205062	324	205062	205351	290
2462	Pf3D7_01_v3	205478	205560	-	122	16	205479	82	205479	205541	63
531	Pf3D7_01_v3	206030	206035	+	34	2	206031	32	206031	206031	1
2481	Pf3D7_01_v3	213962	214122	-	71	26	213972	8	213972	214087	116
569	Pf3D7_01_v3	214796	214812	+	39	2	214812	38	214812	214812	1
570	Pf3D7_01_v3	214878	215015	+	96	25	214952	30	214886	214995	110
2488	Pf3D7_01_v3	215066	215087	-	33	4	215083	17	215069	215083	15
571	Pf3D7_01_v3	215116	215186	+	49	27	215139	10	215125	215180	56
573	Pf3D7_01_v3	215256	215436	+	427	76	215340	104	215257	215340	84
574	Pf3D7_01_v3	215524	215756	+	325	57	215720	58	215535	215725	191
577	Pf3D7_01_v3	215959	216135	+	143	41	215975	38	215975	216115	141
579	Pf3D7_01_v3	216192	216665	+	1117	166	216603	473	216388	216603	216
581	Pf3D7_01_v3	216731	216822	+	131	32	216782	28	216735	216812	78
582	Pf3D7_01_v3	216843	217143	+	316	78	216940	28	216890	217121	232
584	Pf3D7_01_v3	217252	217318	+	120	11	217308	91	217296	217309	14
586	Pf3D7_01_v3	217420	217421	+	53	1	217421	53	217421	217421	1
588	Pf3D7_01_v3	217536	217559	+	156	7	217554	106	217554	217559	6
2496	Pf3D7_01_v3	217902	217931	-	33	15	217926	8	217905	217930	26
2497	Pf3D7_01_v3	217981	218001	-	52	3	217982	25	217982	217991	10
2501	Pf3D7_01_v3	218455	218644	-	128	38	218527	20	218462	218614	153
2502	Pf3D7_01_v3	218669	218735	-	64	14	218683	32	218683	218717	35
2503	Pf3D7_01_v3	218764	218850	-	56	14	218786	22	218786	218823	38
2504	Pf3D7_01_v3	218873	218955	-	40	14	218949	9	218874	218949	76
2505	Pf3D7_01_v3	219002	219586	-	1701	336	219364	396	219089	219454	366
2509	Pf3D7_01_v3	220063	220332	-	186	48	220232	27	220151	220306	156
2512	Pf3D7_01_v3	220474	220720	-	351	55	220629	34	220499	220653	155
599	Pf3D7_01_v3	220520	220653	+	53	25	220544	6	220538	220642	105
601	Pf3D7_01_v3	220823	220849	+	37	3	220849	34	220849	220849	1
602	Pf3D7_01_v3	220874	220896	+	33	4	220875	25	220875	220896	22
603	Pf3D7_01_v3	220925	220955	+	46	5	220931	28	220931	220955	25
604	Pf3D7_01_v3	220982	221046	+	112	9	220991	32	220991	221046	56
608	Pf3D7_01_v3	221199	221223	+	78	4	221223	48	221208	221223	16
613	Pf3D7_01_v3	221547	221555	+	45	2	221555	43	221555	221555	1
614	Pf3D7_01_v3	221610	221793	+	96	29	221768	22	221624	221773	150
2515	Pf3D7_01_v3	221744	221953	-	136	58	221749	12	221749	221939	191
2518	Pf3D7_01_v3	222133	222291	-	63	22	222195	25	222153	222283	131
2519	Pf3D7_01_v3	222312	223372	-	1445	336	223087	131	222416	223175	760
620	Pf3D7_01_v3	222834	222835	+	82	1	222835	82	222835	222835	1
2520	Pf3D7_01_v3	223393	223460	-	66	10	223436	38	223407	223439	33
2523	Pf3D7_01_v3	223616	224507	-	2283	396	224073	517	223755	224169	415
2524	Pf3D7_01_v3	224654	224719	-	70	11	224684	49	224682	224687	6
2525	Pf3D7_01_v3	224785	224899	-	65	14	224792	17	224792	224875	84
2526	Pf3D7_01_v3	224925	226557	-	29663	1334	225910	7458	225253	225997	745
621	Pf3D7_01_v3	225186	225187	+	38	1	225187	38	225187	225187	1
633	Pf3D7_01_v3	226360	226437	+	56	16	226433	14	226390	226437	48
634	Pf3D7_01_v3	226520	226590	+	177	15	226545	53	226521	226588	68
2528	Pf3D7_01_v3	226647	226844	-	448	80	226705	74	226665	226794	130
636	Pf3D7_01_v3	226676	226814	+	52	17	226807	11	226677	226807	131
2529	Pf3D7_01_v3	226868	226971	-	113	38	226904	21	226882	226968	87
637	Pf3D7_01_v3	226924	226957	+	41	5	226925	27	226925	226946	22
2530	Pf3D7_01_v3	227063	227572	-	3641	277	227417	1460	227174	227417	244
643	Pf3D7_01_v3	227718	227924	+	260	51	227836	51	227751	227873	123
645	Pf3D7_01_v3	228148	228427	+	373	58	228372	51	228170	228372	203
646	Pf3D7_01_v3	228455	228642	+	177	29	228498	34	228498	228634	137
2541	Pf3D7_01_v3	229781	229808	-	40	4	229782	31	229782	229808	27
2550	Pf3D7_01_v3	230505	230790	-	519	72	230600	116	230581	230728	148
664	Pf3D7_01_v3	230699	230759	+	87	5	230729	76	230729	230729	1
2551	Pf3D7_01_v3	230810	231121	-	311	85	230811	42	230811	231023	213
2553	Pf3D7_01_v3	231205	231266	-	84	11	231251	27	231226	231266	41
2555	Pf3D7_01_v3	231369	231465	-	143	23	231397	27	231378	231431	54
2569	Pf3D7_01_v3	232901	233000	-	85	13	232947	23	232902	232988	87
2574	Pf3D7_01_v3	233301	233302	-	60	1	233302	60	233302	233302	1
2593	Pf3D7_01_v3	235250	235251	-	36	1	235251	36	235251	235251	1
669	Pf3D7_01_v3	237126	237165	+	33	7	237164	12	237129	237165	37
671	Pf3D7_01_v3	237262	237268	+	37	2	237268	35	237268	237268	1
679	Pf3D7_01_v3	238437	238478	+	133	14	238455	106	238455	238458	4
680	Pf3D7_01_v3	238583	238658	+	61	12	238613	37	238590	238652	63
681	Pf3D7_01_v3	238687	238794	+	73	13	238699	30	238699	238776	78
682	Pf3D7_01_v3	238901	238971	+	34	13	238951	11	238905	238960	56
683	Pf3D7_01_v3	238999	239102	+	241	44	239082	43	239045	239084	40
684	Pf3D7_01_v3	239201	239650	+	1256	234	239445	86	239250	239481	232
686	Pf3D7_01_v3	239737	239795	+	51	7	239759	28	239742	239795	54
689	Pf3D7_01_v3	240001	240012	+	94	4	240002	79	240002	240004	3
690	Pf3D7_01_v3	240058	240848	+	1731	286	240484	189	240229	240681	453
694	Pf3D7_01_v3	241086	241516	+	528	106	241197	134	241133	241444	312
697	Pf3D7_01_v3	241648	241746	+	41	11	241746	8	241668	241746	79
702	Pf3D7_01_v3	242291	242438	+	152	29	242365	27	242308	242426	119
703	Pf3D7_01_v3	242544	243806	+	2919	560	243191	164	242826	243516	691
705	Pf3D7_01_v3	243912	244042	+	116	30	243939	14	243928	244036	109
706	Pf3D7_01_v3	244063	244611	+	866	184	244282	84	244195	244577	383
707	Pf3D7_01_v3	244734	244864	+	95	23	244826	22	244742	244836	95
708	Pf3D7_01_v3	244886	245060	+	60	29	245060	6	244907	245048	142
714	Pf3D7_01_v3	245410	247274	+	4654	900	246957	193	245586	247011	1426
715	Pf3D7_01_v3	247296	247802	+	1095	232	247565	63	247414	247675	262
718	Pf3D7_01_v3	248296	248335	+	58	6	248319	41	248319	248335	17
2604	Pf3D7_01_v3	248434	248510	-	53	16	248438	10	248437	248489	53
719	Pf3D7_01_v3	248446	248479	+	113	5	248448	66	248448	248479	32
2607	Pf3D7_01_v3	248678	248711	-	37	6	248696	25	248683	248711	29
2611	Pf3D7_01_v3	248923	249173	-	279	126	248981	12	248973	249146	174
2612	Pf3D7_01_v3	249225	249612	-	275	108	249401	18	249272	249574	303
2613	Pf3D7_01_v3	249633	250459	-	4491	557	250095	790	249873	250283	411
2614	Pf3D7_01_v3	250540	252061	-	5845	766	251497	1573	250780	251756	977
2615	Pf3D7_01_v3	252093	252362	-	473	104	252103	69	252103	252325	223
2616	Pf3D7_01_v3	252393	252587	-	161	52	252474	30	252422	252562	141
726	Pf3D7_01_v3	252984	254883	+	3816	852	254047	183	253228	254623	1396
2621	Pf3D7_01_v3	253595	253600	-	110	2	253600	102	253600	253600	1
2625	Pf3D7_01_v3	254282	254283	-	93	1	254283	93	254283	254283	1
728	Pf3D7_01_v3	254971	255191	+	205	41	254998	65	254998	255156	159
2635	Pf3D7_01_v3	255303	255362	-	66	8	255304	52	255304	255326	23
730	Pf3D7_01_v3	255326	255514	+	122	28	255477	21	255341	255514	174
2638	Pf3D7_01_v3	255481	255608	-	136	45	255607	16	255506	255607	102
731	Pf3D7_01_v3	255535	255610	+	38	12	255548	12	255539	255582	44
2639	Pf3D7_01_v3	255643	258484	-	17034	1377	257921	7175	255853	257921	2069
733	Pf3D7_01_v3	255674	255815	+	42	22	255758	12	255679	255792	114
2640	Pf3D7_01_v3	258511	258651	-	194	41	258629	69	258546	258631	86
2641	Pf3D7_01_v3	258681	258820	-	136	54	258741	16	258717	258791	75
2642	Pf3D7_01_v3	258860	259084	-	420	124	258947	57	258898	259027	130
747	Pf3D7_01_v3	259010	259060	+	73	28	259029	8	259018	259056	39
748	Pf3D7_01_v3	259083	259095	+	49	6	259084	21	259084	259095	12
750	Pf3D7_01_v3	259404	259531	+	60	22	259415	22	259410	259516	107
751	Pf3D7_01_v3	259558	259623	+	40	13	259567	8	259561	259606	46
2647	Pf3D7_01_v3	259607	260177	-	1364	378	259949	71	259705	260040	336
752	Pf3D7_01_v3	259643	259832	+	422	48	259695	72	259646	259818	173
753	Pf3D7_01_v3	259852	259968	+	170	34	259934	31	259868	259968	101
755	Pf3D7_01_v3	260039	260111	+	42	10	260045	11	260045	260093	49
2648	Pf3D7_01_v3	260199	260317	-	50	21	260296	6	260221	260311	91
2649	Pf3D7_01_v3	260366	260622	-	211	57	260460	38	260392	260583	192
758	Pf3D7_01_v3	260370	260449	+	74	13	260419	25	260371	260424	54
760	Pf3D7_01_v3	260588	260629	+	63	6	260619	46	260599	260619	21
2650	Pf3D7_01_v3	260708	260827	-	43	18	260740	8	260732	260819	88
762	Pf3D7_01_v3	260750	260820	+	33	7	260817	21	260768	260817	50
2651	Pf3D7_01_v3	260849	260973	-	34	15	260867	12	260862	260956	95
2652	Pf3D7_01_v3	260998	261072	-	44	10	261044	25	261018	261055	38
2653	Pf3D7_01_v3	261101	261788	-	2119	295	261503	170	261293	261665	373
770	Pf3D7_01_v3	261183	261259	+	59	20	261252	12	261186	261252	67
771	Pf3D7_01_v3	261280	261346	+	61	11	261346	30	261305	261346	42
772	Pf3D7_01_v3	261374	261486	+	60	15	261375	34	261375	261472	98
2655	Pf3D7_01_v3	261845	262048	-	106	50	261854	11	261847	262013	167
2657	Pf3D7_01_v3	262168	262292	-	223	32	262222	53	262209	262290	82
2658	Pf3D7_01_v3	262312	262494	-	201	41	262444	42	262325	262473	149
2663	Pf3D7_01_v3	262861	262924	-	76	8	262905	25	262867	262905	39
2664	Pf3D7_01_v3	262961	263071	-	105	22	263008	38	262983	263055	73
2666	Pf3D7_01_v3	263125	263183	-	125	14	263161	45	263160	263181	22
2667	Pf3D7_01_v3	263287	263336	-	47	6	263293	28	263288	263320	33
2669	Pf3D7_01_v3	263457	263476	-	50	5	263466	28	263463	263466	4
2671	Pf3D7_01_v3	263531	263878	-	460	86	263722	53	263575	263829	255
2672	Pf3D7_01_v3	263908	263946	-	52	8	263927	24	263919	263943	25
2673	Pf3D7_01_v3	263977	264055	-	51	12	264055	14	263988	264055	68
2674	Pf3D7_01_v3	264076	264392	-	852	125	264378	116	264166	264378	213
785	Pf3D7_01_v3	264691	264758	+	54	18	264740	17	264696	264740	45
786	Pf3D7_01_v3	264782	264829	+	111	15	264821	50	264793	264828	36
2679	Pf3D7_01_v3	264787	264942	-	210	56	264850	76	264816	264923	108
788	Pf3D7_01_v3	264906	264956	+	35	11	264909	9	264909	264936	28
789	Pf3D7_01_v3	264978	265063	+	113	24	265040	37	265008	265041	34
2681	Pf3D7_01_v3	265003	265633	-	911	299	265282	53	265079	265532	454
795	Pf3D7_01_v3	265287	265318	+	44	6	265288	38	265288	265298	11
2682	Pf3D7_01_v3	265671	266030	-	1025	209	265718	76	265718	265962	245
801	Pf3D7_01_v3	265767	265839	+	41	9	265785	28	265785	265825	41
2683	Pf3D7_01_v3	266072	266507	-	830	177	266317	42	266117	266456	340
2684	Pf3D7_01_v3	266529	268515	-	17151	1326	267108	4273	266970	267849	880
2686	Pf3D7_01_v3	268622	269354	-	3029	453	269096	782	268909	269258	350
2687	Pf3D7_01_v3	269416	269972	-	1792	361	269504	214	269496	269892	397
809	Pf3D7_01_v3	269773	269786	+	53	4	269774	36	269774	269782	9
812	Pf3D7_01_v3	270240	270298	+	41	9	270264	17	270257	270284	28
815	Pf3D7_01_v3	270511	270651	+	60	33	270562	4	270529	270631	103
816	Pf3D7_01_v3	270671	270932	+	336	37	270894	46	270705	270917	213
826	Pf3D7_01_v3	272306	272450	+	118	44	272450	11	272332	272444	113
829	Pf3D7_01_v3	272674	272764	+	142	21	272689	56	272689	272760	72
830	Pf3D7_01_v3	272855	272886	+	63	4	272886	55	272879	272886	8
831	Pf3D7_01_v3	272921	272938	+	58	7	272937	28	272927	272937	11
833	Pf3D7_01_v3	273183	273292	+	53	18	273197	28	273197	273287	91
834	Pf3D7_01_v3	273319	273324	+	40	2	273324	32	273320	273324	5
835	Pf3D7_01_v3	273353	273379	+	68	5	273371	38	273359	273371	13
843	Pf3D7_01_v3	274152	274302	+	333	87	274245	36	274174	274280	107
844	Pf3D7_01_v3	274322	274457	+	78	35	274323	8	274323	274435	113
845	Pf3D7_01_v3	274516	274590	+	71	13	274527	17	274527	274563	37
847	Pf3D7_01_v3	274638	274692	+	70	7	274639	57	274639	274660	22
854	Pf3D7_01_v3	275107	275126	+	46	2	275126	45	275126	275126	1
861	Pf3D7_01_v3	275754	276043	+	350	75	275844	28	275803	276018	216
863	Pf3D7_01_v3	276134	276295	+	868	44	276205	721	276202	276205	4
864	Pf3D7_01_v3	276315	276382	+	38	18	276332	6	276317	276376	60
865	Pf3D7_01_v3	276416	276442	+	36	7	276417	22	276417	276433	17
866	Pf3D7_01_v3	276464	276546	+	78	20	276490	12	276470	276528	59
867	Pf3D7_01_v3	276566	276698	+	121	29	276694	35	276588	276694	107
868	Pf3D7_01_v3	276726	276826	+	48	15	276774	14	276734	276802	69
876	Pf3D7_01_v3	277422	277504	+	56	15	277495	7	277438	277495	58
877	Pf3D7_01_v3	277533	277577	+	39	12	277535	11	277535	277568	34
879	Pf3D7_01_v3	277688	277838	+	196	45	277738	41	277701	277808	108
880	Pf3D7_01_v3	277859	277884	+	33	8	277860	9	277860	277879	20
884	Pf3D7_01_v3	278965	279123	+	201	20	279068	112	279027	279077	51
885	Pf3D7_01_v3	279161	279181	+	43	6	279165	33	279165	279177	13
886	Pf3D7_01_v3	279201	279274	+	47	13	279236	14	279204	279270	67
888	Pf3D7_01_v3	279378	279490	+	91	22	279485	32	279389	279485	97
889	Pf3D7_01_v3	279527	279537	+	63	4	279537	35	279534	279537	4
897	Pf3D7_01_v3	280658	280904	+	219	65	280806	30	280722	280853	132
898	Pf3D7_01_v3	280936	281326	+	410	105	281079	38	280996	281307	312
900	Pf3D7_01_v3	281492	281607	+	74	14	281515	43	281514	281553	40
904	Pf3D7_01_v3	281884	283968	+	5408	842	283704	320	282391	283740	1350
905	Pf3D7_01_v3	284011	284246	+	308	63	284023	59	284023	284246	224
912	Pf3D7_01_v3	284739	285402	+	1434	294	285130	164	284961	285207	247
919	Pf3D7_01_v3	286434	286762	+	198	76	286499	14	286466	286724	259
921	Pf3D7_01_v3	286894	286996	+	113	15	286934	43	286917	286996	80
922	Pf3D7_01_v3	287016	287017	+	49	1	287017	49	287017	287017	1
927	Pf3D7_01_v3	287566	287631	+	102	16	287622	35	287587	287623	37
2720	Pf3D7_01_v3	287667	287728	-	40	7	287682	28	287682	287728	47
2721	Pf3D7_01_v3	287760	287807	-	84	5	287807	47	287791	287807	17
932	Pf3D7_01_v3	287930	288136	+	120	34	288110	25	287965	288110	146
2725	Pf3D7_01_v3	288039	288070	-	54	4	288040	49	288040	288040	1
933	Pf3D7_01_v3	288157	288265	+	148	22	288228	88	288178	288240	63
936	Pf3D7_01_v3	288489	288585	+	52	13	288511	22	288511	288570	60
2731	Pf3D7_01_v3	288610	288806	-	73	27	288697	9	288634	288802	169
939	Pf3D7_01_v3	288705	288763	+	85	21	288706	18	288706	288748	43
945	Pf3D7_01_v3	289131	289248	+	36	14	289238	9	289140	289238	99
946	Pf3D7_01_v3	289306	289463	+	92	31	289403	19	289313	289455	143
947	Pf3D7_01_v3	289544	289732	+	103	35	289670	49	289572	289673	102
2741	Pf3D7_01_v3	289696	289738	-	51	5	289697	32	289697	289738	42
949	Pf3D7_01_v3	289850	290961	+	1877	413	290242	116	290214	290762	549
950	Pf3D7_01_v3	290999	292286	+	6233	909	291336	753	291216	292012	797
958	Pf3D7_01_v3	293164	293765	+	5674	401	293395	1219	293395	293753	359
960	Pf3D7_01_v3	293912	294027	+	1555	64	294001	777	293969	294008	40
961	Pf3D7_01_v3	294152	294184	+	59	3	294184	49	294153	294184	32
962	Pf3D7_01_v3	294216	294533	+	841	149	294255	62	294253	294476	224
963	Pf3D7_01_v3	294610	294690	+	39	19	294633	8	294630	294687	58
964	Pf3D7_01_v3	294710	294768	+	214	37	294763	41	294718	294766	49
965	Pf3D7_01_v3	294791	294854	+	38	13	294854	12	294808	294854	47
966	Pf3D7_01_v3	294876	294940	+	165	22	294895	28	294885	294922	38
967	Pf3D7_01_v3	294967	295066	+	82	21	294995	32	294993	295038	46
2760	Pf3D7_01_v3	296054	296252	-	106	31	296214	12	296088	296242	155
2767	Pf3D7_01_v3	296868	296909	-	58	7	296897	21	296893	296909	17
2769	Pf3D7_01_v3	297112	297113	-	110	1	297113	110	297113	297113	1
972	Pf3D7_01_v3	297147	297154	+	34	5	297150	16	297148	297152	5
974	Pf3D7_01_v3	297348	297350	+	40	2	297349	32	297349	297350	2
980	Pf3D7_01_v3	298338	298408	+	86	9	298406	43	298358	298407	50
981	Pf3D7_01_v3	298450	298529	+	69	8	298528	17	298458	298528	71
2772	Pf3D7_01_v3	299725	299734	-	50	2	299726	48	299726	299726	1
2775	Pf3D7_01_v3	299866	299923	-	52	7	299923	28	299878	299923	46
2783	Pf3D7_01_v3	301003	301093	-	97	33	301093	25	301015	301093	79
2784	Pf3D7_01_v3	301147	301188	-	36	15	301168	8	301168	301180	13
992	Pf3D7_01_v3	302826	302906	+	148	29	302850	53	302839	302896	58
993	Pf3D7_01_v3	302930	303168	+	398	59	302988	106	302988	303145	158
994	Pf3D7_01_v3	303207	303345	+	159	36	303230	25	303210	303307	98
2796	Pf3D7_01_v3	303660	303762	-	42	18	303730	8	303668	303758	91
2798	Pf3D7_01_v3	303821	303877	-	93	15	303872	28	303837	303872	36
1003	Pf3D7_01_v3	303880	303912	+	33	6	303912	22	303882	303912	31
2800	Pf3D7_01_v3	303963	304049	-	65	24	304003	25	303985	304016	32
2803	Pf3D7_01_v3	304191	304283	-	59	28	304268	12	304201	304268	68
2804	Pf3D7_01_v3	304310	304526	-	144	69	304436	20	304348	304469	122
2806	Pf3D7_01_v3	304603	304730	-	204	47	304708	25	304615	304708	94
2809	Pf3D7_01_v3	304877	304954	-	186	24	304920	72	304881	304923	43
2811	Pf3D7_01_v3	305093	305629	-	692	188	305156	143	305156	305523	368
2813	Pf3D7_01_v3	305733	305959	-	173	57	305743	41	305743	305931	189
2814	Pf3D7_01_v3	305981	306066	-	71	22	306024	22	305986	306048	63
2815	Pf3D7_01_v3	306086	306295	-	250	48	306120	110	306114	306231	118
2816	Pf3D7_01_v3	306331	307815	-	17316	915	307119	4134	306897	307270	374
2817	Pf3D7_01_v3	307835	308229	-	339	95	307979	25	307869	308209	341
2818	Pf3D7_01_v3	308272	309331	-	7850	687	308853	950	308665	309031	367
2823	Pf3D7_01_v3	309658	309682	-	33	6	309671	17	309664	309676	13
2824	Pf3D7_01_v3	309703	310021	-	197	67	309829	43	309751	309973	223
2829	Pf3D7_01_v3	310475	310593	-	71	21	310519	25	310482	310573	92
2832	Pf3D7_01_v3	310753	310908	-	60	19	310820	21	310793	310887	95
2836	Pf3D7_01_v3	311334	311377	-	46	12	311368	14	311341	311371	31
1022	Pf3D7_01_v3	311539	311758	+	171	34	311675	32	311596	311709	114
2839	Pf3D7_01_v3	311777	311857	-	111	15	311828	68	311797	311854	58
1023	Pf3D7_01_v3	311780	311833	+	33	12	311781	7	311781	311828	48
1027	Pf3D7_01_v3	312074	312170	+	66	19	312160	21	312107	312160	54
1032	Pf3D7_01_v3	312761	312885	+	45	14	312811	17	312782	312857	76
1050	Pf3D7_01_v3	314737	314779	+	38	10	314779	21	314749	314779	31
1051	Pf3D7_01_v3	314810	314828	+	45	3	314828	40	314827	314828	2
1056	Pf3D7_01_v3	316075	316090	+	33	3	316076	29	316076	316083	8
1075	Pf3D7_01_v3	318568	318734	+	78	24	318642	20	318569	318723	155
1076	Pf3D7_01_v3	318760	318979	+	216	58	318908	18	318801	318943	143
1085	Pf3D7_01_v3	320028	320109	+	59	26	320049	12	320046	320103	58
1086	Pf3D7_01_v3	320197	320451	+	163	46	320237	27	320237	320407	171
1091	Pf3D7_01_v3	320726	320816	+	69	10	320744	54	320744	320765	22
2848	Pf3D7_01_v3	321533	321548	-	43	13	321545	17	321539	321547	9
1096	Pf3D7_01_v3	321721	321753	+	45	10	321752	34	321737	321752	16
1099	Pf3D7_01_v3	321932	322020	+	66	10	321972	32	321933	322009	77
1102	Pf3D7_01_v3	322167	322624	+	683	110	322222	147	322222	322550	329
1104	Pf3D7_01_v3	322703	322756	+	35	9	322727	11	322712	322756	45
1105	Pf3D7_01_v3	322786	323300	+	486	111	323019	35	322885	323150	266
1110	Pf3D7_01_v3	323748	323949	+	144	28	323760	53	323760	323891	132
1111	Pf3D7_01_v3	323970	324007	+	43	7	324007	32	323981	324007	27
1112	Pf3D7_01_v3	324094	324151	+	105	6	324134	96	324134	324134	1
1113	Pf3D7_01_v3	324185	324189	+	114	4	324188	104	324188	324188	1
1114	Pf3D7_01_v3	324216	324220	+	40	2	324217	32	324217	324220	4
1122	Pf3D7_01_v3	325056	325092	+	59	6	325090	41	325057	325092	36
1123	Pf3D7_01_v3	325182	325285	+	67	17	325193	21	325193	325272	80
1124	Pf3D7_01_v3	325326	325393	+	98	16	325363	29	325329	325386	58
1132	Pf3D7_01_v3	325906	325920	+	37	3	325907	30	325907	325920	14
1134	Pf3D7_01_v3	325992	326094	+	91	21	326047	14	325997	326069	73
2852	Pf3D7_01_v3	326398	326907	-	464	104	326656	60	326423	326777	355
2853	Pf3D7_01_v3	326940	327066	-	124	26	326984	46	326956	327035	80
2854	Pf3D7_01_v3	327092	327270	-	207	76	327093	16	327107	327212	106
2855	Pf3D7_01_v3	327343	327464	-	84	26	327448	22	327372	327455	84
2858	Pf3D7_01_v3	328305	328467	-	106	43	328427	17	328307	328460	154
2860	Pf3D7_01_v3	328543	328732	-	118	36	328684	12	328568	328686	119
2861	Pf3D7_01_v3	328836	329377	-	1597	259	329187	139	328938	329295	358
2863	Pf3D7_01_v3	329525	330072	-	3078	376	329736	398	329621	329883	263
1142	Pf3D7_01_v3	330016	330047	+	54	6	330047	34	330019	330047	29
1145	Pf3D7_01_v3	330239	330296	+	71	21	330247	14	330243	330279	37
1149	Pf3D7_01_v3	330689	330972	+	302	57	330881	56	330746	330938	193
1150	Pf3D7_01_v3	331009	331626	+	821	200	331537	90	331176	331537	362
1152	Pf3D7_01_v3	332059	332060	+	35	1	332060	35	332060	332060	1
1157	Pf3D7_01_v3	332229	332639	+	475	102	332333	51	332326	332585	260
2866	Pf3D7_01_v3	333067	333108	-	45	6	333108	18	333068	333108	41
2872	Pf3D7_01_v3	333907	333933	-	48	6	333933	32	333923	333933	11
2873	Pf3D7_01_v3	334009	334120	-	58	17	334063	21	334031	334117	87
1164	Pf3D7_01_v3	334058	334132	+	52	18	334092	9	334072	334127	56
1166	Pf3D7_01_v3	334408	334789	+	318	101	334571	25	334501	334734	234
2877	Pf3D7_01_v3	334573	334581	-	35	2	334581	34	334581	334581	1
1167	Pf3D7_01_v3	334827	334989	+	322	80	334950	40	334858	334958	101
1168	Pf3D7_01_v3	335031	337062	+	5670	1059	336932	1225	335402	336932	1531
2882	Pf3D7_01_v3	336055	336056	-	43	1	336056	43	336056	336056	1
1169	Pf3D7_01_v3	337086	340455	+	20849	1947	338318	3728	337817	339437	1621
1170	Pf3D7_01_v3	340486	341101	+	4108	442	340828	598	340602	340923	322
1171	Pf3D7_01_v3	341137	343849	+	6206	1038	341298	728	341298	343456	2159
1172	Pf3D7_01_v3	343918	344176	+	166	70	344026	16	343945	344149	205
1180	Pf3D7_01_v3	347032	347058	+	33	9	347049	9	347034	347058	25
1183	Pf3D7_01_v3	348300	348319	+	65	3	348301	62	348301	348301	1
1184	Pf3D7_01_v3	348371	349491	+	10540	777	349322	2936	349080	349336	257
1185	Pf3D7_01_v3	349517	349658	+	334	112	349549	35	349544	349627	84
2916	Pf3D7_01_v3	349535	349618	-	35	17	349618	8	349555	349618	64
1186	Pf3D7_01_v3	349713	349884	+	310	78	349741	32	349728	349841	114
2917	Pf3D7_01_v3	349876	349899	-	35	7	349898	12	349877	349898	22
1187	Pf3D7_01_v3	349913	350122	+	125	63	350068	7	349928	350083	156
1188	Pf3D7_01_v3	350172	350173	+	58	1	350173	58	350173	350173	1
2923	Pf3D7_01_v3	350567	350692	-	439	33	350675	335	350620	350675	56
2924	Pf3D7_01_v3	350788	351228	-	929	137	351226	105	350871	351226	356
2926	Pf3D7_01_v3	351378	351722	-	1369	233	351383	213	351383	351667	285
2927	Pf3D7_01_v3	351834	351985	-	93	21	351940	30	351901	351940	40
2933	Pf3D7_01_v3	352464	352538	-	65	13	352524	21	352473	352524	52
2936	Pf3D7_01_v3	352729	352813	-	183	24	352730	92	352730	352805	76
2939	Pf3D7_01_v3	353015	353861	-	3546	531	353437	805	353250	353680	431
2942	Pf3D7_01_v3	354058	354613	-	436	142	354143	19	354098	354526	429
2943	Pf3D7_01_v3	354635	354697	-	44	7	354682	30	354663	354697	35
2946	Pf3D7_01_v3	354868	356634	-	13854	1318	356288	904	355307	356288	982
2950	Pf3D7_01_v3	356780	356952	-	149	27	356826	49	356814	356925	112
1193	Pf3D7_01_v3	356862	356863	+	90	1	356863	90	356863	356863	1
1194	Pf3D7_01_v3	357494	357504	+	70	2	357504	69	357504	357504	1
1203	Pf3D7_01_v3	358220	358345	+	52	21	358333	8	358248	358336	89
2956	Pf3D7_01_v3	358383	358419	-	46	6	358384	32	358384	358405	22
1205	Pf3D7_01_v3	358506	358574	+	48	13	358551	15	358507	358556	50
1210	Pf3D7_01_v3	358903	359198	+	554	122	359121	53	358958	359194	237
1211	Pf3D7_01_v3	359294	359363	+	47	24	359318	12	359318	359360	43
1212	Pf3D7_01_v3	359387	359580	+	218	52	359452	25	359388	359511	124
1214	Pf3D7_01_v3	359745	359810	+	64	22	359802	17	359762	359808	47
2969	Pf3D7_01_v3	360020	360046	-	54	8	360021	11	360021	360046	26
2970	Pf3D7_01_v3	360091	360092	-	43	1	360092	43	360092	360092	1
2971	Pf3D7_01_v3	360116	360335	-	150	45	360332	28	360153	360332	180
1221	Pf3D7_01_v3	360281	360394	+	71	18	360284	27	360284	360372	89
1222	Pf3D7_01_v3	360418	360543	+	48	19	360445	11	360445	360531	87
2973	Pf3D7_01_v3	360480	360684	-	311	83	360634	37	360495	360645	151
2974	Pf3D7_01_v3	360725	361223	-	928	202	361031	156	360801	361170	370
2975	Pf3D7_01_v3	361301	362579	-	31925	1095	361710	3217	361499	362155	657
2976	Pf3D7_01_v3	362608	362760	-	691	111	362726	116	362659	362733	75
2977	Pf3D7_01_v3	362903	362922	-	33	15	362920	8	362906	362921	16
1232	Pf3D7_01_v3	363003	365016	+	7626	1208	363588	1187	363211	364578	1368
1241	Pf3D7_01_v3	365767	365842	+	34	9	365829	17	365770	365829	60
1246	Pf3D7_01_v3	366060	366077	+	160	2	366077	153	366077	366077	1
1248	Pf3D7_01_v3	366166	366217	+	34	8	366211	21	366168	366211	44
1253	Pf3D7_01_v3	366583	366590	+	51	2	366584	49	366584	366584	1
1256	Pf3D7_01_v3	366815	366835	+	62	6	366835	34	366827	366835	9
1258	Pf3D7_01_v3	367083	367111	+	36	7	367103	19	367093	367106	14
1268	Pf3D7_01_v3	368002	368060	+	37	12	368020	14	368010	368051	42
1273	Pf3D7_01_v3	368319	368429	+	109	41	368358	20	368330	368415	86
1274	Pf3D7_01_v3	368459	368528	+	100	17	368512	18	368463	368512	50
1275	Pf3D7_01_v3	368548	368795	+	308	67	368714	44	368584	368777	194
2989	Pf3D7_01_v3	369341	369540	-	100	29	369540	25	369384	369540	157
2993	Pf3D7_01_v3	369773	370444	-	2455	327	369921	319	369921	370207	287
1284	Pf3D7_01_v3	370823	370826	+	59	2	370824	53	370824	370826	3
2997	Pf3D7_01_v3	370842	370874	-	46	6	370869	27	370847	370874	28
1287	Pf3D7_01_v3	370986	371027	+	123	8	371009	67	371008	371015	8
2999	Pf3D7_01_v3	371016	371074	-	57	8	371058	36	371022	371074	53
3002	Pf3D7_01_v3	371205	371258	-	71	18	371234	28	371214	371251	38
1291	Pf3D7_01_v3	371411	371531	+	80	19	371479	27	371447	371520	74
1292	Pf3D7_01_v3	371556	371826	+	239	55	371750	45	371646	371756	111
1294	Pf3D7_01_v3	371945	371959	+	35	7	371958	17	371947	371959	13
1295	Pf3D7_01_v3	371994	372188	+	221	44	372063	43	372006	372156	151
1296	Pf3D7_01_v3	372208	372343	+	146	24	372226	53	372226	372329	104
3010	Pf3D7_01_v3	373032	373095	-	61	38	373061	8	373040	373076	37
1305	Pf3D7_01_v3	373092	373168	+	35	10	373148	12	373109	373166	58
1310	Pf3D7_01_v3	373500	373856	+	315	87	373658	47	373554	373808	255
3015	Pf3D7_01_v3	373981	374037	-	35	10	374018	8	374003	374021	19
3016	Pf3D7_01_v3	374057	374805	-	1690	364	374111	103	374117	374662	546
3017	Pf3D7_01_v3	374966	375246	-	252	68	375118	25	374996	375214	219
3018	Pf3D7_01_v3	375294	375338	-	63	15	375295	17	375295	375338	44
3019	Pf3D7_01_v3	375358	375604	-	205	73	375374	55	375374	375534	161
3021	Pf3D7_01_v3	375683	375696	-	40	12	375685	9	375684	375692	9
3023	Pf3D7_01_v3	375811	375873	-	43	14	375850	12	375815	375856	42
1315	Pf3D7_01_v3	375909	375941	+	64	6	375941	26	375926	375941	16
3025	Pf3D7_01_v3	375948	376151	-	127	45	376103	19	375988	376132	145
3026	Pf3D7_01_v3	376245	376320	-	49	10	376320	39	376264	376320	57
3031	Pf3D7_01_v3	376760	376810	-	69	7	376810	30	376761	376810	50
3032	Pf3D7_01_v3	376835	377420	-	1791	243	377107	319	377027	377190	164
3033	Pf3D7_01_v3	377941	377953	-	34	2	377953	32	377953	377953	1
3034	Pf3D7_01_v3	377998	378034	-	157	14	378031	38	377999	378031	33
3036	Pf3D7_01_v3	378103	378132	-	36	5	378105	17	378105	378124	20
3037	Pf3D7_01_v3	378153	378188	-	140	6	378188	121	378181	378188	8
3042	Pf3D7_01_v3	378443	378479	-	57	8	378479	32	378446	378479	34
3043	Pf3D7_01_v3	378501	378627	-	199	20	378620	123	378571	378620	50
3044	Pf3D7_01_v3	378676	378869	-	132	35	378772	30	378720	378869	150
3046	Pf3D7_01_v3	379103	379142	-	60	22	379135	8	379112	379142	31
3047	Pf3D7_01_v3	379207	379575	-	1335	207	379450	121	379324	379528	205
3048	Pf3D7_01_v3	379596	380133	-	795	217	379926	41	379659	379985	327
1326	Pf3D7_01_v3	380303	380462	+	166	45	380436	25	380341	380438	98
1329	Pf3D7_01_v3	380647	380950	+	267	58	380762	46	380663	380910	248
1331	Pf3D7_01_v3	381037	381428	+	254	80	381236	21	381136	381406	271
1332	Pf3D7_01_v3	381472	381519	+	131	4	381473	102	381473	381519	47
1336	Pf3D7_01_v3	381786	381867	+	126	15	381787	41	381787	381844	58
1338	Pf3D7_01_v3	382017	382068	+	36	6	382038	13	382032	382050	19
1343	Pf3D7_01_v3	383008	383450	+	988	169	383180	200	383100	383347	248
1344	Pf3D7_01_v3	383498	383712	+	71	35	383697	7	383543	383698	156
1346	Pf3D7_01_v3	383895	384001	+	137	23	383921	34	383900	383985	86
3061	Pf3D7_01_v3	384152	384153	-	74	1	384153	74	384153	384153	1
3063	Pf3D7_01_v3	384247	384305	-	44	7	384278	12	384248	384305	58
3066	Pf3D7_01_v3	384560	384777	-	118	44	384650	28	384599	384742	144
1352	Pf3D7_01_v3	384628	384826	+	184	46	384774	58	384679	384797	119
3067	Pf3D7_01_v3	384805	384884	-	36	18	384873	4	384820	384882	63
1353	Pf3D7_01_v3	384878	385099	+	330	47	384986	62	384921	385095	175
3068	Pf3D7_01_v3	384914	385265	-	349	80	384974	68	384948	385205	258
1355	Pf3D7_01_v3	385262	385378	+	57	19	385360	11	385263	385371	109
3069	Pf3D7_01_v3	385293	385374	-	38	13	385367	7	385298	385370	73
3071	Pf3D7_01_v3	385444	385476	-	55	7	385464	28	385445	385464	20
3073	Pf3D7_01_v3	385555	385661	-	90	21	385569	27	385561	385625	65
1358	Pf3D7_01_v3	385627	385751	+	97	25	385707	19	385630	385742	113
1359	Pf3D7_01_v3	385911	385972	+	48	18	385921	9	385913	385969	57
3077	Pf3D7_01_v3	385973	386018	-	75	6	386007	56	385997	386007	11
3078	Pf3D7_01_v3	386070	386198	-	102	25	386168	48	386086	386168	83
1361	Pf3D7_01_v3	386086	386170	+	75	22	386105	37	386105	386151	47
3079	Pf3D7_01_v3	386399	386408	-	59	4	386406	36	386400	386408	9
1365	Pf3D7_01_v3	386680	386741	+	45	16	386687	17	386687	386736	50
1368	Pf3D7_01_v3	386977	387072	+	105	26	387047	21	386999	387055	57
1369	Pf3D7_01_v3	387181	387262	+	79	14	387197	41	387182	387244	63
1370	Pf3D7_01_v3	387287	387294	+	47	2	387288	46	387288	387288	1
1372	Pf3D7_01_v3	387434	387464	+	70	4	387435	66	387435	387435	1
1377	Pf3D7_01_v3	388176	388595	+	475	109	388314	41	388224	388518	295
1383	Pf3D7_01_v3	388914	388971	+	41	8	388946	21	388944	388950	7
3095	Pf3D7_01_v3	390225	390267	-	35	8	390242	21	390230	390260	31
3096	Pf3D7_01_v3	390292	390437	-	157	27	390380	41	390311	390418	108
3097	Pf3D7_01_v3	390473	390495	-	39	7	390477	27	390477	390495	19
3098	Pf3D7_01_v3	390549	390684	-	65	21	390565	17	390562	390656	95
3101	Pf3D7_01_v3	390803	390857	-	39	5	390857	27	390820	390857	38
3106	Pf3D7_01_v3	391797	391803	-	37	2	391798	28	391798	391803	6
3108	Pf3D7_01_v3	391978	391981	-	50	2	391979	30	391979	391981	3
1393	Pf3D7_01_v3	392249	392280	+	46	5	392254	32	392254	392275	22
1395	Pf3D7_01_v3	392441	392697	+	270	88	392652	26	392486	392657	172
1399	Pf3D7_01_v3	392935	393068	+	84	21	392988	43	392952	393060	109
1400	Pf3D7_01_v3	393088	393154	+	65	14	393109	21	393089	393133	45
1401	Pf3D7_01_v3	393231	393383	+	163	33	393252	52	393248	393377	130
3114	Pf3D7_01_v3	393383	393399	-	45	3	393384	22	393384	393399	16
3116	Pf3D7_01_v3	393550	393598	-	51	9	393592	21	393572	393592	21
3120	Pf3D7_01_v3	393963	394508	-	2415	344	394064	254	394064	394398	335
3121	Pf3D7_01_v3	394640	395288	-	1200	316	394969	53	394691	395188	498
3123	Pf3D7_01_v3	395367	395509	-	123	42	395458	22	395381	395471	91
1411	Pf3D7_01_v3	395992	396088	+	39	13	395993	6	395993	396068	76
1412	Pf3D7_01_v3	396200	396262	+	49	12	396237	26	396221	396237	17
1415	Pf3D7_01_v3	396533	397282	+	1979	369	396791	88	396659	397127	469
1418	Pf3D7_01_v3	397700	397814	+	102	38	397802	12	397718	397805	88
1419	Pf3D7_01_v3	397853	398579	+	1602	368	398388	83	397931	398421	491
1420	Pf3D7_01_v3	398606	398691	+	42	9	398620	21	398620	398666	47
1426	Pf3D7_01_v3	399030	399290	+	206	48	399260	45	399089	399260	172
1436	Pf3D7_01_v3	400128	400194	+	44	10	400130	12	400130	400181	52
1442	Pf3D7_01_v3	400615	400652	+	55	11	400646	20	400634	400650	17
1443	Pf3D7_01_v3	400683	401195	+	1165	205	400820	239	400782	401068	287
1444	Pf3D7_01_v3	401220	401303	+	79	15	401290	16	401228	401303	76
1446	Pf3D7_01_v3	401381	401419	+	42	5	401419	28	401391	401419	29
1448	Pf3D7_01_v3	401553	401939	+	478	82	401816	120	401622	401863	242
1449	Pf3D7_01_v3	401967	402108	+	88	32	401969	8	401969	402083	115
1450	Pf3D7_01_v3	402135	402214	+	87	25	402159	21	402138	402204	67
1453	Pf3D7_01_v3	402410	402513	+	72	19	402470	12	402424	402504	81
1464	Pf3D7_01_v3	403272	403391	+	104	30	403355	21	403306	403388	83
3135	Pf3D7_01_v3	404010	404103	-	36	20	404081	4	404031	404084	54
3137	Pf3D7_01_v3	404208	404209	-	67	1	404209	67	404209	404209	1
3144	Pf3D7_01_v3	404915	404964	-	147	16	404961	39	404916	404963	48
1468	Pf3D7_01_v3	404996	404997	+	96	1	404997	96	404997	404997	1
3145	Pf3D7_01_v3	405074	405139	-	58	17	405110	22	405078	405124	47
1470	Pf3D7_01_v3	405284	405806	+	519	174	405696	36	405353	405760	408
3147	Pf3D7_01_v3	405322	405425	-	100	33	405400	12	405342	405420	79
3148	Pf3D7_01_v3	405474	405483	-	44	3	405478	32	405475	405483	9
1471	Pf3D7_01_v3	405869	406286	+	494	146	406153	46	406010	406274	265
1472	Pf3D7_01_v3	406318	407042	+	1638	387	406597	100	406408	406911	504
1473	Pf3D7_01_v3	407128	408438	+	7623	811	408210	1345	407762	408259	498
1474	Pf3D7_01_v3	408489	408734	+	192	47	408597	57	408522	408634	113
1475	Pf3D7_01_v3	408758	409011	+	315	53	408873	47	408804	408953	150
1477	Pf3D7_01_v3	409114	409221	+	75	24	409115	32	409115	409199	85
1480	Pf3D7_01_v3	409404	409562	+	129	33	409551	35	409462	409551	90
1481	Pf3D7_01_v3	409649	409699	+	64	15	409689	11	409657	409698	42
1483	Pf3D7_01_v3	409818	409902	+	105	18	409864	41	409823	409886	64
1488	Pf3D7_01_v3	410327	410390	+	50	14	410380	10	410331	410388	58
1490	Pf3D7_01_v3	410513	410526	+	87	2	410526	84	410526	410526	1
1491	Pf3D7_01_v3	410567	410647	+	45	13	410620	9	410584	410647	64
1492	Pf3D7_01_v3	410680	410765	+	51	9	410745	17	410681	410745	65
3153	Pf3D7_01_v3	411280	411307	-	34	12	411291	8	411285	411296	12
3163	Pf3D7_01_v3	413214	413277	-	41	8	413233	17	413233	413277	45
3166	Pf3D7_01_v3	413572	414559	-	2892	481	413965	859	413797	414209	413
3167	Pf3D7_01_v3	414579	414622	-	67	8	414610	25	414600	414615	16
3168	Pf3D7_01_v3	414645	414787	-	69	21	414727	32	414671	414753	83
3171	Pf3D7_01_v3	414963	415208	-	462	105	415179	75	415007	415179	173
3173	Pf3D7_01_v3	415285	415362	-	237	61	415332	32	415302	415354	53
3174	Pf3D7_01_v3	415467	415777	-	347	99	415485	73	415485	415719	235
1508	Pf3D7_01_v3	416454	416455	+	38	1	416455	38	416455	416455	1
1516	Pf3D7_01_v3	417499	417991	+	958	202	417746	155	417611	417908	298
1518	Pf3D7_01_v3	418099	418181	+	45	12	418129	22	418104	418165	62
1519	Pf3D7_01_v3	418202	418246	+	71	6	418244	58	418238	418244	7
1520	Pf3D7_01_v3	418266	418868	+	1133	209	418380	126	418380	418699	320
1521	Pf3D7_01_v3	418920	419004	+	36	19	418979	6	418929	418998	70
3191	Pf3D7_01_v3	418958	418985	-	56	6	418974	12	418959	418985	27
1522	Pf3D7_01_v3	419036	419408	+	521	109	419376	53	419075	419376	302
1523	Pf3D7_01_v3	419443	419556	+	47	21	419449	9	419449	419543	95
1524	Pf3D7_01_v3	419587	419926	+	497	131	419841	49	419670	419871	202
1525	Pf3D7_01_v3	420083	420118	+	74	22	420091	21	420084	420103	20
3200	Pf3D7_01_v3	420431	420646	-	118	33	420557	17	420468	420597	130
3201	Pf3D7_01_v3	420688	420717	-	50	5	420716	25	420701	420716	16
3204	Pf3D7_01_v3	420847	420860	-	114	3	420850	103	420850	420850	1
3209	Pf3D7_01_v3	421178	421343	-	39	24	421214	4	421197	421324	128
1529	Pf3D7_01_v3	421336	421341	+	73	2	421341	72	421341	421341	1
3213	Pf3D7_01_v3	421630	421710	-	51	12	421631	21	421631	421693	63
3215	Pf3D7_01_v3	421773	421816	-	137	4	421774	125	421774	421774	1
3219	Pf3D7_01_v3	422129	422994	-	3202	516	422747	804	422317	422790	474
3220	Pf3D7_01_v3	423049	423945	-	1076	298	423864	56	423151	423854	704
3223	Pf3D7_01_v3	424090	424157	-	75	18	424101	17	424101	424155	55
3224	Pf3D7_01_v3	424178	424212	-	57	9	424189	32	424185	424212	28
3225	Pf3D7_01_v3	424235	424255	-	82	5	424239	60	424239	424247	9
3226	Pf3D7_01_v3	424367	424398	-	41	6	424382	25	424369	424382	14
3227	Pf3D7_01_v3	424462	424651	-	59	27	424621	9	424496	424646	151
3228	Pf3D7_01_v3	424671	425035	-	487	85	424967	106	424763	424979	217
3229	Pf3D7_01_v3	425061	425248	-	264	53	425163	32	425098	425221	124
3230	Pf3D7_01_v3	425270	425373	-	99	26	425274	19	425274	425355	82
3231	Pf3D7_01_v3	425400	426042	-	685	154	425895	41	425457	425935	479
3232	Pf3D7_01_v3	426080	426150	-	59	11	426141	33	426097	426141	45
3234	Pf3D7_01_v3	426228	426333	-	176	20	426333	134	426275	426333	59
3236	Pf3D7_01_v3	426462	426500	-	40	4	426463	24	426463	426481	19
3237	Pf3D7_01_v3	426536	426757	-	198	42	426542	42	426542	426693	152
3238	Pf3D7_01_v3	426777	426881	-	39	12	426881	8	426780	426881	102
3241	Pf3D7_01_v3	427132	427243	-	36	18	427174	6	427134	427226	93
3242	Pf3D7_01_v3	427270	427991	-	1311	229	427557	99	427337	427749	413
3243	Pf3D7_01_v3	428013	428108	-	88	14	428098	25	428046	428108	63
3244	Pf3D7_01_v3	428278	428316	-	42	6	428316	32	428286	428316	31
1536	Pf3D7_01_v3	428699	428777	+	35	11	428754	9	428723	428774	52
1542	Pf3D7_01_v3	429175	429284	+	98	12	429195	66	429195	429253	59
3247	Pf3D7_01_v3	429588	429596	-	34	3	429596	27	429595	429596	2
3257	Pf3D7_01_v3	430507	430640	-	128	39	430597	41	430511	430612	102
3258	Pf3D7_01_v3	430666	430971	-	702	123	430907	140	430773	430925	153
3260	Pf3D7_01_v3	431038	431081	-	83	10	431039	34	431039	431070	32
3261	Pf3D7_01_v3	431104	431116	-	39	5	431105	20	431105	431112	8
3263	Pf3D7_01_v3	431323	431375	-	47	20	431364	7	431350	431371	22
3264	Pf3D7_01_v3	431416	431485	-	39	19	431468	12	431433	431481	49
3268	Pf3D7_01_v3	431724	432508	-	2918	421	431865	180	431865	432259	395
3270	Pf3D7_01_v3	432597	432737	-	78	23	432680	11	432628	432713	86
3277	Pf3D7_01_v3	433131	433145	-	166	4	433145	151	433145	433145	1
3279	Pf3D7_01_v3	433332	433450	-	76	18	433404	28	433355	433432	78
3281	Pf3D7_01_v3	433566	433699	-	83	28	433640	7	433588	433689	102
3285	Pf3D7_01_v3	433931	433989	-	78	13	433971	41	433950	433989	40
3289	Pf3D7_01_v3	434206	434330	-	280	42	434284	57	434247	434317	71
3290	Pf3D7_01_v3	434350	435170	-	2784	526	434588	221	434504	434923	420
3291	Pf3D7_01_v3	435191	435296	-	174	26	435250	109	435223	435277	55
3293	Pf3D7_01_v3	435388	435515	-	96	50	435502	7	435429	435503	75
3294	Pf3D7_01_v3	435576	435605	-	94	6	435577	84	435577	435581	5
3295	Pf3D7_01_v3	435630	435867	-	164	52	435698	43	435658	435858	201
3296	Pf3D7_01_v3	435890	436052	-	79	30	435909	9	435907	436044	138
3298	Pf3D7_01_v3	436165	436479	-	581	151	436264	41	436223	436388	166
1555	Pf3D7_01_v3	436496	437396	+	2086	359	437056	132	436574	437279	706
1556	Pf3D7_01_v3	437479	437537	+	76	17	437508	25	437488	437530	43
1557	Pf3D7_01_v3	437562	437748	+	161	35	437566	34	437566	437699	134
1558	Pf3D7_01_v3	437775	437832	+	46	9	437778	17	437778	437813	36
1559	Pf3D7_01_v3	437852	438476	+	1763	375	438410	140	437996	438419	424
3302	Pf3D7_01_v3	439076	439163	-	37	12	439090	9	439077	439136	60
3305	Pf3D7_01_v3	439484	439620	-	90	34	439504	20	439498	439594	97
3306	Pf3D7_01_v3	439641	439746	-	89	19	439746	17	439656	439746	91
3308	Pf3D7_01_v3	439961	440474	-	10690	368	440346	3315	440248	440374	127
3309	Pf3D7_01_v3	440554	440646	-	3437	92	440559	2857	440559	440595	37
3311	Pf3D7_01_v3	440726	442034	-	7449	891	441894	713	440970	441894	925
1571	Pf3D7_01_v3	442220	442501	+	429	63	442266	185	442247	442390	144
3317	Pf3D7_01_v3	442515	442556	-	36	5	442521	21	442518	442521	4
3319	Pf3D7_01_v3	442640	443172	-	419	135	442771	57	442734	443093	360
3320	Pf3D7_01_v3	443194	443323	-	77	17	443244	21	443204	443301	98
3321	Pf3D7_01_v3	443352	443503	-	97	25	443437	21	443377	443488	112
3322	Pf3D7_01_v3	443548	443752	-	100	43	443742	8	443580	443742	163
3324	Pf3D7_01_v3	443860	443998	-	86	24	443938	28	443889	443981	93
3330	Pf3D7_01_v3	444639	444702	-	44	13	444648	11	444648	444695	48
1576	Pf3D7_01_v3	444987	445146	+	98	25	445067	17	445010	445116	107
1579	Pf3D7_01_v3	445479	445763	+	194	65	445625	16	445509	445735	227
1580	Pf3D7_01_v3	445790	446557	+	6130	507	446298	646	446021	446330	310
1581	Pf3D7_01_v3	446578	446718	+	328	28	446590	230	446590	446649	60
1583	Pf3D7_01_v3	446856	446864	+	39	3	446864	32	446861	446864	4
1585	Pf3D7_01_v3	446931	446976	+	33	7	446942	17	446936	446957	22
1587	Pf3D7_01_v3	447119	447204	+	84	23	447183	30	447131	447183	53
1588	Pf3D7_01_v3	447314	447432	+	69	18	447391	39	447355	447424	70
1591	Pf3D7_01_v3	447618	447812	+	244	35	447670	131	447641	447722	82
1592	Pf3D7_01_v3	447839	447904	+	38	20	447904	9	447841	447904	64
1593	Pf3D7_01_v3	448030	448111	+	120	19	448042	46	448034	448079	46
1598	Pf3D7_01_v3	448556	448640	+	77	13	448635	28	448597	448640	44
1604	Pf3D7_01_v3	449252	449495	+	193	63	449334	30	449267	449449	183
3338	Pf3D7_01_v3	449607	449701	-	53	18	449674	7	449627	449683	57
3339	Pf3D7_01_v3	449750	449927	-	104	36	449927	34	449753	449927	175
3342	Pf3D7_01_v3	450052	450113	-	87	12	450079	19	450056	450113	58
3346	Pf3D7_01_v3	450294	450428	-	210	39	450297	34	450297	450424	128
3347	Pf3D7_01_v3	450589	451321	-	3190	373	450830	478	450667	451293	627
3348	Pf3D7_01_v3	451341	451411	-	40	17	451356	8	451344	451405	62
3351	Pf3D7_01_v3	451645	451738	-	132	27	451721	41	451651	451724	74
3353	Pf3D7_01_v3	451832	451900	-	33	7	451840	12	451840	451900	61
1610	Pf3D7_01_v3	451851	451852	+	34	1	451852	34	451852	451852	1
3361	Pf3D7_01_v3	452640	452692	-	38	6	452692	25	452653	452692	40
3362	Pf3D7_01_v3	452854	452882	-	110	6	452862	46	452857	452882	26
3363	Pf3D7_01_v3	452977	453030	-	46	15	452982	10	452982	453023	42
3365	Pf3D7_01_v3	453093	453217	-	149	30	453132	48	453118	453186	69
1611	Pf3D7_01_v3	461819	461820	+	39	1	461820	39	461820	461820	1
1618	Pf3D7_01_v3	464615	464745	+	142	13	464700	85	464699	464715	17
1619	Pf3D7_01_v3	464817	464911	+	89	10	464887	58	464818	464887	70
1621	Pf3D7_01_v3	464997	465089	+	35	16	465045	6	464999	465084	86
1630	Pf3D7_01_v3	466247	466283	+	149	7	466266	126	466266	466270	5
1631	Pf3D7_01_v3	466304	466708	+	254	90	466582	43	466353	466626	274
1632	Pf3D7_01_v3	466748	466770	+	40	4	466753	25	466753	466770	18
1641	Pf3D7_01_v3	467401	467884	+	407	103	467764	32	467460	467815	356
1646	Pf3D7_01_v3	468168	468324	+	116	37	468228	32	468186	468318	133
1647	Pf3D7_01_v3	468347	468691	+	287	80	468418	22	468361	468594	234
1649	Pf3D7_01_v3	468934	469493	+	9297	322	469217	2623	469191	469307	117
1653	Pf3D7_01_v3	469719	470025	+	198	44	469891	47	469777	469995	219
1655	Pf3D7_01_v3	470114	470160	+	39	9	470148	17	470116	470160	45
1666	Pf3D7_01_v3	470926	471266	+	232	76	471039	22	470988	471258	271
1675	Pf3D7_01_v3	474044	474219	+	4218	91	474119	1909	474084	474119	36
1676	Pf3D7_01_v3	474281	474344	+	41	23	474283	8	474283	474339	57
1678	Pf3D7_01_v3	474468	474542	+	40	11	474527	27	474471	474527	57
1680	Pf3D7_01_v3	474625	474674	+	67	16	474652	15	474647	474667	21
1681	Pf3D7_01_v3	474697	474774	+	42	15	474703	21	474703	474756	54
1682	Pf3D7_01_v3	474800	474899	+	118	35	474807	20	474806	474867	62
1683	Pf3D7_01_v3	474939	475046	+	2069	93	474979	603	474957	474989	33
1684	Pf3D7_01_v3	475067	475211	+	2245	117	475096	1141	475093	475163	71
1687	Pf3D7_01_v3	475356	475373	+	46	10	475366	21	475366	475372	7
1688	Pf3D7_01_v3	475411	475475	+	47	25	475457	12	475418	475466	49
1690	Pf3D7_01_v3	475603	475718	+	380	58	475691	118	475618	475694	77
1692	Pf3D7_01_v3	477300	477330	+	402	30	477301	303	477301	477313	13
1693	Pf3D7_01_v3	477606	477740	+	1415	94	477667	570	477663	477724	62
1694	Pf3D7_01_v3	477781	478417	+	342550	522	477964	332446	477964	477964	1
3385	Pf3D7_01_v3	478158	478159	-	84	1	478159	84	478159	478159	1
1695	Pf3D7_01_v3	478536	478592	+	134	48	478552	25	478542	478582	41
1696	Pf3D7_01_v3	478625	478650	+	212	24	478626	107	478626	478641	16
1697	Pf3D7_01_v3	478702	478736	+	84	27	478709	10	478706	478726	21
1698	Pf3D7_01_v3	478821	478991	+	1092	149	478827	432	478825	478940	116
1700	Pf3D7_01_v3	479503	479615	+	3655	97	479534	1312	479534	479576	43
3391	Pf3D7_01_v3	479606	479642	-	47	10	479621	12	479618	479639	22
1701	Pf3D7_01_v3	479782	479834	+	185	35	479798	77	479793	479810	18
1703	Pf3D7_01_v3	479926	480082	+	8021	140	480036	2905	479937	480036	100
1704	Pf3D7_01_v3	480429	480463	+	157	33	480435	21	480435	480457	23
1705	Pf3D7_01_v3	480521	480546	+	45	16	480530	8	480523	480540	18
1706	Pf3D7_01_v3	480577	480629	+	71	30	480583	15	480583	480615	33
1707	Pf3D7_01_v3	480656	480774	+	246	95	480695	34	480672	480747	76
1708	Pf3D7_01_v3	480833	480877	+	45	26	480847	5	480837	480868	32
3398	Pf3D7_01_v3	482059	482202	-	110	16	482074	54	482069	482187	119
3402	Pf3D7_01_v3	482568	482915	-	471	103	482682	22	482661	482849	189
3404	Pf3D7_01_v3	483017	483083	-	45	12	483022	21	483022	483072	51
3406	Pf3D7_01_v3	483154	483197	-	44	9	483164	15	483164	483185	22
1725	Pf3D7_01_v3	485397	485484	+	106	8	485469	53	485398	485469	72
1730	Pf3D7_01_v3	485946	486588	+	1408	261	486172	173	486073	486410	338
1732	Pf3D7_01_v3	486711	487158	+	341	120	486969	36	486822	487085	264
1733	Pf3D7_01_v3	487195	487275	+	49	26	487208	6	487202	487266	65
1734	Pf3D7_01_v3	487300	487358	+	61	13	487325	25	487301	487349	49
3416	Pf3D7_01_v3	487967	489838	-	6099	1245	488433	570	488124	489494	1371
3417	Pf3D7_01_v3	490044	490109	-	52	14	490069	30	490069	490093	25
3418	Pf3D7_01_v3	490142	490219	-	65	13	490185	30	490167	490219	53
3419	Pf3D7_01_v3	490246	490443	-	191	34	490266	45	490266	490437	172
1748	Pf3D7_01_v3	497253	497294	+	33	9	497254	12	497254	497293	40
3424	Pf3D7_01_v3	500509	500607	-	34	20	500551	6	500514	500606	93
3433	Pf3D7_01_v3	501384	502585	-	6015	812	502167	672	501706	502423	718
3434	Pf3D7_01_v3	502606	503579	-	7104	535	503114	5188	502857	503114	258
3437	Pf3D7_01_v3	503971	503989	-	85	4	503989	55	503973	503989	17
3447	Pf3D7_01_v3	505187	505188	-	36	1	505188	36	505188	505188	1
3448	Pf3D7_01_v3	505266	505283	-	51	4	505283	32	505269	505283	15
3449	Pf3D7_01_v3	505321	505660	-	285	59	505546	43	505337	505585	249
3453	Pf3D7_01_v3	506024	506084	-	107	10	506036	53	506035	506072	38
3454	Pf3D7_01_v3	506106	506353	-	71	34	506114	9	506114	506341	228
3456	Pf3D7_01_v3	506453	506574	-	82	27	506477	25	506477	506543	67
3457	Pf3D7_01_v3	506767	507119	-	405	76	506906	60	506833	507053	221
3458	Pf3D7_01_v3	507140	507324	-	64	20	507162	34	507162	507280	119
3461	Pf3D7_01_v3	508774	508775	-	88	1	508775	88	508775	508775	1
3470	Pf3D7_01_v3	511394	511425	-	110	14	511401	59	511401	511419	19
1775	Pf3D7_01_v3	520690	520756	+	66	18	520756	21	520699	520756	58
1776	Pf3D7_01_v3	520777	520809	+	37	4	520797	32	520797	520797	1
1777	Pf3D7_01_v3	520839	520920	+	83	11	520874	21	520840	520913	74
1779	Pf3D7_01_v3	520999	521025	+	50	7	521020	32	521000	521020	21
1780	Pf3D7_01_v3	521117	521228	+	132	15	521168	101	521154	521173	20
1790	Pf3D7_01_v3	522019	522039	+	48	6	522023	28	522023	522039	17
1793	Pf3D7_01_v3	522325	522367	+	152	8	522332	118	522332	522361	30
1801	Pf3D7_01_v3	523478	523482	+	40	2	523479	38	523479	523479	1
1812	Pf3D7_01_v3	535410	535445	+	44	5	535411	36	535411	535425	15
3506	Pf3D7_01_v3	538116	538173	-	94	19	538158	41	538149	538163	15
3511	Pf3D7_01_v3	538720	538721	-	34	1	538721	34	538721	538721	1
1838	Pf3D7_01_v3	542841	542859	+	148	5	542842	90	542842	542850	9
1839	Pf3D7_01_v3	542899	543109	+	383	36	542947	97	542910	543064	155
1840	Pf3D7_01_v3	543130	543556	+	535	67	543262	91	543193	543490	298
1841	Pf3D7_01_v3	543578	543977	+	646	84	543660	94	543646	543945	300
1842	Pf3D7_01_v3	544132	544181	+	50	6	544156	21	544133	544156	24
3518	Pf3D7_01_v3	544180	544181	-	59	1	544181	59	544181	544181	1
1845	Pf3D7_01_v3	544294	544312	+	102	5	544311	87	544311	544311	1
3519	Pf3D7_01_v3	544450	544451	-	77	1	544451	77	544451	544451	1
1848	Pf3D7_01_v3	544494	544504	+	70	3	544504	63	544496	544504	9
1849	Pf3D7_01_v3	544593	544687	+	128	16	544594	28	544594	544674	81
1853	Pf3D7_01_v3	544981	545029	+	47	6	545017	32	545004	545017	14
1860	Pf3D7_01_v3	545439	545444	+	102	2	545444	100	545444	545444	1
1868	Pf3D7_01_v3	546033	546034	+	41	1	546034	41	546034	546034	1
3523	Pf3D7_01_v3	547954	548060	-	83	19	548006	35	547984	548033	50
3525	Pf3D7_01_v3	548194	548211	-	48	4	548195	43	548195	548197	3
3526	Pf3D7_01_v3	548352	548558	-	333	36	548469	178	548380	548477	98
3527	Pf3D7_01_v3	548581	548698	-	260	39	548588	132	548586	548635	50
1882	Pf3D7_01_v3	552394	552403	+	40	4	552397	14	552395	552403	9
1886	Pf3D7_01_v3	552592	552677	+	147	13	552593	72	552593	552677	85
1890	Pf3D7_01_v3	552919	552992	+	67	13	552992	22	552920	552992	73
1891	Pf3D7_01_v3	553013	553084	+	249	19	553027	107	553027	553080	54
1892	Pf3D7_01_v3	553111	553149	+	77	12	553149	28	553112	553149	38
1894	Pf3D7_01_v3	553287	553381	+	136	10	553305	76	553288	553323	36
1897	Pf3D7_01_v3	569342	569372	+	35	8	569368	8	569343	569371	29
3552	Pf3D7_01_v3	575169	575184	-	58	3	575170	34	575170	575174	5
1908	Pf3D7_01_v3	577949	577958	+	43	2	577950	41	577950	577950	1
1909	Pf3D7_01_v3	578050	578051	+	35	1	578051	35	578051	578051	1
1922	Pf3D7_01_v3	579865	579899	+	136	6	579886	120	579886	579886	1
1934	Pf3D7_01_v3	582263	582347	+	44	12	582307	11	582280	582330	51
1937	Pf3D7_01_v3	582477	582488	+	34	2	582488	32	582488	582488	1
1948	Pf3D7_01_v3	583562	583588	+	60	4	583563	48	583563	583578	16
1955	Pf3D7_01_v3	586242	586253	+	53	3	586243	43	586243	586245	3
1959	Pf3D7_01_v3	587006	587024	+	36	4	587022	27	587022	587024	3
1961	Pf3D7_01_v3	587090	587099	+	130	3	587091	127	587091	587091	1
1968	Pf3D7_01_v3	587607	587699	+	48	16	587699	10	587622	587699	78
1970	Pf3D7_01_v3	587859	587902	+	134	5	587902	57	587860	587902	43
1975	Pf3D7_01_v3	588278	588279	+	43	1	588279	43	588279	588279	1
3564	Pf3D7_01_v3	605858	605859	-	56	1	605859	56	605859	605859	1
3576	Pf3D7_01_v3	608547	608652	-	173	29	608644	26	608582	608652	71
3578	Pf3D7_01_v3	617053	617071	-	35	7	617070	12	617060	617070	11
6382	Pf3D7_02_v3	1370	1570	-	99	34	1487	17	1380	1531	152
6383	Pf3D7_02_v3	1590	1675	-	108	41	1668	13	1603	1670	68
6384	Pf3D7_02_v3	1706	1800	-	164	35	1771	39	1726	1787	62
6387	Pf3D7_02_v3	1916	2095	-	236	52	2054	81	1959	2087	129
6400	Pf3D7_02_v3	5089	5162	-	40	17	5157	6	5092	5157	66
6403	Pf3D7_02_v3	5564	5580	-	58	2	5565	57	5565	5565	1
3585	Pf3D7_02_v3	29995	30087	+	52	15	30066	21	30015	30070	56
6409	Pf3D7_02_v3	31267	31643	-	164	71	31565	11	31352	31603	252
6410	Pf3D7_02_v3	31663	31688	-	46	8	31682	25	31667	31682	16
6430	Pf3D7_02_v3	112060	112220	-	83	27	112170	17	112092	112182	91
6431	Pf3D7_02_v3	112247	112342	-	94	23	112303	32	112252	112336	85
6432	Pf3D7_02_v3	112366	112530	-	91	43	112459	25	112395	112492	98
3601	Pf3D7_02_v3	112705	112712	+	34	3	112712	30	112710	112712	3
6441	Pf3D7_02_v3	113520	113605	-	38	20	113547	6	113534	113593	60
6443	Pf3D7_02_v3	113691	113783	-	57	21	113768	11	113702	113773	72
6444	Pf3D7_02_v3	113811	113941	-	50	22	113822	9	113822	113926	105
6447	Pf3D7_02_v3	114049	114204	-	228	50	114102	52	114053	114160	108
6452	Pf3D7_02_v3	114751	114765	-	33	3	114765	17	114752	114765	14
6456	Pf3D7_02_v3	116500	116501	-	90	1	116501	90	116501	116501	1
6463	Pf3D7_02_v3	119103	119120	-	39	5	119120	32	119108	119120	13
3609	Pf3D7_02_v3	119218	119219	+	35	1	119219	35	119219	119219	1
3619	Pf3D7_02_v3	120174	120190	+	35	4	120181	14	120181	120190	10
3620	Pf3D7_02_v3	120216	120264	+	36	4	120264	32	120246	120264	19
3623	Pf3D7_02_v3	120441	120963	+	1064	152	120762	247	120593	120864	272
3625	Pf3D7_02_v3	121076	121217	+	196	32	121160	60	121103	121166	64
3626	Pf3D7_02_v3	121237	122074	+	2347	293	122072	88	121318	121994	677
3627	Pf3D7_02_v3	122161	122606	+	895	116	122268	90	122207	122559	353
3628	Pf3D7_02_v3	122633	122885	+	334	37	122813	217	122670	122830	161
3633	Pf3D7_02_v3	123812	123861	+	36	8	123824	22	123814	123850	37
6474	Pf3D7_02_v3	126637	126693	-	53	14	126660	12	126654	126665	12
3642	Pf3D7_02_v3	127308	127494	+	187	118	127429	14	127352	127479	128
3643	Pf3D7_02_v3	127582	128719	+	42423	1001	127746	12377	127728	128203	476
6479	Pf3D7_02_v3	128826	128847	-	33	2	128847	32	128847	128847	1
3652	Pf3D7_02_v3	129362	129397	+	33	7	129363	11	129363	129397	35
3653	Pf3D7_02_v3	129543	129625	+	55	21	129569	12	129554	129619	66
6492	Pf3D7_02_v3	130385	130443	-	48	6	130386	17	130386	130431	46
6493	Pf3D7_02_v3	130497	131306	-	1153	257	130893	73	130663	131199	537
6494	Pf3D7_02_v3	131339	131617	-	458	91	131477	39	131377	131586	210
6495	Pf3D7_02_v3	131638	131813	-	160	36	131768	50	131649	131795	147
6496	Pf3D7_02_v3	131833	132050	-	713	76	132031	310	131868	132031	164
6498	Pf3D7_02_v3	132111	132467	-	683	75	132112	425	132112	132305	194
6504	Pf3D7_02_v3	132934	133051	-	142	19	132936	82	132936	133008	73
6511	Pf3D7_02_v3	133452	133589	-	62	16	133453	25	133453	133582	130
6512	Pf3D7_02_v3	133632	133918	-	134	46	133644	35	133644	133862	219
6514	Pf3D7_02_v3	134028	134106	-	40	12	134087	17	134043	134087	45
3662	Pf3D7_02_v3	134737	134766	+	85	7	134754	53	134739	134762	24
3663	Pf3D7_02_v3	134792	134865	+	53	10	134801	17	134801	134846	46
3666	Pf3D7_02_v3	135321	135326	+	119	3	135322	108	135322	135322	1
3667	Pf3D7_02_v3	135386	135435	+	71	6	135387	53	135387	135435	49
3672	Pf3D7_02_v3	135647	135859	+	86	35	135648	12	135648	135814	167
3673	Pf3D7_02_v3	135900	136041	+	82	22	136040	25	135932	136040	109
3675	Pf3D7_02_v3	136111	136246	+	57	21	136230	13	136122	136232	111
3678	Pf3D7_02_v3	136408	136473	+	54	9	136416	41	136416	136452	37
6521	Pf3D7_02_v3	136519	136532	-	42	4	136524	35	136524	136524	1
3679	Pf3D7_02_v3	136552	136665	+	99	13	136582	32	136575	136638	64
6524	Pf3D7_02_v3	136710	136824	-	46	17	136758	7	136719	136821	103
3681	Pf3D7_02_v3	136756	136827	+	77	11	136757	45	136757	136823	67
3684	Pf3D7_02_v3	136956	137136	+	239	78	137121	45	136969	137121	153
6528	Pf3D7_02_v3	137094	137117	-	46	4	137117	41	137099	137117	19
3685	Pf3D7_02_v3	137159	137539	+	1888	240	137251	163	137196	137446	251
6530	Pf3D7_02_v3	137209	137450	-	217	42	137278	74	137220	137399	180
6531	Pf3D7_02_v3	137470	137570	-	62	16	137527	21	137481	137564	84
6532	Pf3D7_02_v3	137696	137941	-	512	56	137782	79	137727	137884	158
6534	Pf3D7_02_v3	138012	138331	-	392	80	138085	67	138053	138291	239
3686	Pf3D7_02_v3	138062	138099	+	54	4	138073	34	138073	138099	27
6535	Pf3D7_02_v3	138352	138458	-	103	35	138443	12	138361	138447	87
3689	Pf3D7_02_v3	138603	138668	+	150	8	138665	93	138665	138668	4
3690	Pf3D7_02_v3	138688	138822	+	114	25	138804	38	138718	138804	87
3691	Pf3D7_02_v3	138842	138923	+	71	16	138916	35	138866	138916	51
3692	Pf3D7_02_v3	138944	138996	+	84	17	138956	50	138953	138982	30
3702	Pf3D7_02_v3	139675	139760	+	47	13	139722	27	139697	139753	57
3705	Pf3D7_02_v3	139971	140015	+	39	8	140015	25	139994	140015	22
3707	Pf3D7_02_v3	140113	140155	+	70	12	140121	39	140116	140148	33
3710	Pf3D7_02_v3	140523	140604	+	79	20	140536	34	140536	140594	59
3711	Pf3D7_02_v3	140651	140660	+	37	3	140660	33	140653	140660	8
3712	Pf3D7_02_v3	140725	140913	+	643	90	140827	57	140778	140893	116
6548	Pf3D7_02_v3	140740	140770	-	36	3	140759	32	140759	140759	1
6549	Pf3D7_02_v3	140791	140829	-	42	10	140810	12	140794	140826	33
3716	Pf3D7_02_v3	141098	141382	+	443	127	141296	28	141133	141345	213
6558	Pf3D7_02_v3	142084	142134	-	49	7	142096	39	142093	142096	4
6562	Pf3D7_02_v3	142335	142514	-	130	36	142424	21	142379	142511	133
6563	Pf3D7_02_v3	142536	142606	-	226	22	142555	63	142549	142577	29
6564	Pf3D7_02_v3	142635	142854	-	109	37	142831	17	142654	142831	178
6567	Pf3D7_02_v3	142984	143461	-	764	161	143015	113	143015	143385	371
6568	Pf3D7_02_v3	143487	143561	-	109	19	143561	33	143492	143561	70
6569	Pf3D7_02_v3	143664	147842	-	22502	2963	146912	1395	144307	147228	2922
6572	Pf3D7_02_v3	147938	148253	-	238	71	148184	32	147984	148238	255
6573	Pf3D7_02_v3	148303	148539	-	74	36	148442	6	148327	148522	196
6574	Pf3D7_02_v3	148565	148624	-	41	11	148595	20	148588	148600	13
3726	Pf3D7_02_v3	148622	148768	+	174	22	148728	38	148656	148754	99
6586	Pf3D7_02_v3	149713	149714	-	42	1	149714	42	149714	149714	1
6590	Pf3D7_02_v3	150086	150184	-	67	13	150135	28	150087	150184	98
3733	Pf3D7_02_v3	150458	150506	+	39	8	150486	25	150465	150506	42
3734	Pf3D7_02_v3	150536	150716	+	212	29	150559	39	150559	150695	137
6595	Pf3D7_02_v3	150746	151707	-	2362	443	151185	120	150945	151470	526
3736	Pf3D7_02_v3	150805	150954	+	156	22	150839	35	150814	150942	129
6597	Pf3D7_02_v3	151788	151870	-	36	9	151870	12	151794	151870	77
6598	Pf3D7_02_v3	151891	152669	-	5790	486	152103	554	152096	152362	267
6599	Pf3D7_02_v3	152692	152727	-	33	9	152722	12	152694	152727	34
6601	Pf3D7_02_v3	152816	153539	-	492	119	152848	31	152848	153361	514
6603	Pf3D7_02_v3	153640	153697	-	33	10	153695	8	153646	153697	52
6604	Pf3D7_02_v3	153718	154932	-	4385	612	154118	540	153933	154670	738
6609	Pf3D7_02_v3	155197	155317	-	92	16	155262	42	155242	155297	56
6610	Pf3D7_02_v3	155344	155407	-	33	12	155377	8	155347	155397	51
6613	Pf3D7_02_v3	155542	157130	-	2914	603	156954	150	155810	156971	1162
6614	Pf3D7_02_v3	157170	157255	-	82	22	157243	22	157183	157245	63
6616	Pf3D7_02_v3	157408	157480	-	138	12	157457	65	157414	157476	63
3743	Pf3D7_02_v3	157635	157770	+	174	39	157739	50	157639	157739	101
3745	Pf3D7_02_v3	157847	158001	+	84	39	158001	9	157866	158001	136
3748	Pf3D7_02_v3	158167	158244	+	69	6	158185	49	158185	158209	25
3749	Pf3D7_02_v3	158267	158296	+	49	5	158289	32	158276	158289	14
6624	Pf3D7_02_v3	158896	158922	-	57	4	158922	28	158916	158922	7
6625	Pf3D7_02_v3	158954	159300	-	754	110	159163	113	159001	159275	275
6626	Pf3D7_02_v3	159327	159723	-	459	133	159616	32	159381	159679	299
6630	Pf3D7_02_v3	160006	160147	-	84	23	160124	18	160035	160147	113
3758	Pf3D7_02_v3	160450	160731	+	383	75	160517	46	160491	160696	206
3759	Pf3D7_02_v3	160752	160860	+	113	15	160850	42	160768	160858	91
3760	Pf3D7_02_v3	160886	161095	+	128	24	161095	28	160939	161095	157
6637	Pf3D7_02_v3	161473	161512	-	33	22	161493	2	161475	161502	28
6639	Pf3D7_02_v3	161625	161870	-	303	97	161678	23	161655	161831	177
6641	Pf3D7_02_v3	162001	162078	-	54	21	162028	11	162005	162068	64
6642	Pf3D7_02_v3	162210	162380	-	436	69	162366	181	162245	162366	122
6646	Pf3D7_02_v3	162643	162786	-	437	55	162739	143	162645	162747	103
6648	Pf3D7_02_v3	162885	163370	-	1230	244	162950	84	162919	163270	352
6650	Pf3D7_02_v3	163473	163543	-	84	29	163484	8	163475	163536	62
6651	Pf3D7_02_v3	163711	163712	-	36	1	163712	36	163712	163712	1
6655	Pf3D7_02_v3	163909	163996	-	45	15	163915	12	163915	163967	53
3772	Pf3D7_02_v3	165587	165694	+	73	29	165652	14	165600	165685	86
3773	Pf3D7_02_v3	165722	165824	+	239	16	165749	105	165749	165784	36
3775	Pf3D7_02_v3	165924	165953	+	39	4	165943	34	165943	165943	1
3776	Pf3D7_02_v3	166077	166438	+	400	93	166144	35	166100	166380	281
3779	Pf3D7_02_v3	166566	166781	+	180	47	166751	19	166599	166766	168
3780	Pf3D7_02_v3	166803	166954	+	85	22	166843	17	166812	166919	108
3781	Pf3D7_02_v3	166985	167049	+	84	12	166994	25	166994	167028	35
3784	Pf3D7_02_v3	167309	167330	+	34	2	167330	32	167330	167330	1
3787	Pf3D7_02_v3	167447	167530	+	35	12	167523	8	167455	167523	69
6662	Pf3D7_02_v3	168885	168898	-	36	5	168894	28	168887	168894	8
6663	Pf3D7_02_v3	168929	169160	-	751	77	169112	171	169017	169153	137
6664	Pf3D7_02_v3	169186	170033	-	2314	440	169416	117	169317	169829	513
6666	Pf3D7_02_v3	170154	170283	-	79	18	170263	49	170192	170263	72
6676	Pf3D7_02_v3	172111	172182	-	74	17	172118	12	172118	172177	60
6677	Pf3D7_02_v3	172207	172273	-	45	21	172224	4	172221	172268	48
6678	Pf3D7_02_v3	172331	172462	-	284	36	172332	106	172332	172442	111
6696	Pf3D7_02_v3	175220	175351	-	115	26	175304	15	175259	175339	81
6701	Pf3D7_02_v3	176056	176057	-	49	1	176057	49	176057	176057	1
3810	Pf3D7_02_v3	176426	176509	+	51	12	176500	17	176449	176509	61
3814	Pf3D7_02_v3	176700	176753	+	57	9	176749	39	176710	176749	40
3823	Pf3D7_02_v3	177242	177243	+	131	1	177243	131	177243	177243	1
3826	Pf3D7_02_v3	177515	177577	+	50	13	177530	10	177529	177570	42
3827	Pf3D7_02_v3	177718	177728	+	120	4	177719	106	177719	177722	4
3830	Pf3D7_02_v3	178101	178118	+	74	3	178118	72	178118	178118	1
3831	Pf3D7_02_v3	178148	178247	+	34	11	178198	11	178170	178238	69
3834	Pf3D7_02_v3	178810	178923	+	94	29	178855	41	178828	178871	44
3839	Pf3D7_02_v3	179297	179313	+	45	3	179298	43	179298	179298	1
3840	Pf3D7_02_v3	179417	179458	+	38	3	179418	35	179418	179418	1
3844	Pf3D7_02_v3	179693	179769	+	56	12	179742	30	179725	179769	45
3845	Pf3D7_02_v3	179789	179799	+	37	3	179799	32	179796	179799	4
3846	Pf3D7_02_v3	179838	179943	+	74	24	179935	12	179850	179935	86
3853	Pf3D7_02_v3	180704	180756	+	41	7	180750	18	180705	180751	47
6704	Pf3D7_02_v3	181855	181986	-	144	25	181905	32	181865	181943	79
6705	Pf3D7_02_v3	182012	182202	-	86	45	182200	9	182048	182200	153
6707	Pf3D7_02_v3	182261	182310	-	53	13	182304	9	182276	182305	30
6708	Pf3D7_02_v3	182331	182415	-	63	19	182401	10	182344	182410	67
6712	Pf3D7_02_v3	182599	182726	-	40	17	182700	6	182617	182700	84
6713	Pf3D7_02_v3	182751	182823	-	63	14	182819	25	182780	182823	44
6714	Pf3D7_02_v3	182853	182916	-	44	8	182874	28	182874	182896	23
6715	Pf3D7_02_v3	182939	182969	-	142	8	182969	74	182949	182969	21
6716	Pf3D7_02_v3	182990	184140	-	13747	822	183347	6339	183300	183702	403
6718	Pf3D7_02_v3	184205	188321	-	12255	2078	187124	673	184478	187931	3454
6719	Pf3D7_02_v3	188345	188413	-	41	12	188375	22	188361	188395	35
6720	Pf3D7_02_v3	188436	188556	-	55	22	188539	8	188447	188540	94
6722	Pf3D7_02_v3	188627	189878	-	12588	888	189063	2915	188968	189224	257
3878	Pf3D7_02_v3	191989	192688	+	1626	359	192189	173	192109	192438	330
3879	Pf3D7_02_v3	192713	193202	+	5531	413	192770	882	192770	193151	382
3880	Pf3D7_02_v3	193250	194042	+	3171	436	193405	666	193363	193908	546
3882	Pf3D7_02_v3	194277	194350	+	61	12	194328	41	194295	194328	34
3883	Pf3D7_02_v3	194374	194633	+	264	102	194518	21	194463	194586	124
6759	Pf3D7_02_v3	195163	196845	-	5626	752	195923	1645	195498	196505	1008
6760	Pf3D7_02_v3	196868	196987	-	60	19	196922	21	196887	196957	71
6774	Pf3D7_02_v3	198909	198951	-	50	7	198910	28	198910	198929	20
6781	Pf3D7_02_v3	199538	199630	-	75	14	199566	51	199566	199606	41
6789	Pf3D7_02_v3	200757	200761	-	44	2	200761	43	200761	200761	1
6793	Pf3D7_02_v3	201060	201111	-	67	8	201072	32	201072	201097	26
6797	Pf3D7_02_v3	201549	201619	-	44	6	201600	35	201583	201600	18
6798	Pf3D7_02_v3	201661	201703	-	64	5	201694	50	201676	201694	19
6799	Pf3D7_02_v3	201724	201990	-	247	50	201916	58	201756	201945	190
6800	Pf3D7_02_v3	202033	202084	-	44	8	202081	15	202034	202084	51
6813	Pf3D7_02_v3	203075	203239	-	190	32	203174	30	203095	203230	136
6814	Pf3D7_02_v3	203264	203384	-	72	21	203299	15	203267	203380	114
6815	Pf3D7_02_v3	203409	203455	-	38	10	203434	13	203430	203453	24
6816	Pf3D7_02_v3	203483	203571	-	175	11	203561	128	203512	203561	50
6821	Pf3D7_02_v3	203908	204027	-	56	18	203938	11	203909	203988	80
6831	Pf3D7_02_v3	205010	205267	-	143	64	205051	11	205036	205238	203
6833	Pf3D7_02_v3	205352	205579	-	411	93	205443	85	205418	205552	135
6834	Pf3D7_02_v3	205673	205867	-	114	51	205780	15	205706	205845	140
6835	Pf3D7_02_v3	205894	205977	-	94	16	205955	60	205916	205955	40
6836	Pf3D7_02_v3	206004	206123	-	35	17	206005	6	206005	206100	96
6837	Pf3D7_02_v3	206148	206273	-	58	22	206219	13	206162	206270	109
6840	Pf3D7_02_v3	206379	206492	-	62	22	206488	12	206382	206492	111
6843	Pf3D7_02_v3	206661	206858	-	72	23	206742	9	206684	206824	141
6845	Pf3D7_02_v3	206950	207455	-	1170	245	207406	160	207072	207406	335
3895	Pf3D7_02_v3	207407	207432	+	52	20	207428	12	207412	207430	19
6852	Pf3D7_02_v3	208202	208217	-	44	6	208204	12	208203	208217	15
3898	Pf3D7_02_v3	209030	209102	+	43	12	209063	8	209056	209101	46
6869	Pf3D7_02_v3	210078	210142	-	69	13	210084	34	210084	210122	39
6873	Pf3D7_02_v3	210334	210543	-	168	38	210415	48	210385	210492	108
6876	Pf3D7_02_v3	210657	210969	-	465	77	210819	53	210700	210915	216
6877	Pf3D7_02_v3	210995	211058	-	89	18	211034	52	211018	211054	37
3909	Pf3D7_02_v3	211150	211239	+	74	20	211184	11	211168	211217	50
3910	Pf3D7_02_v3	211269	211352	+	91	16	211318	28	211318	211350	33
3913	Pf3D7_02_v3	211647	211657	+	34	4	211649	17	211648	211651	4
3916	Pf3D7_02_v3	211883	211932	+	48	10	211888	17	211888	211927	40
3918	Pf3D7_02_v3	212128	212189	+	39	7	212143	17	212143	212189	47
3919	Pf3D7_02_v3	212210	212228	+	63	5	212211	28	212211	212221	11
3920	Pf3D7_02_v3	212266	212404	+	121	25	212320	43	212284	212363	80
3924	Pf3D7_02_v3	213013	213014	+	45	1	213014	45	213014	213014	1
6891	Pf3D7_02_v3	213258	213350	-	42	12	213320	14	213268	213349	82
6893	Pf3D7_02_v3	213457	213469	-	106	2	213469	85	213458	213469	12
6894	Pf3D7_02_v3	213535	213557	-	76	4	213538	32	213536	213557	22
6896	Pf3D7_02_v3	213684	213745	-	45	6	213745	34	213720	213745	26
6905	Pf3D7_02_v3	214997	215102	-	49	15	215030	11	214998	215081	84
6909	Pf3D7_02_v3	215261	215317	-	73	21	215282	10	215282	215304	23
6910	Pf3D7_02_v3	215348	215448	-	58	21	215366	9	215357	215434	78
6911	Pf3D7_02_v3	215470	215534	-	81	10	215508	36	215478	215508	31
6912	Pf3D7_02_v3	215567	215606	-	40	9	215576	21	215576	215603	28
6913	Pf3D7_02_v3	215649	215698	-	44	7	215678	25	215652	215686	35
6914	Pf3D7_02_v3	215725	215750	-	55	6	215750	41	215736	215750	15
6916	Pf3D7_02_v3	215818	215828	-	88	2	215828	86	215828	215828	1
6918	Pf3D7_02_v3	215900	215934	-	43	5	215927	28	215901	215933	33
6931	Pf3D7_02_v3	218108	218116	-	50	3	218116	21	218109	218116	8
6934	Pf3D7_02_v3	218391	218417	-	46	6	218392	17	218392	218417	26
6935	Pf3D7_02_v3	218463	218575	-	171	19	218575	99	218507	218575	69
6936	Pf3D7_02_v3	218605	218679	-	142	15	218653	104	218653	218677	25
6937	Pf3D7_02_v3	218701	218928	-	371	74	218719	57	218719	218921	203
3931	Pf3D7_02_v3	220405	220409	+	138	2	220409	136	220409	220409	1
3947	Pf3D7_02_v3	222974	223141	+	141	38	223141	17	223006	223141	136
3953	Pf3D7_02_v3	223520	223593	+	46	10	223579	25	223527	223579	53
3955	Pf3D7_02_v3	223852	223998	+	81	21	223982	28	223885	223995	111
3958	Pf3D7_02_v3	224117	224129	+	33	2	224129	22	224118	224129	12
6954	Pf3D7_02_v3	226239	226387	-	38	17	226259	6	226244	226376	133
6956	Pf3D7_02_v3	226517	226518	-	53	1	226518	53	226518	226518	1
6959	Pf3D7_02_v3	226810	226844	-	34	5	226836	20	226830	226836	7
6960	Pf3D7_02_v3	226866	227096	-	270	61	226920	46	226908	227054	147
6961	Pf3D7_02_v3	227118	227175	-	173	19	227139	36	227122	227162	41
6962	Pf3D7_02_v3	227200	227513	-	393	123	227308	49	227264	227470	207
3970	Pf3D7_02_v3	227552	227754	+	124	50	227616	14	227572	227738	167
3974	Pf3D7_02_v3	228020	228065	+	51	6	228021	35	228021	228051	31
3979	Pf3D7_02_v3	228421	228462	+	125	4	228422	117	228422	228422	1
3987	Pf3D7_02_v3	228965	229019	+	41	7	228983	25	228983	228996	14
3988	Pf3D7_02_v3	229043	229781	+	1324	227	229511	130	229285	229719	435
3994	Pf3D7_02_v3	230162	230216	+	40	7	230216	31	230178	230216	39
3996	Pf3D7_02_v3	230280	230421	+	92	37	230300	8	230294	230380	87
6970	Pf3D7_02_v3	230446	230461	-	43	2	230461	35	230447	230461	15
3999	Pf3D7_02_v3	230612	231043	+	780	160	230871	79	230675	230972	298
4000	Pf3D7_02_v3	231073	231231	+	87	25	231141	16	231111	231231	121
4002	Pf3D7_02_v3	231387	231473	+	128	31	231435	18	231408	231472	65
4004	Pf3D7_02_v3	231618	231702	+	135	31	231698	25	231626	231698	73
6977	Pf3D7_02_v3	232077	232230	-	53	27	232078	12	232078	232228	151
4006	Pf3D7_02_v3	232098	232277	+	269	58	232210	36	232118	232223	106
6978	Pf3D7_02_v3	232254	232421	-	78	32	232393	11	232284	232395	112
4008	Pf3D7_02_v3	232396	232524	+	94	17	232503	43	232417	232503	87
6980	Pf3D7_02_v3	232550	232814	-	352	122	232606	32	232606	232777	172
4010	Pf3D7_02_v3	232628	232776	+	53	27	232776	17	232640	232776	137
6982	Pf3D7_02_v3	232907	233268	-	1026	158	233012	108	233012	233172	161
4013	Pf3D7_02_v3	232932	233017	+	39	13	232993	11	232941	233004	64
4015	Pf3D7_02_v3	233125	233182	+	42	9	233126	25	233126	233172	47
4018	Pf3D7_02_v3	233293	233578	+	254	66	233507	20	233362	233557	196
6983	Pf3D7_02_v3	233339	233997	-	1922	426	233821	283	233410	233873	464
4019	Pf3D7_02_v3	234059	234160	+	82	17	234149	47	234080	234149	70
4022	Pf3D7_02_v3	234301	235276	+	5762	731	235232	683	234551	235232	682
4023	Pf3D7_02_v3	235396	236636	+	4526	600	235595	927	235556	236256	701
4025	Pf3D7_02_v3	236703	236812	+	46	18	236766	5	236708	236807	100
4026	Pf3D7_02_v3	236840	237612	+	2889	442	237385	146	236975	237506	532
4027	Pf3D7_02_v3	237632	238286	+	1015	277	237992	42	237771	238140	370
4028	Pf3D7_02_v3	238358	238596	+	501	109	238540	86	238435	238592	158
4029	Pf3D7_02_v3	238685	238963	+	403	125	238736	59	238721	238900	180
7000	Pf3D7_02_v3	239469	239641	-	122	25	239584	22	239484	239611	128
7004	Pf3D7_02_v3	239908	240004	-	152	13	239909	122	239909	239963	55
7007	Pf3D7_02_v3	240320	240654	-	196	43	240415	62	240364	240596	233
7008	Pf3D7_02_v3	240675	241252	-	734	146	240898	94	240799	241173	375
7009	Pf3D7_02_v3	241290	241375	-	96	13	241350	42	241292	241357	66
7010	Pf3D7_02_v3	241402	241536	-	121	31	241518	18	241414	241531	118
7013	Pf3D7_02_v3	241689	242127	-	1025	219	241855	104	241734	241983	250
7014	Pf3D7_02_v3	242156	242299	-	144	32	242162	32	242162	242274	113
7015	Pf3D7_02_v3	242324	242368	-	65	5	242339	28	242325	242339	15
7017	Pf3D7_02_v3	242479	242598	-	159	14	242579	124	242510	242579	70
7018	Pf3D7_02_v3	242618	243759	-	2294	462	243083	126	242777	243561	785
7023	Pf3D7_02_v3	244070	244092	-	106	3	244092	103	244092	244092	1
7024	Pf3D7_02_v3	244120	244243	-	189	35	244131	62	244130	244190	61
7025	Pf3D7_02_v3	244299	244335	-	54	4	244313	46	244313	244328	16
7029	Pf3D7_02_v3	244503	244571	-	50	7	244525	28	244504	244525	22
7030	Pf3D7_02_v3	244606	244651	-	48	20	244616	16	244613	244643	31
4040	Pf3D7_02_v3	244691	244697	+	56	3	244692	46	244692	244694	3
4042	Pf3D7_02_v3	244784	244822	+	35	4	244785	23	244785	244811	27
4046	Pf3D7_02_v3	245068	245699	+	992	221	245362	119	245215	245644	430
7040	Pf3D7_02_v3	245627	246140	-	348	110	245857	51	245714	246042	329
4049	Pf3D7_02_v3	246081	246132	+	82	12	246117	56	246102	246131	30
4050	Pf3D7_02_v3	246248	246298	+	33	15	246287	6	246264	246296	33
4051	Pf3D7_02_v3	246331	246351	+	43	3	246332	36	246332	246350	19
7043	Pf3D7_02_v3	246344	246414	-	108	18	246352	49	246352	246413	62
7045	Pf3D7_02_v3	246522	247111	-	724	123	246690	76	246658	247073	416
4057	Pf3D7_02_v3	246883	247839	+	3354	508	247318	1118	247204	247644	441
4058	Pf3D7_02_v3	247915	248410	+	1229	350	248236	120	247945	248302	358
4059	Pf3D7_02_v3	248517	248709	+	296	121	248548	16	248534	248672	139
4061	Pf3D7_02_v3	248855	248981	+	307	52	248931	32	248884	248947	64
4063	Pf3D7_02_v3	249060	251057	+	3829	894	250529	192	249339	250912	1574
7063	Pf3D7_02_v3	249957	249974	-	82	2	249974	81	249974	249974	1
4065	Pf3D7_02_v3	251260	251279	+	49	3	251261	46	251261	251261	1
4067	Pf3D7_02_v3	251358	251404	+	37	7	251404	17	251375	251404	30
4073	Pf3D7_02_v3	252042	252128	+	40	15	252055	17	252051	252121	71
4074	Pf3D7_02_v3	252159	252375	+	622	94	252213	74	252196	252334	139
4075	Pf3D7_02_v3	252403	252503	+	109	22	252436	56	252423	252493	71
4080	Pf3D7_02_v3	252890	252989	+	49	19	252894	8	252894	252961	68
4081	Pf3D7_02_v3	253113	253137	+	38	3	253123	34	253123	253123	1
7071	Pf3D7_02_v3	253357	253358	-	36	1	253358	36	253358	253358	1
4087	Pf3D7_02_v3	254192	254287	+	119	21	254261	22	254197	254267	71
4089	Pf3D7_02_v3	254345	254587	+	257	81	254482	20	254366	254554	189
4090	Pf3D7_02_v3	254621	254761	+	105	42	254637	25	254629	254746	118
4097	Pf3D7_02_v3	255289	255359	+	55	11	255290	17	255290	255338	49
4098	Pf3D7_02_v3	255386	255590	+	90	24	255586	32	255411	255586	176
4104	Pf3D7_02_v3	255847	255926	+	85	12	255906	53	255885	255909	25
4105	Pf3D7_02_v3	255951	255963	+	136	3	255960	132	255960	255960	1
4106	Pf3D7_02_v3	255983	256028	+	50	7	255987	35	255987	256009	23
4114	Pf3D7_02_v3	256616	256656	+	37	8	256638	20	256630	256643	14
4116	Pf3D7_02_v3	256738	256901	+	114	23	256849	27	256766	256882	117
4118	Pf3D7_02_v3	257163	257190	+	86	5	257180	34	257180	257190	11
4120	Pf3D7_02_v3	257350	257483	+	62	19	257410	10	257352	257476	125
4121	Pf3D7_02_v3	257518	257533	+	50	2	257519	38	257519	257533	15
4129	Pf3D7_02_v3	258053	258134	+	51	9	258100	37	258085	258112	28
4135	Pf3D7_02_v3	259165	259202	+	67	5	259166	28	259166	259202	37
4137	Pf3D7_02_v3	259320	259484	+	230	49	259326	22	259326	259470	145
4138	Pf3D7_02_v3	259506	259765	+	247	69	259524	27	259524	259693	170
4141	Pf3D7_02_v3	259897	260046	+	158	38	259940	32	259925	260038	114
4150	Pf3D7_02_v3	261113	261134	+	155	4	261134	151	261134	261134	1
4153	Pf3D7_02_v3	261346	261485	+	91	23	261408	12	261368	261485	118
4154	Pf3D7_02_v3	261546	261547	+	38	1	261547	38	261547	261547	1
4155	Pf3D7_02_v3	261576	261804	+	223	46	261733	43	261639	261784	146
4156	Pf3D7_02_v3	261824	261910	+	36	13	261910	9	261828	261910	83
4157	Pf3D7_02_v3	261931	262373	+	610	141	262094	60	262016	262337	322
7078	Pf3D7_02_v3	262964	263021	-	64	14	262985	17	262985	263003	19
7080	Pf3D7_02_v3	263142	263466	-	249	55	263196	54	263148	263423	276
7091	Pf3D7_02_v3	264104	264203	-	49	22	264106	7	264106	264199	94
7093	Pf3D7_02_v3	264343	265119	-	1089	263	264768	45	264482	265014	533
7094	Pf3D7_02_v3	265139	265404	-	255	45	265313	43	265186	265353	168
7101	Pf3D7_02_v3	265910	265911	-	60	1	265911	60	265911	265911	1
7108	Pf3D7_02_v3	266366	266439	-	44	10	266397	12	266397	266427	31
7109	Pf3D7_02_v3	266472	266527	-	70	20	266485	17	266479	266519	41
7110	Pf3D7_02_v3	266557	267399	-	1841	227	266874	337	266653	267137	485
7115	Pf3D7_02_v3	267828	267906	-	56	17	267869	17	267850	267899	50
7119	Pf3D7_02_v3	268264	268293	-	33	8	268291	8	268278	268292	15
7120	Pf3D7_02_v3	268333	268404	-	58	13	268371	17	268345	268387	43
4168	Pf3D7_02_v3	268570	268571	+	34	1	268571	34	268571	268571	1
7123	Pf3D7_02_v3	268623	268793	-	194	76	268785	35	268656	268785	130
4170	Pf3D7_02_v3	268629	268633	+	114	2	268630	106	268630	268630	1
4172	Pf3D7_02_v3	269392	269407	+	44	2	269393	43	269393	269393	1
4174	Pf3D7_02_v3	269479	269499	+	67	3	269480	51	269480	269481	2
7137	Pf3D7_02_v3	270339	270456	-	117	40	270382	23	270379	270421	43
7145	Pf3D7_02_v3	271207	271208	-	50	1	271208	50	271208	271208	1
7146	Pf3D7_02_v3	271250	271253	-	65	2	271253	56	271251	271253	3
4186	Pf3D7_02_v3	271641	271854	+	195	34	271851	45	271694	271851	158
7152	Pf3D7_02_v3	271811	273070	-	8702	928	271953	2625	271953	272855	903
4189	Pf3D7_02_v3	271989	272123	+	92	18	272109	22	272046	272109	64
4190	Pf3D7_02_v3	272146	272253	+	68	13	272253	35	272147	272253	107
4192	Pf3D7_02_v3	272364	272388	+	42	4	272380	36	272380	272380	1
4194	Pf3D7_02_v3	272456	272549	+	129	13	272549	66	272477	272549	73
4195	Pf3D7_02_v3	272579	272620	+	143	8	272613	62	272602	272620	19
4196	Pf3D7_02_v3	272647	272742	+	67	17	272689	12	272649	272729	81
4197	Pf3D7_02_v3	272772	272930	+	114	40	272846	23	272777	272898	122
7153	Pf3D7_02_v3	273095	273916	-	15491	656	273911	6584	273754	273911	158
7154	Pf3D7_02_v3	274404	274893	-	4360	424	274529	390	274495	274785	291
4206	Pf3D7_02_v3	274602	274603	+	120	1	274603	120	274603	274603	1
7159	Pf3D7_02_v3	275215	275216	-	35	1	275216	35	275216	275216	1
4210	Pf3D7_02_v3	275259	275299	+	52	6	275263	28	275263	275282	20
7162	Pf3D7_02_v3	275432	275553	-	99	46	275497	17	275444	275516	73
4213	Pf3D7_02_v3	275477	275564	+	150	29	275501	43	275501	275564	64
7163	Pf3D7_02_v3	275587	275885	-	266	68	275773	28	275619	275827	209
7164	Pf3D7_02_v3	275905	276754	-	8394	532	276483	1326	276276	276583	308
4224	Pf3D7_02_v3	276449	276510	+	39	10	276478	12	276450	276510	61
4226	Pf3D7_02_v3	276626	276731	+	78	23	276728	17	276659	276731	73
7165	Pf3D7_02_v3	276783	277072	-	314	103	276843	51	276832	277015	184
7166	Pf3D7_02_v3	277110	277331	-	292	103	277242	33	277159	277302	144
4231	Pf3D7_02_v3	277112	277186	+	166	15	277133	116	277113	277133	21
4233	Pf3D7_02_v3	277291	277332	+	46	11	277332	17	277293	277332	40
4234	Pf3D7_02_v3	277360	277371	+	76	5	277361	55	277361	277368	8
7167	Pf3D7_02_v3	277371	279341	-	190021	1534	278104	122689	278082	278104	23
4236	Pf3D7_02_v3	277464	277528	+	64	11	277465	41	277465	277526	62
4237	Pf3D7_02_v3	277558	277682	+	157	28	277559	76	277559	277668	110
4249	Pf3D7_02_v3	278458	278468	+	35	2	278459	34	278459	278459	1
4255	Pf3D7_02_v3	279219	279274	+	43	8	279245	12	279243	279271	29
7171	Pf3D7_02_v3	279855	279899	-	38	9	279879	25	279875	279898	24
7172	Pf3D7_02_v3	279924	280238	-	420	91	280233	33	279972	280232	261
7173	Pf3D7_02_v3	280260	280299	-	42	11	280282	12	280266	280293	28
7174	Pf3D7_02_v3	280344	280448	-	52	23	280345	7	280345	280431	87
7179	Pf3D7_02_v3	280787	280819	-	71	6	280788	32	280788	280795	8
4267	Pf3D7_02_v3	281345	283520	+	10019	1418	282806	685	281857	283381	1525
7186	Pf3D7_02_v3	281473	281511	-	60	13	281480	25	281478	281511	34
4268	Pf3D7_02_v3	283540	285777	+	9787	1493	284789	484	283714	285101	1388
4269	Pf3D7_02_v3	285805	286166	+	273	83	286083	33	285853	286130	278
7189	Pf3D7_02_v3	286221	286223	-	89	2	286222	88	286222	286222	1
4271	Pf3D7_02_v3	286266	287189	+	1698	341	286673	68	286347	286950	604
7192	Pf3D7_02_v3	286405	286454	-	47	9	286437	20	286409	286441	33
7196	Pf3D7_02_v3	286788	286926	-	383	22	286834	127	286791	286918	128
4272	Pf3D7_02_v3	287225	287461	+	244	49	287461	38	287230	287461	232
7200	Pf3D7_02_v3	287361	287492	-	36	21	287362	4	287362	287488	127
4273	Pf3D7_02_v3	287485	287515	+	46	6	287500	21	287497	287515	19
7203	Pf3D7_02_v3	287681	288199	-	483	165	287936	22	287749	288088	340
4275	Pf3D7_02_v3	287830	287926	+	122	23	287898	46	287846	287919	74
7204	Pf3D7_02_v3	288234	288340	-	38	17	288259	8	288235	288318	84
7205	Pf3D7_02_v3	288363	288694	-	186	35	288518	32	288409	288662	254
7207	Pf3D7_02_v3	288760	288842	-	101	34	288763	18	288763	288835	73
7208	Pf3D7_02_v3	288887	288991	-	67	14	288920	16	288903	288971	69
4281	Pf3D7_02_v3	288941	289063	+	95	16	288989	43	288970	289045	76
4287	Pf3D7_02_v3	289540	289850	+	222	58	289721	18	289617	289808	192
4298	Pf3D7_02_v3	291973	291974	+	70	1	291974	70	291974	291974	1
7221	Pf3D7_02_v3	294236	294358	-	68	23	294329	19	294257	294348	92
7224	Pf3D7_02_v3	294490	296320	-	5524	795	296269	672	294671	296269	1599
7225	Pf3D7_02_v3	296449	296586	-	539	93	296468	50	296468	296585	118
7226	Pf3D7_02_v3	296724	297044	-	608	133	296772	39	296737	296962	226
7227	Pf3D7_02_v3	297095	297295	-	192	27	297179	83	297137	297285	149
7230	Pf3D7_02_v3	297590	297887	-	1740	118	297800	1324	297760	297800	41
7231	Pf3D7_02_v3	297982	298012	-	81	3	297996	78	297996	297996	1
7236	Pf3D7_02_v3	298605	298857	-	188	103	298750	15	298627	298785	159
7237	Pf3D7_02_v3	298883	301040	-	25509	1560	299794	2317	299184	300572	1389
7238	Pf3D7_02_v3	301172	301296	-	119	47	301244	10	301183	301280	98
7240	Pf3D7_02_v3	301402	302173	-	1580	341	301642	64	301496	302071	576
7244	Pf3D7_02_v3	302529	302825	-	1592	175	302682	749	302635	302736	102
7248	Pf3D7_02_v3	303078	303443	-	491	231	303343	76	303105	303347	243
7249	Pf3D7_02_v3	303473	305613	-	334032	2029	304549	76907	303892	305438	1547
4318	Pf3D7_02_v3	304150	304168	+	68	2	304168	64	304168	304168	1
4326	Pf3D7_02_v3	304971	304986	+	37	4	304981	32	304981	304981	1
7251	Pf3D7_02_v3	305699	306136	-	15876	293	305752	5480	305752	306067	316
7252	Pf3D7_02_v3	306273	307405	-	175950	919	306390	35582	306390	307136	747
7256	Pf3D7_02_v3	308753	310269	-	6339	765	309000	1298	309000	309974	975
7257	Pf3D7_02_v3	310312	310974	-	1735	281	310537	282	310407	310899	493
7259	Pf3D7_02_v3	311120	311256	-	135	51	311250	12	311128	311250	123
7262	Pf3D7_02_v3	311366	311894	-	930	173	311377	119	311377	311801	425
7264	Pf3D7_02_v3	312027	312062	-	40	7	312052	22	312037	312052	16
7265	Pf3D7_02_v3	312116	312525	-	1000	246	312354	139	312147	312379	233
7274	Pf3D7_02_v3	313199	315448	-	5406	835	315166	365	313793	315282	1490
7276	Pf3D7_02_v3	315631	315775	-	394	69	315751	121	315645	315751	107
7277	Pf3D7_02_v3	315900	316521	-	1269	248	315977	110	315920	316438	519
7279	Pf3D7_02_v3	316666	316682	-	41	7	316678	12	316678	316681	4
7280	Pf3D7_02_v3	316703	317004	-	492	150	316866	33	316758	316946	189
4352	Pf3D7_02_v3	317402	317499	+	65	26	317493	20	317410	317493	84
4353	Pf3D7_02_v3	317522	318178	+	1903	349	317828	166	317707	318114	408
7284	Pf3D7_02_v3	317675	317676	-	116	1	317676	116	317676	317676	1
4354	Pf3D7_02_v3	318202	318300	+	101	24	318210	49	318210	318287	78
7290	Pf3D7_02_v3	318230	318289	-	57	10	318239	32	318239	318271	33
4355	Pf3D7_02_v3	318324	318440	+	169	33	318385	32	318341	318421	81
4357	Pf3D7_02_v3	318511	318569	+	38	14	318553	8	318518	318557	40
4358	Pf3D7_02_v3	318621	318691	+	45	5	318638	35	318638	318656	19
7296	Pf3D7_02_v3	318635	318636	-	38	1	318636	38	318636	318636	1
7298	Pf3D7_02_v3	318862	318900	-	97	6	318863	64	318863	318900	38
7299	Pf3D7_02_v3	318932	319057	-	52	19	319054	9	318938	319057	120
7302	Pf3D7_02_v3	319372	319461	-	36	13	319387	8	319387	319455	69
7305	Pf3D7_02_v3	319584	319714	-	102	14	319714	32	319585	319714	130
7307	Pf3D7_02_v3	319825	319841	-	46	3	319826	43	319826	319826	1
7312	Pf3D7_02_v3	320344	320347	-	36	2	320345	35	320345	320345	1
7315	Pf3D7_02_v3	320628	320747	-	155	26	320634	74	320634	320731	98
7316	Pf3D7_02_v3	320827	320881	-	158	10	320881	50	320829	320881	53
7317	Pf3D7_02_v3	320905	321090	-	156	49	320923	25	320923	321076	154
7319	Pf3D7_02_v3	321242	321706	-	683	179	321630	57	321344	321630	287
7325	Pf3D7_02_v3	322572	323704	-	1586	289	323083	104	322815	323501	687
4364	Pf3D7_02_v3	323006	323077	+	53	18	323023	9	323016	323062	47
7327	Pf3D7_02_v3	323789	324477	-	1116	261	324059	58	323984	324378	395
7328	Pf3D7_02_v3	324582	324723	-	146	43	324608	11	324605	324702	98
7329	Pf3D7_02_v3	324863	325584	-	1233	313	325385	42	324913	325472	560
7331	Pf3D7_02_v3	325654	326317	-	7353	458	325899	1815	325811	326062	252
7333	Pf3D7_02_v3	326400	326422	-	37	10	326408	8	326403	326418	16
7334	Pf3D7_02_v3	326727	326747	-	40	19	326737	8	326730	326744	15
4368	Pf3D7_02_v3	326837	326862	+	55	10	326861	26	326844	326862	19
4371	Pf3D7_02_v3	327206	327295	+	47	18	327217	10	327217	327286	70
4374	Pf3D7_02_v3	327591	327822	+	1243	72	327727	843	327727	327769	43
4375	Pf3D7_02_v3	327851	328019	+	514	77	328007	128	327883	328007	125
4377	Pf3D7_02_v3	328123	328156	+	83	11	328145	44	328133	328145	13
4379	Pf3D7_02_v3	328308	328468	+	94	25	328382	19	328323	328415	93
7338	Pf3D7_02_v3	328503	328527	-	188	19	328508	52	328506	328515	10
4380	Pf3D7_02_v3	328556	328666	+	70	19	328604	10	328557	328641	85
4385	Pf3D7_02_v3	328964	329038	+	90	17	328996	43	328967	329025	59
4390	Pf3D7_02_v3	329532	329593	+	67	16	329583	32	329536	329587	52
7340	Pf3D7_02_v3	329599	329621	-	755	18	329604	378	329603	329608	6
4392	Pf3D7_02_v3	329716	329827	+	128	19	329789	39	329754	329816	63
4394	Pf3D7_02_v3	330096	330174	+	66	8	330174	53	330139	330174	36
4405	Pf3D7_02_v3	331309	333937	+	8348	1523	333496	534	331665	333579	1915
4407	Pf3D7_02_v3	334000	334484	+	695	145	334469	83	334154	334469	316
4409	Pf3D7_02_v3	334593	334662	+	46	13	334644	20	334602	334650	49
4413	Pf3D7_02_v3	334882	334892	+	34	2	334892	29	334883	334892	10
4416	Pf3D7_02_v3	335408	335511	+	70	16	335472	21	335409	335475	67
7352	Pf3D7_02_v3	335781	336417	-	1488	273	336110	133	335950	336260	311
7353	Pf3D7_02_v3	336440	336517	-	106	14	336464	70	336464	336499	36
7354	Pf3D7_02_v3	336548	337040	-	1330	223	336863	142	336620	336893	274
4428	Pf3D7_02_v3	338587	338743	+	73	20	338692	17	338588	338702	115
4431	Pf3D7_02_v3	338900	339244	+	446	88	338961	68	338961	339160	200
4442	Pf3D7_02_v3	340363	340399	+	69	6	340386	46	340364	340386	23
4443	Pf3D7_02_v3	340444	340512	+	70	11	340445	25	340445	340481	37
4452	Pf3D7_02_v3	341625	341843	+	332	50	341764	78	341641	341786	146
7360	Pf3D7_02_v3	342257	342297	-	46	10	342283	18	342266	342283	18
7363	Pf3D7_02_v3	342453	342588	-	109	32	342515	25	342472	342558	87
7369	Pf3D7_02_v3	343119	343253	-	82	37	343156	9	343130	343240	111
7370	Pf3D7_02_v3	343278	343331	-	37	13	343310	8	343281	343330	50
7371	Pf3D7_02_v3	343360	343618	-	225	54	343602	41	343408	343602	195
7372	Pf3D7_02_v3	343653	344284	-	1217	263	344252	62	343765	344252	488
7373	Pf3D7_02_v3	344326	344626	-	1057	162	344346	99	344342	344516	175
7374	Pf3D7_02_v3	344646	346720	-	5453	945	344894	421	344830	346229	1400
7375	Pf3D7_02_v3	346741	347574	-	52772	556	347323	15297	347305	347416	112
7377	Pf3D7_02_v3	347727	347810	-	161	37	347745	26	347728	347797	70
7378	Pf3D7_02_v3	347843	348291	-	715	144	348261	138	347941	348261	321
7379	Pf3D7_02_v3	348313	349961	-	3164	725	349149	137	348511	349629	1119
7380	Pf3D7_02_v3	350066	351359	-	4571	744	350497	490	350264	350909	646
4467	Pf3D7_02_v3	351021	351043	+	74	9	351024	25	351023	351041	19
4469	Pf3D7_02_v3	351771	352315	+	726	240	352060	62	351861	352253	393
7384	Pf3D7_02_v3	351905	351906	-	34	1	351906	34	351906	351906	1
7385	Pf3D7_02_v3	351937	351938	-	62	1	351938	62	351938	351938	1
4470	Pf3D7_02_v3	352337	352882	+	1388	241	352720	135	352496	352825	330
4471	Pf3D7_02_v3	352912	353059	+	34	19	352959	3	352931	353053	123
4472	Pf3D7_02_v3	353086	353224	+	236	51	353166	38	353112	353194	83
4473	Pf3D7_02_v3	353248	353281	+	34	6	353254	25	353254	353270	17
4479	Pf3D7_02_v3	353827	353978	+	94	23	353912	30	353842	353967	126
4483	Pf3D7_02_v3	354380	355949	+	13774	975	355116	2704	354721	355409	689
4485	Pf3D7_02_v3	356021	356079	+	51	7	356046	32	356022	356047	26
7405	Pf3D7_02_v3	356888	356989	-	119	26	356891	41	356891	356975	85
7407	Pf3D7_02_v3	357067	357072	-	53	5	357072	17	357068	357072	5
7408	Pf3D7_02_v3	357128	357289	-	471	44	357194	123	357147	357274	128
7409	Pf3D7_02_v3	357354	357528	-	224	44	357433	38	357384	357526	143
7410	Pf3D7_02_v3	357578	357748	-	274	32	357654	84	357586	357735	150
7412	Pf3D7_02_v3	357947	358012	-	263	11	357958	109	357958	358012	55
7418	Pf3D7_02_v3	358348	358359	-	34	2	358349	32	358349	358349	1
4505	Pf3D7_02_v3	358624	358710	+	64	20	358685	27	358634	358701	68
4506	Pf3D7_02_v3	358733	358818	+	50	30	358814	4	358741	358814	74
4507	Pf3D7_02_v3	358842	358921	+	44	15	358851	8	358846	358919	74
4508	Pf3D7_02_v3	358944	359984	+	3260	497	359542	834	359274	359686	413
7429	Pf3D7_02_v3	380218	380314	-	192	78	380252	12	380240	380303	64
7430	Pf3D7_02_v3	380340	380506	-	191	42	380468	23	380372	380486	115
7436	Pf3D7_02_v3	380818	380998	-	147	67	380965	12	380827	380986	160
7437	Pf3D7_02_v3	381087	381363	-	273	103	381284	23	381124	381307	184
7438	Pf3D7_02_v3	381414	381424	-	34	5	381421	25	381421	381423	3
7443	Pf3D7_02_v3	381860	381905	-	66	6	381887	58	381887	381887	1
7445	Pf3D7_02_v3	382048	382080	-	48	9	382050	17	382050	382077	28
7446	Pf3D7_02_v3	382100	382134	-	37	6	382101	12	382101	382131	31
7449	Pf3D7_02_v3	382320	382355	-	35	10	382334	7	382322	382354	33
7450	Pf3D7_02_v3	382388	382561	-	175	34	382480	38	382420	382553	134
7451	Pf3D7_02_v3	382582	382882	-	287	73	382848	41	382645	382848	204
7454	Pf3D7_02_v3	383074	383796	-	4284	179	383642	3662	383561	383642	82
7455	Pf3D7_02_v3	383819	383904	-	50	26	383836	4	383829	383894	66
7456	Pf3D7_02_v3	383932	384044	-	84	20	384036	30	383952	384036	85
7468	Pf3D7_02_v3	385629	385640	-	36	2	385640	35	385640	385640	1
4535	Pf3D7_02_v3	385826	385827	+	41	1	385827	41	385827	385827	1
4537	Pf3D7_02_v3	386179	386180	+	34	1	386180	34	386180	386180	1
7477	Pf3D7_02_v3	386454	386551	-	60	8	386473	41	386473	386535	63
7480	Pf3D7_02_v3	386686	386862	-	232	64	386818	20	386706	386835	130
4538	Pf3D7_02_v3	386729	386834	+	296	34	386790	95	386739	386825	87
4540	Pf3D7_02_v3	386919	387024	+	39	17	386987	7	386923	387014	92
4541	Pf3D7_02_v3	387051	387229	+	212	43	387229	64	387104	387229	126
4542	Pf3D7_02_v3	387249	387350	+	143	36	387275	43	387256	387333	78
4543	Pf3D7_02_v3	387370	387545	+	322	54	387424	43	387384	387519	136
4544	Pf3D7_02_v3	387573	387726	+	88	23	387616	20	387589	387713	125
4551	Pf3D7_02_v3	388223	388274	+	35	18	388256	8	388230	388256	27
7495	Pf3D7_02_v3	389432	389540	-	35	14	389434	4	389433	389540	108
7506	Pf3D7_02_v3	390566	390760	-	124	28	390654	25	390606	390700	95
7508	Pf3D7_02_v3	390809	390850	-	66	11	390810	14	390810	390850	41
7509	Pf3D7_02_v3	390945	391118	-	119	44	391057	13	390961	391106	146
7515	Pf3D7_02_v3	391789	392411	-	1161	221	392184	146	391873	392329	457
7516	Pf3D7_02_v3	392431	392523	-	39	19	392445	3	392433	392511	79
7518	Pf3D7_02_v3	392599	392706	-	52	16	392600	25	392600	392696	97
7523	Pf3D7_02_v3	392995	393045	-	54	12	393007	14	392998	393024	27
7525	Pf3D7_02_v3	393275	393280	-	77	3	393280	73	393280	393280	1
4561	Pf3D7_02_v3	393751	393771	+	33	2	393771	25	393752	393771	20
7534	Pf3D7_02_v3	394150	394401	-	213	89	394327	21	394211	394373	163
7537	Pf3D7_02_v3	394524	394862	-	476	99	394757	66	394582	394802	221
7539	Pf3D7_02_v3	394979	395015	-	46	13	395008	21	394982	395008	27
7540	Pf3D7_02_v3	395038	395230	-	126	36	395166	43	395082	395180	99
7544	Pf3D7_02_v3	395548	395708	-	113	36	395707	14	395579	395707	129
7546	Pf3D7_02_v3	395980	396061	-	47	17	396018	11	395981	396040	60
7548	Pf3D7_02_v3	396187	396308	-	40	20	396191	8	396191	396275	85
7549	Pf3D7_02_v3	396409	396617	-	66	33	396476	7	396420	396615	196
4570	Pf3D7_02_v3	396614	396628	+	61	2	396628	60	396628	396628	1
7550	Pf3D7_02_v3	396669	397453	-	1076	289	396854	106	396767	397274	508
4576	Pf3D7_02_v3	397585	397586	+	34	1	397586	34	397586	397586	1
7554	Pf3D7_02_v3	397594	397756	-	100	42	397595	12	397595	397731	137
7555	Pf3D7_02_v3	397781	398645	-	1412	284	398107	173	397905	398528	624
7556	Pf3D7_02_v3	398673	398717	-	47	9	398687	27	398683	398695	13
7557	Pf3D7_02_v3	398738	399096	-	702	133	399022	148	398812	399057	246
7558	Pf3D7_02_v3	399134	399322	-	1388	89	399241	343	399195	399246	52
4580	Pf3D7_02_v3	399577	399944	+	378	117	399793	34	399643	399878	236
7560	Pf3D7_02_v3	399794	399925	-	55	30	399853	8	399813	399911	99
4581	Pf3D7_02_v3	399967	400044	+	37	12	400020	6	399991	400033	43
4583	Pf3D7_02_v3	400107	400164	+	47	9	400118	20	400118	400164	47
7561	Pf3D7_02_v3	400200	400846	-	1770	288	400418	94	400338	400742	405
4585	Pf3D7_02_v3	400255	400815	+	1055	213	400725	65	400361	400725	365
7563	Pf3D7_02_v3	400921	401118	-	340	47	400931	233	400931	401046	116
4588	Pf3D7_02_v3	401035	401070	+	68	6	401036	58	401036	401063	28
7564	Pf3D7_02_v3	401144	401534	-	410	82	401305	47	401197	401491	295
7565	Pf3D7_02_v3	401559	401817	-	307	81	401769	41	401602	401769	168
7566	Pf3D7_02_v3	401838	401941	-	52	18	401936	15	401851	401936	86
7567	Pf3D7_02_v3	402010	402351	-	297	121	402319	14	402075	402319	245
7568	Pf3D7_02_v3	402372	402506	-	171	33	402422	39	402394	402490	97
4595	Pf3D7_02_v3	402734	402811	+	48	10	402811	22	402755	402811	57
7571	Pf3D7_02_v3	403846	404003	-	209	77	403848	21	403848	403998	151
7572	Pf3D7_02_v3	404025	405378	-	3271	732	404059	280	404061	405204	1144
7579	Pf3D7_02_v3	406080	406722	-	3824	390	406557	1914	406253	406563	311
4603	Pf3D7_02_v3	406689	406720	+	130	30	406700	27	406695	406717	23
4604	Pf3D7_02_v3	406777	406808	+	64	17	406796	14	406792	406808	17
7581	Pf3D7_02_v3	406798	406856	-	41	12	406809	12	406806	406856	51
4606	Pf3D7_02_v3	407034	407076	+	75	8	407046	41	407039	407056	18
4609	Pf3D7_02_v3	407290	407460	+	70	30	407344	9	407313	407443	131
4613	Pf3D7_02_v3	407765	408300	+	1083	309	407967	42	407908	408233	326
4617	Pf3D7_02_v3	408497	408532	+	57	25	408529	25	408505	408529	25
4618	Pf3D7_02_v3	408667	408690	+	108	19	408688	14	408671	408690	20
7593	Pf3D7_02_v3	408804	408805	-	89	1	408805	89	408805	408805	1
4620	Pf3D7_02_v3	408987	409573	+	5666	325	409409	1496	409336	409448	113
4621	Pf3D7_02_v3	409593	409827	+	337	89	409702	25	409629	409759	131
4622	Pf3D7_02_v3	409904	410869	+	5302	771	410592	849	410051	410689	639
4623	Pf3D7_02_v3	410900	411130	+	155	69	411095	17	410921	411095	175
4627	Pf3D7_02_v3	411739	411914	+	212	48	411852	32	411748	411895	148
4628	Pf3D7_02_v3	412027	412294	+	4775	260	412206	773	412104	412258	155
4631	Pf3D7_02_v3	412426	412602	+	630	101	412523	48	412493	412582	90
4633	Pf3D7_02_v3	412701	413076	+	1034	172	412705	155	412705	412980	276
7615	Pf3D7_02_v3	413302	413328	-	37	3	413328	29	413319	413328	10
7617	Pf3D7_02_v3	413464	413873	-	538	97	413557	114	413557	413842	286
7619	Pf3D7_02_v3	413969	414130	-	136	24	414055	32	413971	414121	151
7620	Pf3D7_02_v3	414169	414557	-	490	121	414399	27	414216	414486	271
7622	Pf3D7_02_v3	414632	415355	-	2108	382	414971	142	414881	415189	309
7624	Pf3D7_02_v3	415473	415535	-	37	12	415535	10	415487	415535	49
7627	Pf3D7_02_v3	415777	415847	-	78	13	415830	25	415781	415847	67
7628	Pf3D7_02_v3	415876	415959	-	38	11	415943	14	415885	415943	59
7631	Pf3D7_02_v3	416071	416088	-	49	8	416078	17	416075	416088	14
7633	Pf3D7_02_v3	416176	416277	-	134	20	416235	23	416181	416249	69
7635	Pf3D7_02_v3	416424	416452	-	36	5	416439	20	416436	416452	17
7640	Pf3D7_02_v3	416926	416950	-	292	4	416927	280	416927	416927	1
7641	Pf3D7_02_v3	417089	417134	-	37	17	417098	7	417092	417119	28
7642	Pf3D7_02_v3	417172	417376	-	112	36	417258	12	417187	417323	137
7645	Pf3D7_02_v3	417501	417689	-	69	23	417656	17	417513	417656	144
7647	Pf3D7_02_v3	417873	417881	-	135	3	417881	120	417879	417881	3
7649	Pf3D7_02_v3	417958	418544	-	1403	298	418179	78	418020	418410	391
7650	Pf3D7_02_v3	418574	421555	-	8849	1557	421268	253	418840	421185	2346
4637	Pf3D7_02_v3	421696	421837	+	181	29	421794	42	421721	421814	94
4638	Pf3D7_02_v3	421884	422156	+	454	116	422127	47	421914	422134	221
4640	Pf3D7_02_v3	422246	422438	+	253	77	422425	30	422256	422425	170
4641	Pf3D7_02_v3	422503	422634	+	46	26	422533	8	422511	422623	113
4642	Pf3D7_02_v3	422739	422937	+	152	42	422774	17	422750	422937	188
7659	Pf3D7_02_v3	422836	422939	-	74	15	422887	27	422871	422925	55
7660	Pf3D7_02_v3	422959	423137	-	249	41	423035	129	422974	423099	126
4643	Pf3D7_02_v3	422962	423203	+	397	63	423111	76	423013	423175	163
4644	Pf3D7_02_v3	423243	423466	+	241	61	423426	62	423275	423442	168
7665	Pf3D7_02_v3	423422	423462	-	49	6	423437	21	423423	423438	16
4645	Pf3D7_02_v3	423487	423784	+	183	54	423527	41	423527	423752	226
7666	Pf3D7_02_v3	423488	423817	-	170	51	423542	41	423532	423739	208
7667	Pf3D7_02_v3	423838	423921	-	41	16	423858	6	423852	423898	47
4649	Pf3D7_02_v3	424143	424390	+	393	72	424144	43	424144	424330	187
7669	Pf3D7_02_v3	424356	424761	-	418	86	424473	35	424402	424683	282
4654	Pf3D7_02_v3	424666	424740	+	88	11	424683	58	424683	424736	54
4656	Pf3D7_02_v3	425405	425445	+	54	12	425415	21	425409	425425	17
4658	Pf3D7_02_v3	425573	425663	+	187	20	425620	139	425617	425622	6
4659	Pf3D7_02_v3	425685	425868	+	98	35	425784	11	425708	425823	116
4661	Pf3D7_02_v3	426057	426068	+	36	5	426060	30	426060	426060	1
4666	Pf3D7_02_v3	426975	426996	+	39	3	426981	36	426981	426981	1
4667	Pf3D7_02_v3	427043	427044	+	43	1	427044	43	427044	427044	1
4671	Pf3D7_02_v3	427273	427338	+	84	28	427318	17	427282	427324	43
4674	Pf3D7_02_v3	427591	427688	+	41	9	427667	17	427603	427680	78
4678	Pf3D7_02_v3	427875	427903	+	37	6	427877	28	427877	427884	8
4683	Pf3D7_02_v3	428485	428598	+	53	10	428566	25	428504	428566	63
4698	Pf3D7_02_v3	431177	431193	+	135	3	431191	125	431191	431191	1
7686	Pf3D7_02_v3	431678	431728	-	66	26	431723	8	431682	431727	46
7688	Pf3D7_02_v3	431797	432057	-	350	118	431814	28	431824	432017	194
7689	Pf3D7_02_v3	432080	433929	-	390308	1253	433430	165651	433249	433442	194
7690	Pf3D7_02_v3	433957	434252	-	693	223	434045	90	433987	434210	224
7692	Pf3D7_02_v3	434429	434523	-	49	23	434430	6	434430	434509	80
7693	Pf3D7_02_v3	434593	434648	-	33	12	434594	8	434594	434647	54
4710	Pf3D7_02_v3	434607	434772	+	215	68	434732	25	434635	434749	115
4711	Pf3D7_02_v3	434858	434871	+	33	6	434865	14	434859	434871	13
4712	Pf3D7_02_v3	434902	434993	+	58	23	434962	11	434909	434985	77
4714	Pf3D7_02_v3	435076	435544	+	758	194	435524	48	435137	435524	388
4717	Pf3D7_02_v3	435969	436277	+	705	114	436248	118	436042	436262	221
7695	Pf3D7_02_v3	435973	435998	-	44	23	435994	8	435976	435994	19
4718	Pf3D7_02_v3	436323	436353	+	52	8	436353	30	436326	436353	28
4719	Pf3D7_02_v3	436378	436435	+	49	17	436401	15	436395	436427	33
4721	Pf3D7_02_v3	436509	436600	+	38	18	436597	9	436522	436597	76
4722	Pf3D7_02_v3	436629	436673	+	53	15	436630	22	436630	436668	39
4724	Pf3D7_02_v3	436738	436772	+	39	10	436770	17	436739	436770	32
4725	Pf3D7_02_v3	436799	437087	+	209	47	436827	35	436827	437025	199
4726	Pf3D7_02_v3	437143	437297	+	63	34	437187	12	437169	437279	111
7701	Pf3D7_02_v3	437964	438149	-	104	34	438063	27	437996	438133	138
7708	Pf3D7_02_v3	438711	438790	-	153	10	438731	127	438731	438731	1
7710	Pf3D7_02_v3	438899	438940	-	57	9	438919	30	438919	438934	16
7711	Pf3D7_02_v3	438962	439022	-	94	9	438991	45	438969	438991	23
7712	Pf3D7_02_v3	439047	439082	-	55	6	439061	17	439060	439082	23
7713	Pf3D7_02_v3	439115	439699	-	973	277	439463	37	439214	439542	329
7719	Pf3D7_02_v3	441045	441110	-	47	15	441071	17	441049	441102	54
4729	Pf3D7_02_v3	441099	441120	+	34	7	441102	23	441100	441110	11
7722	Pf3D7_02_v3	441485	441628	-	93	25	441577	21	441499	441619	121
7723	Pf3D7_02_v3	441659	441851	-	344	65	441662	101	441662	441806	145
7724	Pf3D7_02_v3	441876	443493	-	12455	1125	442872	2904	442257	443028	772
4732	Pf3D7_02_v3	443787	443922	+	185	27	443879	53	443830	443920	91
4733	Pf3D7_02_v3	443988	444006	+	49	4	443989	32	443989	443996	8
7732	Pf3D7_02_v3	455550	455642	-	95	21	455642	45	455573	455642	70
7733	Pf3D7_02_v3	455666	455914	-	470	67	455781	101	455703	455870	168
7734	Pf3D7_02_v3	455941	455949	-	47	3	455943	43	455943	455943	1
7736	Pf3D7_02_v3	456011	456763	-	1172	228	456549	112	456143	456698	556
7743	Pf3D7_02_v3	457476	457530	-	79	8	457530	36	457490	457530	41
7744	Pf3D7_02_v3	457550	457578	-	42	9	457575	17	457557	457575	19
7745	Pf3D7_02_v3	457690	457764	-	42	11	457717	17	457695	457737	43
7751	Pf3D7_02_v3	458454	458496	-	53	5	458489	41	458455	458489	35
7761	Pf3D7_02_v3	462156	462157	-	47	1	462157	47	462157	462157	1
4784	Pf3D7_02_v3	463161	463183	+	36	5	463162	20	463162	463183	22
4785	Pf3D7_02_v3	463204	463376	+	164	39	463311	21	463236	463374	139
4787	Pf3D7_02_v3	463430	463490	+	59	12	463489	21	463435	463489	55
4788	Pf3D7_02_v3	463513	463651	+	137	26	463555	32	463526	463621	96
4789	Pf3D7_02_v3	463673	463728	+	41	13	463689	21	463689	463724	36
4794	Pf3D7_02_v3	464001	464095	+	80	15	464087	53	464044	464087	44
4796	Pf3D7_02_v3	464155	464323	+	121	26	464194	35	464163	464301	139
4797	Pf3D7_02_v3	464344	464865	+	1584	271	464594	265	464472	464769	298
4798	Pf3D7_02_v3	464887	464958	+	70	20	464908	17	464892	464948	57
4799	Pf3D7_02_v3	464990	465010	+	53	4	465010	38	464991	465010	20
4803	Pf3D7_02_v3	465326	465335	+	45	2	465335	43	465335	465335	1
4813	Pf3D7_02_v3	466304	466342	+	45	5	466342	32	466319	466342	24
7765	Pf3D7_02_v3	466869	466870	-	46	1	466870	46	466870	466870	1
7769	Pf3D7_02_v3	467106	467356	-	236	59	467204	17	467165	467338	174
4822	Pf3D7_02_v3	467512	467609	+	44	17	467609	10	467515	467609	95
4823	Pf3D7_02_v3	467630	468043	+	616	105	467933	80	467679	467955	277
4824	Pf3D7_02_v3	468065	468125	+	51	6	468067	27	468067	468079	13
4829	Pf3D7_02_v3	468505	468568	+	77	21	468512	35	468511	468529	19
4831	Pf3D7_02_v3	468694	468713	+	55	4	468713	34	468711	468713	3
7785	Pf3D7_02_v3	469122	469211	-	39	11	469211	17	469130	469211	82
7786	Pf3D7_02_v3	469240	469344	-	64	23	469262	9	469251	469308	58
4842	Pf3D7_02_v3	469717	469890	+	193	29	469767	42	469741	469832	92
4848	Pf3D7_02_v3	470234	470752	+	1311	195	470734	109	470337	470734	398
4849	Pf3D7_02_v3	470784	471054	+	224	87	470799	14	470792	471010	219
4850	Pf3D7_02_v3	471096	471462	+	396	94	471396	59	471180	471429	250
4852	Pf3D7_02_v3	471531	471715	+	155	29	471635	38	471581	471681	101
4858	Pf3D7_02_v3	472037	472173	+	66	23	472113	17	472067	472149	83
4859	Pf3D7_02_v3	472195	472577	+	299	62	472528	41	472233	472528	296
4864	Pf3D7_02_v3	473054	473118	+	34	9	473115	6	473055	473118	64
4865	Pf3D7_02_v3	473148	473268	+	72	19	473193	14	473165	473248	84
4866	Pf3D7_02_v3	473289	473535	+	105	30	473359	43	473314	473496	183
7804	Pf3D7_02_v3	474108	474201	-	88	13	474134	31	474131	474182	52
7807	Pf3D7_02_v3	474367	474437	-	40	12	474398	11	474370	474437	68
7810	Pf3D7_02_v3	474580	474587	-	37	4	474583	11	474581	474587	7
4874	Pf3D7_02_v3	474705	474982	+	387	145	474925	56	474810	474958	149
4875	Pf3D7_02_v3	475033	475663	+	1700	315	475277	99	475121	475515	395
4876	Pf3D7_02_v3	475691	475780	+	146	20	475738	64	475732	475754	23
4877	Pf3D7_02_v3	475802	476180	+	489	135	475980	39	475893	476150	258
4880	Pf3D7_02_v3	476317	476538	+	198	37	476481	39	476365	476537	173
4881	Pf3D7_02_v3	476570	477286	+	1340	315	476933	205	476736	477118	383
7816	Pf3D7_02_v3	477310	477380	-	34	14	477311	8	477311	477373	63
7818	Pf3D7_02_v3	477515	478714	-	2553	495	477828	169	477751	478416	666
7823	Pf3D7_02_v3	479209	479449	-	209	49	479346	74	479259	479417	159
4887	Pf3D7_02_v3	479625	479766	+	79	25	479674	15	479656	479764	109
4889	Pf3D7_02_v3	479891	479985	+	87	24	479969	36	479895	479978	84
4891	Pf3D7_02_v3	480053	480436	+	565	121	480405	43	480098	480405	308
7831	Pf3D7_02_v3	480142	480294	-	238	25	480261	100	480143	480261	119
7832	Pf3D7_02_v3	480327	480589	-	272	55	480395	65	480349	480574	226
4892	Pf3D7_02_v3	480458	480560	+	80	24	480525	32	480467	480548	82
4897	Pf3D7_02_v3	480834	480984	+	388	33	480959	140	480839	480959	121
7836	Pf3D7_02_v3	480850	480906	-	93	14	480860	31	480855	480883	29
7837	Pf3D7_02_v3	480935	481021	-	189	16	481006	122	481002	481019	18
4898	Pf3D7_02_v3	481193	481388	+	174	52	481314	26	481230	481342	113
7841	Pf3D7_02_v3	481302	481395	-	107	9	481323	34	481323	481395	73
4899	Pf3D7_02_v3	481425	481515	+	98	46	481442	13	481432	481503	72
4903	Pf3D7_02_v3	481694	481822	+	73	22	481819	17	481731	481820	90
4908	Pf3D7_02_v3	482429	482464	+	90	3	482430	86	482430	482430	1
4911	Pf3D7_02_v3	483480	483915	+	333	83	483601	53	483533	483825	293
4913	Pf3D7_02_v3	483961	483996	+	57	6	483996	21	483962	483996	35
4914	Pf3D7_02_v3	484030	484110	+	44	7	484042	27	484042	484096	55
4919	Pf3D7_02_v3	484517	484520	+	37	3	484518	32	484518	484519	2
4922	Pf3D7_02_v3	484682	485451	+	1060	261	484978	62	484814	485287	474
4923	Pf3D7_02_v3	485473	485567	+	43	10	485526	22	485481	485526	46
4924	Pf3D7_02_v3	485592	485687	+	45	20	485660	5	485600	485675	76
4925	Pf3D7_02_v3	485718	486088	+	529	117	485849	41	485771	486044	274
4931	Pf3D7_02_v3	486396	486408	+	33	2	486397	21	486397	486408	12
4936	Pf3D7_02_v3	486659	488238	+	9611	1096	487824	553	486883	487824	942
4937	Pf3D7_02_v3	488262	488377	+	73	18	488263	15	488263	488377	115
4941	Pf3D7_02_v3	488731	488878	+	139	33	488797	74	488750	488847	98
4946	Pf3D7_02_v3	489219	489220	+	43	1	489220	43	489220	489220	1
7856	Pf3D7_02_v3	490210	490459	-	218	45	490277	41	490256	490439	184
7857	Pf3D7_02_v3	490479	490681	-	90	34	490582	11	490490	490636	147
7858	Pf3D7_02_v3	490702	490873	-	120	37	490828	25	490729	490865	137
4957	Pf3D7_02_v3	492081	492301	+	267	72	492235	45	492162	492278	117
4958	Pf3D7_02_v3	492351	492687	+	885	183	492501	109	492417	492617	201
4961	Pf3D7_02_v3	492821	492981	+	190	46	492945	39	492848	492950	103
4964	Pf3D7_02_v3	493218	493521	+	524	88	493235	88	493235	493505	271
4965	Pf3D7_02_v3	493541	493630	+	49	16	493559	17	493542	493613	72
4966	Pf3D7_02_v3	493654	493793	+	74	20	493655	14	493655	493766	112
4968	Pf3D7_02_v3	493858	493930	+	36	9	493873	12	493859	493923	65
4969	Pf3D7_02_v3	493957	494011	+	34	7	494011	17	493979	494011	33
7877	Pf3D7_02_v3	494966	495047	-	69	13	494967	12	494967	495027	61
4976	Pf3D7_02_v3	494983	495030	+	36	6	495025	12	494985	495030	46
4978	Pf3D7_02_v3	495184	495208	+	40	4	495208	22	495185	495208	24
7882	Pf3D7_02_v3	495604	495679	-	35	16	495617	10	495617	495666	50
7887	Pf3D7_02_v3	495890	497015	-	3322	703	496699	153	496137	496867	731
7892	Pf3D7_02_v3	497417	497517	-	89	15	497418	48	497418	497505	88
7894	Pf3D7_02_v3	497620	497708	-	166	14	497660	78	497631	497676	46
7897	Pf3D7_02_v3	497927	497974	-	61	5	497974	43	497956	497974	19
7900	Pf3D7_02_v3	498093	498203	-	67	14	498128	32	498128	498192	65
7901	Pf3D7_02_v3	498239	498643	-	234	67	498420	12	498318	498596	279
7907	Pf3D7_02_v3	499131	499152	-	56	5	499152	21	499143	499152	10
7909	Pf3D7_02_v3	499292	499969	-	1172	265	499647	101	499475	499819	345
7913	Pf3D7_02_v3	500143	500166	-	36	4	500166	32	500155	500166	12
7923	Pf3D7_02_v3	500945	501213	-	179	45	501046	32	500998	501199	202
7928	Pf3D7_02_v3	501500	501636	-	91	26	501525	12	501519	501626	108
7929	Pf3D7_02_v3	501854	501904	-	42	10	501874	18	501868	501903	36
7937	Pf3D7_02_v3	502357	502465	-	145	19	502378	28	502362	502451	90
7940	Pf3D7_02_v3	502568	502652	-	72	15	502628	17	502585	502640	56
7946	Pf3D7_02_v3	502976	503179	-	105	31	503016	27	503011	503161	151
7948	Pf3D7_02_v3	503267	503348	-	33	14	503299	9	503269	503340	72
7965	Pf3D7_02_v3	504779	504908	-	110	28	504902	21	504784	504902	119
7967	Pf3D7_02_v3	504970	504984	-	51	2	504971	46	504971	504971	1
7969	Pf3D7_02_v3	505160	505238	-	125	14	505207	79	505169	505217	49
7973	Pf3D7_02_v3	505515	505721	-	235	45	505584	42	505534	505694	161
7974	Pf3D7_02_v3	505743	506494	-	1580	289	505748	125	505781	506201	421
7975	Pf3D7_02_v3	506519	506596	-	39	11	506577	10	506544	506596	53
7982	Pf3D7_02_v3	507460	507561	-	40	17	507547	8	507480	507557	78
7983	Pf3D7_02_v3	507608	507927	-	418	92	507748	103	507661	507894	234
4984	Pf3D7_02_v3	508878	508941	+	37	14	508941	7	508892	508941	50
4985	Pf3D7_02_v3	508962	509027	+	38	17	508967	8	508967	509026	60
4986	Pf3D7_02_v3	509048	509442	+	487	136	509422	60	509110	509423	314
4987	Pf3D7_02_v3	509462	510143	+	5884	452	509725	983	509644	509968	325
4988	Pf3D7_02_v3	510198	510489	+	589	88	510258	46	510208	510453	246
4989	Pf3D7_02_v3	510530	510607	+	51	14	510546	21	510546	510597	52
4990	Pf3D7_02_v3	510646	510748	+	118	28	510732	29	510663	510746	84
4991	Pf3D7_02_v3	510771	510844	+	41	11	510809	12	510793	510844	52
4992	Pf3D7_02_v3	510869	510905	+	145	8	510879	119	510879	510901	23
4994	Pf3D7_02_v3	511103	511625	+	553	136	511508	144	511146	511537	392
4999	Pf3D7_02_v3	511991	512022	+	35	4	512001	25	512001	512022	22
5006	Pf3D7_02_v3	512892	513557	+	2479	451	513509	440	513127	513511	385
5007	Pf3D7_02_v3	513600	513808	+	856	133	513645	254	513618	513753	136
5018	Pf3D7_02_v3	514506	514594	+	56	14	514594	25	514534	514594	61
5019	Pf3D7_02_v3	514616	515382	+	816	206	515013	61	514673	515233	561
5023	Pf3D7_02_v3	515596	516001	+	453	113	515903	42	515649	515930	282
5024	Pf3D7_02_v3	516031	516050	+	38	7	516034	19	516034	516050	17
5026	Pf3D7_02_v3	516272	516433	+	103	26	516280	28	516280	516399	120
5031	Pf3D7_02_v3	516668	516745	+	36	11	516745	9	516685	516745	61
5033	Pf3D7_02_v3	516812	517195	+	357	57	517017	77	516866	517102	237
5034	Pf3D7_02_v3	517227	517363	+	64	19	517244	10	517244	517356	113
5036	Pf3D7_02_v3	517729	518324	+	1778	402	518013	89	517912	518215	304
5039	Pf3D7_02_v3	518418	518499	+	41	19	518428	8	518428	518490	63
5040	Pf3D7_02_v3	518519	519274	+	2695	463	518821	238	518696	519005	310
5044	Pf3D7_02_v3	519464	519743	+	135	39	519710	10	519497	519719	223
5047	Pf3D7_02_v3	519852	520057	+	131	58	519994	15	519901	520044	144
5048	Pf3D7_02_v3	520085	520191	+	74	25	520118	7	520115	520180	66
5049	Pf3D7_02_v3	520217	520879	+	1022	247	520649	52	520319	520798	480
8000	Pf3D7_02_v3	521136	521288	-	102	40	521186	17	521170	521283	114
8001	Pf3D7_02_v3	521310	521382	-	47	20	521311	5	521311	521367	57
8002	Pf3D7_02_v3	521402	521783	-	270	66	521451	46	521420	521752	333
5055	Pf3D7_02_v3	521852	522027	+	59	32	522010	7	521894	522020	127
8009	Pf3D7_02_v3	522103	522178	-	102	30	522108	17	522108	522170	63
5059	Pf3D7_02_v3	522340	522375	+	47	7	522357	26	522347	522366	20
5060	Pf3D7_02_v3	522427	522637	+	163	55	522569	51	522473	522606	134
5061	Pf3D7_02_v3	522682	523159	+	2282	316	522998	749	522857	523073	217
5063	Pf3D7_02_v3	523266	523376	+	135	32	523325	57	523275	523366	92
5064	Pf3D7_02_v3	523399	524031	+	1891	317	523840	170	523498	523876	379
5065	Pf3D7_02_v3	524060	524327	+	324	91	524245	22	524091	524267	177
5066	Pf3D7_02_v3	524392	524566	+	196	44	524412	53	524412	524554	143
8026	Pf3D7_02_v3	525495	525595	-	92	18	525518	17	525516	525567	52
5070	Pf3D7_02_v3	525607	525640	+	35	10	525638	15	525613	525638	26
5071	Pf3D7_02_v3	525675	525709	+	61	8	525709	32	525694	525709	16
8028	Pf3D7_02_v3	525711	525737	-	74	5	525712	67	525712	525712	1
5072	Pf3D7_02_v3	525732	525912	+	62	35	525735	4	525735	525882	148
8030	Pf3D7_02_v3	525839	526064	-	160	42	526047	28	525920	526047	128
8040	Pf3D7_02_v3	527900	527914	-	130	2	527914	126	527914	527914	1
5083	Pf3D7_02_v3	528789	528811	+	48	5	528799	42	528799	528799	1
8048	Pf3D7_02_v3	529043	529221	-	222	27	529166	96	529097	529166	70
5089	Pf3D7_02_v3	529252	529345	+	76	11	529322	25	529292	529345	54
8050	Pf3D7_02_v3	529281	529379	-	67	22	529298	10	529282	529379	98
8051	Pf3D7_02_v3	529415	529528	-	86	24	529426	13	529426	529497	72
8053	Pf3D7_02_v3	529634	529718	-	69	18	529681	14	529637	529699	63
8056	Pf3D7_02_v3	529907	530340	-	335	85	529940	32	529940	530283	344
5094	Pf3D7_02_v3	530432	530477	+	35	5	530433	25	530433	530477	45
8059	Pf3D7_02_v3	530494	530999	-	879	213	530678	78	530553	530912	360
8060	Pf3D7_02_v3	531052	531122	-	37	11	531099	22	531074	531101	28
8066	Pf3D7_02_v3	531373	531565	-	169	53	531474	17	531404	531552	149
8067	Pf3D7_02_v3	531585	531818	-	222	64	531685	28	531608	531757	150
8069	Pf3D7_02_v3	531893	531962	-	67	16	531922	25	531913	531955	43
8070	Pf3D7_02_v3	531985	532003	-	33	15	532002	8	531987	532002	16
5104	Pf3D7_02_v3	532001	532019	+	53	3	532019	43	532018	532019	2
8071	Pf3D7_02_v3	532040	532321	-	320	70	532104	66	532096	532309	214
5110	Pf3D7_02_v3	532483	532489	+	127	2	532489	125	532489	532489	1
5111	Pf3D7_02_v3	532509	532558	+	138	10	532535	119	532535	532535	1
5112	Pf3D7_02_v3	532579	534453	+	40830	1171	533272	23549	533030	533320	291
5113	Pf3D7_02_v3	534501	534857	+	346	98	534508	63	534508	534808	301
5114	Pf3D7_02_v3	534882	535389	+	876	254	535321	67	534991	535357	367
5115	Pf3D7_02_v3	535505	535884	+	623	164	535666	28	535535	535785	251
5116	Pf3D7_02_v3	535909	536027	+	61	25	535929	6	535929	536010	82
5118	Pf3D7_02_v3	536100	536250	+	53	23	536245	11	536123	536250	128
5119	Pf3D7_02_v3	536270	536349	+	56	17	536310	20	536289	536339	51
8084	Pf3D7_02_v3	537052	537058	-	47	2	537058	41	537053	537058	6
5124	Pf3D7_02_v3	537337	537523	+	80	38	537461	7	537365	537487	123
5125	Pf3D7_02_v3	537622	537793	+	189	64	537776	43	537645	537776	132
5126	Pf3D7_02_v3	537820	537875	+	52	8	537836	34	537822	537839	18
5127	Pf3D7_02_v3	537896	537965	+	45	10	537965	14	537927	537965	39
5128	Pf3D7_02_v3	537989	538070	+	50	13	538004	14	538004	538045	42
5130	Pf3D7_02_v3	538276	538510	+	358	55	538308	116	538292	538442	151
5131	Pf3D7_02_v3	538530	538707	+	361	60	538597	90	538541	538671	131
5134	Pf3D7_02_v3	538857	539043	+	154	44	538959	21	538869	539001	133
5135	Pf3D7_02_v3	539064	539458	+	386	94	539157	124	539157	539400	244
5142	Pf3D7_02_v3	540061	540168	+	42	21	540168	9	540069	540168	100
8088	Pf3D7_02_v3	540067	540694	-	1758	392	540326	80	540192	540577	386
5147	Pf3D7_02_v3	540556	540632	+	75	8	540595	39	540568	540600	33
5149	Pf3D7_02_v3	540738	540777	+	67	8	540772	34	540739	540772	34
8090	Pf3D7_02_v3	540879	541246	-	306	64	540948	79	540890	541178	289
8091	Pf3D7_02_v3	541266	541321	-	49	10	541289	13	541282	541315	34
8092	Pf3D7_02_v3	541488	541501	-	38	5	541494	22	541489	541495	7
8094	Pf3D7_02_v3	541588	541590	-	74	2	541590	73	541590	541590	1
5161	Pf3D7_02_v3	541802	541915	+	186	26	541856	124	541853	541891	39
5162	Pf3D7_02_v3	541947	542032	+	88	15	541967	30	541948	542024	77
5163	Pf3D7_02_v3	542082	542108	+	73	5	542085	38	542083	542085	3
5166	Pf3D7_02_v3	542420	542637	+	225	56	542584	41	542461	542598	138
5168	Pf3D7_02_v3	542725	542778	+	50	6	542735	41	542735	542755	21
5169	Pf3D7_02_v3	542799	542861	+	53	10	542800	17	542800	542848	49
5173	Pf3D7_02_v3	543387	543410	+	93	4	543388	38	543388	543410	23
8109	Pf3D7_02_v3	544925	545013	-	79	12	544966	51	544962	544992	31
8113	Pf3D7_02_v3	545226	545407	-	213	53	545344	28	545254	545385	132
8115	Pf3D7_02_v3	545565	545647	-	116	23	545600	27	545588	545635	48
8116	Pf3D7_02_v3	545803	545937	-	146	33	545816	17	545816	545923	108
8117	Pf3D7_02_v3	545961	546079	-	101	29	546079	36	545975	546079	105
8118	Pf3D7_02_v3	546106	546309	-	103	24	546160	32	546135	546257	123
8120	Pf3D7_02_v3	546593	546792	-	170	36	546651	25	546651	546774	124
8143	Pf3D7_02_v3	554572	554617	-	64	6	554608	35	554587	554617	31
5185	Pf3D7_02_v3	556728	556854	+	65	26	556792	8	556739	556853	115
8150	Pf3D7_02_v3	556757	556783	-	55	20	556783	23	556760	556783	24
5188	Pf3D7_02_v3	556961	557034	+	64	24	557031	21	556983	557031	49
8152	Pf3D7_02_v3	558517	558578	-	69	56	558519	5	558519	558568	50
8153	Pf3D7_02_v3	560705	560787	-	62	54	560778	3	560713	560767	55
8157	Pf3D7_02_v3	562102	562187	-	39	9	562103	10	562103	562154	52
8164	Pf3D7_02_v3	562659	562898	-	187	53	562704	25	562688	562884	197
8165	Pf3D7_02_v3	562919	562980	-	91	11	562937	43	562928	562962	35
8166	Pf3D7_02_v3	563000	563267	-	179	55	563086	21	563003	563208	206
8169	Pf3D7_02_v3	563433	563647	-	263	52	563563	32	563458	563593	136
8175	Pf3D7_02_v3	564262	564353	-	58	12	564329	13	564289	564352	64
8178	Pf3D7_02_v3	564507	564563	-	44	10	564537	21	564522	564550	29
5204	Pf3D7_02_v3	565776	565841	+	153	10	565826	66	565826	565841	16
5205	Pf3D7_02_v3	565900	566116	+	110	38	566014	25	565950	566107	158
5210	Pf3D7_02_v3	566560	566644	+	214	15	566602	169	566591	566602	12
5215	Pf3D7_02_v3	566823	567009	+	175	38	566912	32	566863	566983	121
5217	Pf3D7_02_v3	567065	567196	+	170	19	567091	110	567091	567154	64
5219	Pf3D7_02_v3	567262	567350	+	34	10	567265	12	567265	567344	80
5225	Pf3D7_02_v3	567677	567842	+	44	21	567693	7	567693	567814	122
8193	Pf3D7_02_v3	568397	568563	-	96	22	568563	43	568451	568563	113
8196	Pf3D7_02_v3	568746	568933	-	273	44	568778	48	568757	568925	169
8197	Pf3D7_02_v3	568955	569056	-	158	48	568989	17	568965	569042	78
8199	Pf3D7_02_v3	569134	569289	-	863	58	569181	501	569181	569235	55
8200	Pf3D7_02_v3	569375	572456	-	16983	1929	570088	1233	569609	571702	2094
8202	Pf3D7_02_v3	572540	572663	-	70	26	572613	16	572543	572657	115
8203	Pf3D7_02_v3	572683	572862	-	90	30	572839	12	572704	572855	152
8205	Pf3D7_02_v3	572964	573402	-	791	160	573247	79	573043	573374	332
8206	Pf3D7_02_v3	573424	573654	-	198	60	573594	27	573453	573615	163
8207	Pf3D7_02_v3	573682	573735	-	36	10	573683	14	573683	573734	52
8212	Pf3D7_02_v3	575003	575066	-	46	15	575049	21	575030	575063	34
8215	Pf3D7_02_v3	575206	575465	-	276	63	575243	69	575236	575438	203
5249	Pf3D7_02_v3	575335	575368	+	86	4	575336	81	575336	575336	1
8216	Pf3D7_02_v3	575486	575704	-	439	60	575577	86	575496	575647	152
8219	Pf3D7_02_v3	575971	576080	-	47	19	575990	7	575975	576060	86
5254	Pf3D7_02_v3	576019	576020	+	36	1	576020	36	576020	576020	1
8231	Pf3D7_02_v3	577036	577124	-	50	13	577037	34	577037	577095	59
[truncated: 39,379 more rows]

## Sheet: S4d
chr	position	tpm.dominant_ctss	strand	CEC_cluster	location	Adjalley	Kensche	Chappell
[truncated: 17,961 more rows]
