# Supplementary material for: Identifying transcript 5′ capped ends in Plasmodium falciparum
Source: PeerJ. 2021 Aug 25;9:e11983. doi: 10.7717/peerj.11983 (PMC8401752; doi:10.7717/peerj.11983)
Supplement: Supplemental Information 10 — Transcripts were annotated by FLAIR analysis (Tang et al., 2020b) of direct RNA sequencing data (Lee et al., 2021). Transcripts were classified as 5′ capped if the start position was 20 nt or closer to a dominant 5′ capped nucleotide annotated from full-length enriched cDNA data from one or more studies. Full-length enriched cDNA studies included: CAPture (this study); Adjalley (5′ cap sequencing reported by (Adjalley et al., 2016)), Chappell (5UTR-seq reported by (Chappell et al., 2020) and Kensche (SMART enrichment reported by (Kensche et al., 2016). Correspondence of transcript 5′ end with dominant 5′ capped nucleotide from full-length enriched cDNA data are recorded in Columns 9 –12 (1 = match, 0= no match). FLAIR transcript names are given in Column 3 (”transcript”). For full transcript annotation, see data S1. 5′ capped transcripts were classified according to available gene annotations (1 = match, 0= no match) as coding if they overlapped one or more annotated exons, antisense if they overlapped one or more annotated exons on the opposite strand and novel if they did not overlap any annotated exons. [file peerj-09-11983-s010.xlsx]

## Sheet: Sheet1
chr	start	end	transcript	strand	coding	antisense	novel	CAPture	Adjalley	Chappell	Kensche	count 5′-cap validations
Pf3D7_01_v3	68892	69564	gene_id "v3:68000"; transcript_id "SRR11094274.71185_Pf3D7_01";	-	1	0	0	1	0	0	0	1
Pf3D7_01_v3	99555	102190	gene_id "v3:99000"; transcript_id "SRR11094274.198613_Pf3D7_01";	+	1	0	0	0	1	0	0	1
Pf3D7_01_v3	101114	102241	gene_id "v3:101000"; transcript_id "SRR11094274.233050_Pf3D7_01";	+	1	0	0	0	1	0	0	1
Pf3D7_01_v3	104500	105760	gene_id "0102300"; transcript_id "PF3D7_0102300.1_PF3D7";	+	1	0	0	0	0	1	1	2
Pf3D7_01_v3	126379	128381	gene_id "0102800"; transcript_id "SRR11094274.105237_PF3D7";	-	1	0	0	0	1	1	1	3
Pf3D7_01_v3	128668	130721	gene_id "0102900"; transcript_id "SRR11094274.250800_PF3D7";	-	1	0	0	0	1	0	0	1
Pf3D7_01_v3	130106	131415	gene_id "v3:130000"; transcript_id "SRR11094274.362006_Pf3D7_01";	-	1	0	0	1	0	0	1	2
Pf3D7_01_v3	140390	141305	gene_id "v3:140000"; transcript_id "SRR11094274.323992_Pf3D7_01";	+	0	1	0	1	0	0	0	1
Pf3D7_01_v3	141300	142619	gene_id "v3:141000"; transcript_id "SRR11094274.163322_Pf3D7_01";	+	0	1	0	0	1	0	1	2
Pf3D7_01_v3	143367	145905	gene_id "0103300"; transcript_id "SRR11094274.147728_PF3D7";	-	1	0	0	1	0	0	0	1
Pf3D7_01_v3	183315	184154	gene_id "v3:183000"; transcript_id "SRR11094274.380428_Pf3D7_01";	-	1	0	0	0	1	0	0	1
Pf3D7_01_v3	204352	205317	gene_id "0104500"; transcript_id "SRR11094274.247762_PF3D7";	-	1	0	0	0	0	0	1	1
Pf3D7_01_v3	217856	219504	gene_id "v3:217000"; transcript_id "SRR11094274.286128_Pf3D7_01";	-	0	0	1	0	0	0	1	1
Pf3D7_01_v3	221699	222428	gene_id "v3:221000"; transcript_id "SRR11094274.343238_Pf3D7_01";	-	1	0	0	1	0	0	0	1
Pf3D7_01_v3	224962	225951	gene_id "0105300"; transcript_id "PF3D7_0105300.1_PF3D7";	-	1	0	0	0	0	0	1	1
Pf3D7_01_v3	225076	225862	gene_id "v3:225000"; transcript_id "SRR11094274.128926_Pf3D7_01";	-	1	0	0	1	1	1	1	4
Pf3D7_01_v3	226302	227330	gene_id "0105400"; transcript_id "PF3D7_0105400.2_PF3D7";	-	1	0	0	0	1	1	1	3
Pf3D7_01_v3	226707	227401	gene_id "v3:226000"; transcript_id "SRR11094274.298592_Pf3D7_01";	-	1	0	0	1	1	1	1	4
Pf3D7_01_v3	248428	249987	gene_id "v3:248000"; transcript_id "SRR11094274.191390_Pf3D7_01";	+	0	1	0	1	0	0	0	1
Pf3D7_01_v3	248974	251383	gene_id "v3:248000"; transcript_id "SRR11094274.323578_Pf3D7_01";	-	1	0	0	1	0	0	0	1
Pf3D7_01_v3	255467	257151	gene_id "v3:255000"; transcript_id "SRR11094274.171045_Pf3D7_01";	-	1	0	0	1	0	0	0	1
Pf3D7_01_v3	255650	257974	gene_id "v3:255000"; transcript_id "SRR11094274.27843_Pf3D7_01";	-	1	0	0	1	0	0	0	1
Pf3D7_01_v3	262408	263433	gene_id "v3:262000"; transcript_id "SRR11094274.145302_Pf3D7_01";	-	1	0	0	1	0	0	0	1
Pf3D7_01_v3	263512	264402	gene_id "v3:263000"; transcript_id "SRR11094274.183000_Pf3D7_01";	-	1	0	0	0	0	1	1	2
Pf3D7_01_v3	264744	268774	gene_id "0106300"; transcript_id "PF3D7_0106300.1_PF3D7";	-	1	0	0	1	0	0	0	1
Pf3D7_01_v3	268134	269640	gene_id "v3:268000"; transcript_id "SRR11094274.295716_Pf3D7_01";	-	1	0	0	0	0	0	1	1
Pf3D7_01_v3	272388	273852	gene_id "0106400"; transcript_id "PF3D7_0106400.1_PF3D7";	+	1	0	0	0	1	0	0	1
Pf3D7_01_v3	280646	283201	gene_id "v3:280000"; transcript_id "SRR11094274.199488_Pf3D7_01";	+	1	0	0	0	1	1	1	3
Pf3D7_01_v3	293959	295164	gene_id "0107000"; transcript_id "SRR11094274.4284_PF3D7";	+	1	0	0	1	0	0	0	1
Pf3D7_01_v3	294247	295097	gene_id "0107000"; transcript_id "SRR11094274.3720_PF3D7";	+	1	0	0	1	0	0	0	1
Pf3D7_01_v3	297170	299649	gene_id "0107200"; transcript_id "PF3D7_0107200.1_PF3D7";	+	1	1	0	1	0	0	0	1
Pf3D7_01_v3	303819	305244	gene_id "0107500"; transcript_id "PF3D7_0107500.1_PF3D7";	-	1	0	0	1	0	0	1	2
Pf3D7_01_v3	328198	328981	gene_id "0108000"; transcript_id "SRR11094274.160634_PF3D7";	-	1	0	0	0	1	0	0	1
Pf3D7_01_v3	328199	329754	gene_id "0108000"; transcript_id "PF3D7_0108000.1_PF3D7";	-	1	0	0	1	1	0	1	3
Pf3D7_01_v3	333566	334127	gene_id "v3:333000"; transcript_id "SRR11094274.214760_Pf3D7_01";	-	0	0	1	1	0	0	0	1
Pf3D7_01_v3	339078	341415	gene_id "v3:339000"; transcript_id "SRR11094274.86743_Pf3D7_01";	+	1	0	0	1	0	0	0	1
Pf3D7_01_v3	342138	343811	gene_id "v3:342000"; transcript_id "SRR11094274.251123_Pf3D7_01";	+	1	0	0	1	0	0	0	1
Pf3D7_01_v3	348476	350102	gene_id "v3:348000"; transcript_id "SRR11094274.87172_Pf3D7_01";	+	1	1	0	1	0	1	0	2
Pf3D7_01_v3	349727	351676	gene_id "0108600"; transcript_id "PF3D7_0108600.1_PF3D7";	-	1	0	0	1	0	0	0	1
Pf3D7_01_v3	349733	350677	gene_id "v3:349000"; transcript_id "SRR11094274.398075_Pf3D7_01";	-	1	0	0	1	1	0	0	2
Pf3D7_01_v3	357420	360703	gene_id "0108800"; transcript_id "PF3D7_0108800.1_PF3D7";	+	1	0	0	0	0	1	1	2
Pf3D7_01_v3	357629	360666	gene_id "0108800"; transcript_id "SRR11094274.22906_PF3D7";	+	1	0	0	0	0	0	1	1
Pf3D7_01_v3	362406	362684	gene_id "v3:362000"; transcript_id "SRR11094274.193564_Pf3D7_01";	-	0	0	1	0	1	1	1	3
Pf3D7_01_v3	363416	364721	gene_id "v3:363000"; transcript_id "SRR11094274.87912_Pf3D7_01";	+	1	0	0	0	1	0	0	1
Pf3D7_01_v3	369112	370577	gene_id "v3:369000"; transcript_id "SRR11094274.193343_Pf3D7_01";	-	1	0	0	0	0	0	1	1
Pf3D7_01_v3	371673	372881	gene_id "v3:371000"; transcript_id "SRR11094274.411437_Pf3D7_01";	+	0	1	0	0	1	0	0	1
Pf3D7_01_v3	374117	375239	gene_id "0109400"; transcript_id "PF3D7_0109400.1_PF3D7";	-	1	0	0	1	1	0	0	2
Pf3D7_01_v3	378549	379444	gene_id "v3:378000"; transcript_id "SRR11094274.305026_Pf3D7_01";	-	1	0	0	1	0	0	1	2
Pf3D7_01_v3	378701	380025	gene_id "0109700"; transcript_id "PF3D7_0109700.1_PF3D7";	-	1	0	0	0	0	1	0	1
Pf3D7_01_v3	383933	386974	gene_id "0109850"; transcript_id "SRR11094274.355934_PF3D7";	+	1	0	0	1	0	0	0	1
Pf3D7_01_v3	386558	388079	gene_id "0109950"; transcript_id "SRR11094274.255662_PF3D7";	+	1	0	0	0	1	0	1	2
Pf3D7_01_v3	388316	389795	gene_id "v3:388000"; transcript_id "SRR11094274.231824_Pf3D7_01";	+	1	1	0	1	0	0	0	1
Pf3D7_01_v3	391416	392641	gene_id "v3:391000"; transcript_id "SRR11094274.49264_Pf3D7_01";	-	1	1	0	1	1	1	1	4
Pf3D7_01_v3	394082	395077	gene_id "0110400"; transcript_id "PF3D7_0110400.1_PF3D7";	-	1	0	0	0	0	1	0	1
Pf3D7_01_v3	408352	409035	gene_id "v3:408000"; transcript_id "SRR11094274.324265_Pf3D7_01";	+	1	0	0	0	1	0	0	1
Pf3D7_01_v3	417742	420206	gene_id "0110800"; transcript_id "PF3D7_0110800.1_PF3D7";	+	1	0	0	1	1	1	0	3
Pf3D7_01_v3	420078	421025	gene_id "0110900"; transcript_id "SRR11094274.217148_PF3D7";	-	1	0	0	0	1	0	0	1
Pf3D7_01_v3	421324	421859	gene_id "v3:421000"; transcript_id "SRR11094274.306832_Pf3D7_01";	-	1	0	0	1	0	0	0	1
Pf3D7_01_v3	429897	430880	gene_id "0111200"; transcript_id "PF3D7_0111200.1_PF3D7";	-	1	0	0	1	1	0	1	3
Pf3D7_01_v3	436698	438654	gene_id "0111400"; transcript_id "SRR11094274.87486_PF3D7";	+	1	0	0	0	1	0	0	1
Pf3D7_01_v3	437264	439012	gene_id "v3:437000"; transcript_id "SRR11094274.162142_Pf3D7_01";	+	1	0	0	1	0	0	0	1
Pf3D7_01_v3	446373	449169	gene_id "0111800"; transcript_id "PF3D7_0111800.1_PF3D7";	+	1	0	0	1	1	0	0	2
Pf3D7_01_v3	448645	449613	gene_id "v3:448000"; transcript_id "SRR11094274.395767_Pf3D7_01";	+	1	0	0	1	0	0	0	1
Pf3D7_01_v3	464520	466956	gene_id "v3:464000"; transcript_id "SRR11094274.254029_Pf3D7_01";	+	1	0	0	0	1	0	0	1
Pf3D7_01_v3	477671	479218	gene_id "v3:477000"; transcript_id "SRR11094274.317632_Pf3D7_01";	+	0	0	1	1	1	0	0	2
Pf3D7_01_v3	486037	487422	gene_id "0112900"; transcript_id "PF3D7_0112900.1_PF3D7";	+	1	0	0	1	0	1	0	2
Pf3D7_01_v3	487481	488442	gene_id "v3:487000"; transcript_id "SRR11094274.394037_Pf3D7_01";	-	1	0	0	1	0	0	0	1
Pf3D7_01_v3	488562	490395	gene_id "0113000"; transcript_id "PF3D7_0113000.1_PF3D7";	-	1	0	0	1	0	0	0	1
Pf3D7_01_v3	505345	506203	gene_id "v3:505000"; transcript_id "SRR11094274.418689_Pf3D7_01";	-	1	0	0	1	0	0	0	1
Pf3D7_01_v3	519862	522189	gene_id "0113700"; transcript_id "PF3D7_0113700.1_PF3D7";	+	1	0	0	0	0	0	1	1
Pf3D7_01_v3	522136	523201	gene_id "v3:522000"; transcript_id "SRR11094274.342699_Pf3D7_01";	+	1	0	0	1	0	0	0	1
Pf3D7_02_v3	102335	104069	gene_id "v3:102000"; transcript_id "SRR11094274.108214_Pf3D7_02";	-	1	0	0	0	0	0	1	1
Pf3D7_02_v3	119850	121059	gene_id "v3:119000"; transcript_id "SRR11094274.91656_Pf3D7_02";	+	1	0	0	0	0	1	0	1
Pf3D7_02_v3	127610	128309	gene_id "v3:127000"; transcript_id "SRR11094274.187170_Pf3D7_02";	+	1	0	0	0	1	1	0	2
Pf3D7_02_v3	127742	128834	gene_id "v3:127000"; transcript_id "SRR11094274.165409_Pf3D7_02";	+	1	0	0	1	1	1	1	4
Pf3D7_02_v3	127840	128823	gene_id "v3:127000"; transcript_id "SRR11094274.137831_Pf3D7_02";	+	1	0	0	0	0	1	0	1
Pf3D7_02_v3	135797	137390	gene_id "0202700"; transcript_id "SRR11094274.446217_PF3D7";	+	1	0	0	1	0	0	0	1
Pf3D7_02_v3	137269	139093	gene_id "0202800"; transcript_id "PF3D7_0202800.1_PF3D7";	-	1	1	0	0	0	0	1	1
Pf3D7_02_v3	138615	140344	gene_id "0202900"; transcript_id "SRR11094274.375840_PF3D7";	+	1	0	0	0	0	0	1	1
Pf3D7_02_v3	139440	141545	gene_id "0202900"; transcript_id "SRR11094274.180956_PF3D7";	+	1	0	0	1	0	0	0	1
Pf3D7_02_v3	161205	162739	gene_id "0203400"; transcript_id "SRR11094274.305355_PF3D7";	-	1	1	0	1	1	0	0	2
Pf3D7_02_v3	165632	166374	gene_id "v3:165000"; transcript_id "SRR11094274.213529_Pf3D7_02";	+	1	0	0	1	0	0	0	1
Pf3D7_02_v3	175974	177158	gene_id "v3:175000"; transcript_id "SRR11094274.277972_Pf3D7_02";	+	1	0	0	0	0	0	1	1
Pf3D7_02_v3	176295	177444	gene_id "v3:176000"; transcript_id "SRR11094274.204636_Pf3D7_02";	+	1	0	0	0	0	1	0	1
Pf3D7_02_v3	190359	190943	gene_id "v3:190000"; transcript_id "SRR11094274.160551_Pf3D7_02";	+	0	0	1	0	0	0	1	1
Pf3D7_02_v3	204903	205986	gene_id "v3:204000"; transcript_id "SRR11094274.6392_Pf3D7_02";	-	1	0	0	1	0	0	0	1
Pf3D7_02_v3	209124	211012	gene_id "0204800"; transcript_id "SRR11094274.357498_PF3D7";	-	1	0	0	1	0	1	1	3
Pf3D7_02_v3	211092	211771	gene_id "0204900"; transcript_id "PF3D7_0204900.1_PF3D7";	+	1	0	0	0	1	1	1	3
Pf3D7_02_v3	213916	215162	gene_id "v3:213000"; transcript_id "SRR11094274.321715_Pf3D7_02";	-	1	0	0	1	0	0	0	1
Pf3D7_02_v3	217681	218116	gene_id "v3:217000"; transcript_id "SRR11094274.46728_Pf3D7_02";	-	1	0	0	1	1	0	1	3
Pf3D7_02_v3	223139	225354	gene_id "v3:223000"; transcript_id "SRR11094274.366507_Pf3D7_02";	+	1	0	0	1	0	1	1	3
Pf3D7_02_v3	223704	225371	gene_id "0205400"; transcript_id "SRR11094274.248117_PF3D7";	+	1	0	0	1	0	0	0	1
Pf3D7_02_v3	224546	226426	gene_id "0205500"; transcript_id "SRR11094274.305246_PF3D7";	-	1	1	0	0	1	1	0	2
Pf3D7_02_v3	225232	226404	gene_id "0205500"; transcript_id "PF3D7_0205500.1_PF3D7";	-	1	0	0	1	1	1	1	4
Pf3D7_02_v3	226662	227483	gene_id "v3:226000"; transcript_id "SRR11094274.329790_Pf3D7_02";	-	0	0	1	0	0	1	0	1
Pf3D7_02_v3	231154	233094	gene_id "0205700"; transcript_id "PF3D7_0205700.1_PF3D7";	+	1	1	0	1	0	0	0	1
Pf3D7_02_v3	244619	246044	gene_id "v3:244000"; transcript_id "SRR11094274.26273_Pf3D7_02";	+	1	0	0	0	0	0	1	1
Pf3D7_02_v3	245622	247137	gene_id "0206100"; transcript_id "PF3D7_0206100.1_PF3D7";	+	1	0	0	1	0	0	0	1
Pf3D7_02_v3	249497	250545	gene_id "v3:249000"; transcript_id "SRR11094274.135627_Pf3D7_02";	+	1	0	0	1	0	0	0	1
Pf3D7_02_v3	262702	263768	gene_id "v3:262000"; transcript_id "SRR11094274.268721_Pf3D7_02";	-	1	0	0	0	0	0	1	1
Pf3D7_02_v3	270341	272231	gene_id "v3:270000"; transcript_id "SRR11094274.220765_Pf3D7_02";	-	1	1	0	1	0	0	0	1
Pf3D7_02_v3	271863	273221	gene_id "0206700"; transcript_id "SRR11094274.4196_PF3D7";	-	0	1	0	1	0	0	0	1
Pf3D7_02_v3	273283	273984	gene_id "v3:273000"; transcript_id "SRR11094274.304065_Pf3D7_02";	+	0	1	0	0	1	0	0	1
Pf3D7_02_v3	273295	274495	gene_id "0206800"; transcript_id "SRR11094274.362409_PF3D7";	-	1	0	0	0	0	0	1	1
Pf3D7_02_v3	273316	274775	gene_id "0206800"; transcript_id "SRR11094274.453017_PF3D7";	-	1	0	0	1	1	0	0	2
Pf3D7_02_v3	273317	274746	gene_id "v3:273000"; transcript_id "SRR11094274.59086_Pf3D7_02";	-	1	0	0	0	0	1	1	2
Pf3D7_02_v3	273317	274495	gene_id "v3:273000"; transcript_id "SRR11094274.229622_Pf3D7_02";	-	1	0	0	0	0	1	1	2
Pf3D7_02_v3	273352	274551	gene_id "v3:273000"; transcript_id "SRR11094274.123082_Pf3D7_02";	-	1	0	0	0	1	1	1	3
Pf3D7_02_v3	273394	274770	gene_id "v3:273000"; transcript_id "SRR11094274.57008_Pf3D7_02";	-	1	0	0	0	1	1	1	3
Pf3D7_02_v3	273433	274770	gene_id "v3:273000"; transcript_id "SRR11094274.187179_Pf3D7_02";	-	1	0	0	0	1	1	1	3
Pf3D7_02_v3	275441	276438	gene_id "v3:275000"; transcript_id "SRR11094274.261260_Pf3D7_02";	-	1	0	0	0	1	0	1	2
Pf3D7_02_v3	276757	277230	gene_id "v3:276000"; transcript_id "SRR11094274.180856_Pf3D7_02";	-	0	0	1	1	0	0	0	1
Pf3D7_02_v3	277750	278565	gene_id "v3:277000"; transcript_id "SRR11094274.18312_Pf3D7_02";	-	1	0	0	0	0	1	0	1
Pf3D7_02_v3	277751	279231	gene_id "0207000"; transcript_id "SRR11094274.135931_PF3D7";	-	1	0	0	0	0	1	0	1
Pf3D7_02_v3	278030	279150	gene_id "v3:278000"; transcript_id "SRR11094274.87438_Pf3D7_02";	-	1	0	0	0	0	1	1	2
Pf3D7_02_v3	285376	287577	gene_id "0207100"; transcript_id "PF3D7_0207100.1_PF3D7";	+	1	0	0	1	0	0	0	1
Pf3D7_02_v3	288097	288700	gene_id "0207200"; transcript_id "SRR11094274.222126_PF3D7";	-	1	0	0	1	0	0	1	2
Pf3D7_02_v3	295942	297827	gene_id "0207400"; transcript_id "PF3D7_0207400.1_PF3D7";	-	1	0	0	0	1	1	0	2
Pf3D7_02_v3	300373	302711	gene_id "0207500"; transcript_id "PF3D7_0207500.1_PF3D7";	-	1	0	0	1	1	1	1	4
Pf3D7_02_v3	302994	303746	gene_id "v3:302000"; transcript_id "SRR11094274.277353_Pf3D7_02";	-	1	0	0	0	1	0	0	1
Pf3D7_02_v3	303201	304194	gene_id "v3:303000"; transcript_id "SRR11094274.223302_Pf3D7_02";	-	1	0	0	1	1	0	0	2
Pf3D7_02_v3	304642	306126	gene_id "0207600"; transcript_id "SRR11094274.210303_PF3D7";	-	1	0	0	0	1	0	0	1
Pf3D7_02_v3	305426	307163	gene_id "0207600"; transcript_id "PF3D7_0207600.1_PF3D7";	-	1	0	0	0	1	1	1	3
Pf3D7_02_v3	308103	308792	gene_id "v3:308000"; transcript_id "SRR11094274.157290_Pf3D7_02";	+	0	0	1	0	0	0	1	1
Pf3D7_02_v3	310548	312373	gene_id "0207700"; transcript_id "PF3D7_0207700.1_PF3D7";	-	1	0	0	1	0	0	0	1
Pf3D7_02_v3	313146	315274	gene_id "v3:313000"; transcript_id "SRR11094274.415267_Pf3D7_02";	-	1	0	0	1	0	0	0	1
Pf3D7_02_v3	315087	316854	gene_id "0207800"; transcript_id "PF3D7_0207800.1_PF3D7";	-	1	0	0	1	1	0	1	3
Pf3D7_02_v3	322076	323080	gene_id "v3:322000"; transcript_id "SRR11094274.255544_Pf3D7_02";	-	1	0	0	1	0	0	0	1
Pf3D7_02_v3	335776	336931	gene_id "0208200"; transcript_id "SRR11094274.229884_PF3D7";	-	1	0	0	0	0	1	1	2
Pf3D7_02_v3	340937	343029	gene_id "v3:340000"; transcript_id "SRR11094274.244106_Pf3D7_02";	+	1	0	0	1	0	0	0	1
Pf3D7_02_v3	342311	343612	gene_id "v3:342000"; transcript_id "SRR11094274.309943_Pf3D7_02";	-	1	1	0	1	0	0	0	1
Pf3D7_02_v3	344382	347852	gene_id "v3:344000"; transcript_id "SRR11094274.394960_Pf3D7_02";	-	1	0	0	1	0	0	0	1
Pf3D7_02_v3	351949	354109	gene_id "0208500"; transcript_id "PF3D7_0208500.1_PF3D7";	+	1	0	0	1	0	1	1	3
Pf3D7_02_v3	352590	354203	gene_id "0208500"; transcript_id "SRR11094274.173003_PF3D7";	+	1	0	0	0	0	0	1	1
Pf3D7_02_v3	357958	359218	gene_id "v3:357000"; transcript_id "SRR11094274.338834_Pf3D7_02";	+	1	1	0	1	1	0	0	2
Pf3D7_02_v3	358970	360259	gene_id "0208800"; transcript_id "SRR11094274.197216_PF3D7";	+	1	0	0	0	1	0	0	1
Pf3D7_02_v3	360151	360409	gene_id "v3:360000"; transcript_id "SRR11094274.131344_Pf3D7_02";	+	0	0	1	1	0	0	0	1
Pf3D7_02_v3	384575	386522	gene_id "0209200"; transcript_id "PF3D7_0209200.1_PF3D7";	-	1	0	0	0	1	0	0	1
Pf3D7_02_v3	390469	390977	gene_id "v3:390000"; transcript_id "SRR11094274.419977_Pf3D7_02";	-	1	0	0	1	1	0	1	3
Pf3D7_02_v3	397484	398199	gene_id "v3:397000"; transcript_id "SRR11094274.406206_Pf3D7_02";	-	1	0	0	1	0	0	0	1
Pf3D7_02_v3	399768	401045	gene_id "v3:399000"; transcript_id "SRR11094274.280255_Pf3D7_02";	+	0	1	0	1	0	0	0	1
Pf3D7_02_v3	403780	404642	gene_id "v3:403000"; transcript_id "SRR11094274.186930_Pf3D7_02";	-	1	0	0	0	0	0	1	1
Pf3D7_02_v3	403792	406284	gene_id "0209800"; transcript_id "SRR11094274.452068_PF3D7";	-	1	0	0	0	0	0	1	1
Pf3D7_02_v3	403798	404954	gene_id "v3:403000"; transcript_id "SRR11094274.454185_Pf3D7_02";	-	1	0	0	0	1	0	0	1
Pf3D7_02_v3	406140	407079	gene_id "v3:406000"; transcript_id "SRR11094274.303218_Pf3D7_02";	-	1	0	0	0	0	0	1	1
Pf3D7_02_v3	409408	411005	gene_id "v3:409000"; transcript_id "SRR11094274.99000_Pf3D7_02";	+	1	0	0	1	0	0	1	2
Pf3D7_02_v3	409500	410618	gene_id "v3:409000"; transcript_id "SRR11094274.9298_Pf3D7_02";	+	1	0	0	0	0	0	1	1
Pf3D7_02_v3	410085	411004	gene_id "v3:410000"; transcript_id "SRR11094274.192106_Pf3D7_02";	+	1	0	0	0	0	0	1	1
Pf3D7_02_v3	410272	411109	gene_id "v3:410000"; transcript_id "SRR11094274.133672_Pf3D7_02";	+	0	0	1	0	0	0	1	1
Pf3D7_02_v3	411924	412230	gene_id "v3:411000"; transcript_id "SRR11094274.199609_Pf3D7_02";	+	0	0	1	1	0	1	0	2
Pf3D7_02_v3	412142	413158	gene_id "0210100"; transcript_id "PF3D7_0210100.1_PF3D7";	+	1	0	0	0	1	1	0	2
Pf3D7_02_v3	423421	424864	gene_id "v3:423000"; transcript_id "SRR11094274.275198_Pf3D7_02";	+	0	1	0	1	0	0	0	1
Pf3D7_02_v3	425409	426799	gene_id "0210400"; transcript_id "SRR11094274.233975_PF3D7";	+	1	0	0	1	0	0	0	1
Pf3D7_02_v3	437334	439530	gene_id "0210800"; transcript_id "SRR11094274.10584_PF3D7";	-	1	0	0	0	1	1	1	3
Pf3D7_02_v3	440485	441038	gene_id "v3:440000"; transcript_id "SRR11094274.49735_Pf3D7_02";	-	0	0	1	1	0	0	0	1
Pf3D7_02_v3	442462	443445	gene_id "v3:442000"; transcript_id "SRR11094274.142145_Pf3D7_02";	-	1	0	0	0	0	1	0	1
Pf3D7_02_v3	443913	445233	gene_id "0211000"; transcript_id "SRR11094274.308239_PF3D7";	+	0	0	1	0	0	0	1	1
Pf3D7_02_v3	455842	456695	gene_id "v3:455000"; transcript_id "SRR11094274.94032_Pf3D7_02";	-	1	0	0	0	0	1	0	1
Pf3D7_02_v3	467550	468691	gene_id "0211600"; transcript_id "SRR11094274.384058_PF3D7";	+	1	0	0	0	1	1	0	2
Pf3D7_02_v3	467712	468818	gene_id "0211600"; transcript_id "SRR11094274.321222_PF3D7";	+	1	0	0	1	1	0	0	2
Pf3D7_02_v3	472753	474258	gene_id "v3:472000"; transcript_id "SRR11094274.178842_Pf3D7_02";	-	0	1	0	0	1	0	0	1
Pf3D7_02_v3	474792	476545	gene_id "v3:474000"; transcript_id "SRR11094274.206832_Pf3D7_02";	+	1	0	0	0	0	0	1	1
Pf3D7_02_v3	475411	477006	gene_id "v3:475000"; transcript_id "SRR11094274.180414_Pf3D7_02";	+	1	0	0	0	1	0	0	1
Pf3D7_02_v3	477209	479732	gene_id "0211900"; transcript_id "SRR11094274.176152_PF3D7";	-	1	0	0	1	1	0	0	2
Pf3D7_02_v3	477306	479365	gene_id "0211900"; transcript_id "PF3D7_0211900.1_PF3D7";	-	1	0	0	1	1	1	1	4
Pf3D7_02_v3	480037	481788	gene_id "0212000"; transcript_id "PF3D7_0212000.1_PF3D7";	+	1	0	0	0	0	0	1	1
Pf3D7_02_v3	487143	489709	gene_id "v3:487000"; transcript_id "SRR11094274.303034_Pf3D7_02";	+	1	0	0	0	1	0	0	1
Pf3D7_02_v3	489643	490656	gene_id "v3:489000"; transcript_id "SRR11094274.97117_Pf3D7_02";	+	0	1	0	0	0	0	1	1
Pf3D7_02_v3	491814	494107	gene_id "0212300"; transcript_id "PF3D7_0212300.1_PF3D7";	+	1	0	0	1	0	0	0	1
Pf3D7_02_v3	494922	496224	gene_id "0212400"; transcript_id "SRR11094274.25271_PF3D7";	-	1	0	0	1	0	0	0	1
Pf3D7_02_v3	497580	499038	gene_id "v3:497000"; transcript_id "SRR11094274.115526_Pf3D7_02";	-	1	0	0	1	0	0	0	1
Pf3D7_02_v3	528047	529252	gene_id "v3:528000"; transcript_id "SRR11094274.130084_Pf3D7_02";	+	1	0	0	0	0	0	1	1
Pf3D7_02_v3	531555	532541	gene_id "v3:531000"; transcript_id "SRR11094274.377308_Pf3D7_02";	+	1	0	0	1	0	0	0	1
Pf3D7_02_v3	537653	539798	gene_id "0213100"; transcript_id "PF3D7_0213100.1_PF3D7";	+	1	0	0	1	0	0	1	2
Pf3D7_02_v3	539699	541025	gene_id "0213200"; transcript_id "PF3D7_0213200.1_PF3D7";	-	1	0	0	0	1	0	1	2
Pf3D7_02_v3	539850	542042	gene_id "0213300"; transcript_id "SRR11094274.204928_PF3D7";	-	1	1	0	0	1	1	1	3
Pf3D7_02_v3	541712	542831	gene_id "0213400"; transcript_id "SRR11094274.129174_PF3D7";	+	1	0	0	0	0	0	1	1
Pf3D7_02_v3	543347	544072	gene_id "v3:543000"; transcript_id "SRR11094274.354661_Pf3D7_02";	-	1	1	0	1	0	0	0	1
Pf3D7_02_v3	556799	558139	gene_id "0213700"; transcript_id "PF3D7_0213700.1_PF3D7";	+	1	0	0	1	1	1	1	4
Pf3D7_02_v3	565754	566980	gene_id "0214000"; transcript_id "SRR11094274.161862_PF3D7";	+	1	0	0	1	1	1	0	3
Pf3D7_02_v3	566018	567507	gene_id "0214000"; transcript_id "PF3D7_0214000.1_PF3D7";	+	1	0	0	1	1	0	0	2
Pf3D7_02_v3	574941	576151	gene_id "0214200"; transcript_id "PF3D7_0214200.1_PF3D7";	-	1	0	0	0	1	0	1	2
Pf3D7_02_v3	584747	586255	gene_id "v3:584000"; transcript_id "SRR11094274.293813_Pf3D7_02";	+	1	0	0	1	0	0	0	1
Pf3D7_02_v3	589921	591024	gene_id "v3:589000"; transcript_id "SRR11094274.324862_Pf3D7_02";	+	1	0	0	0	0	1	1	2
Pf3D7_02_v3	596602	598597	gene_id "v3:596000"; transcript_id "SRR11094274.379387_Pf3D7_02";	+	1	0	0	1	0	0	0	1
Pf3D7_02_v3	599542	600886	gene_id "0214700"; transcript_id "SRR11094274.126908_PF3D7";	-	1	0	0	1	1	1	1	4
Pf3D7_02_v3	609789	610080	gene_id "v3:609000"; transcript_id "SRR11094274.103302_Pf3D7_02";	+	0	0	1	1	0	0	0	1
Pf3D7_02_v3	622449	624581	gene_id "0215100"; transcript_id "PF3D7_0215100.1_PF3D7";	-	1	0	0	0	1	0	0	1
Pf3D7_02_v3	625163	625753	gene_id "v3:625000"; transcript_id "SRR11094274.394645_Pf3D7_02";	+	0	0	1	1	0	1	1	3
Pf3D7_02_v3	649346	650436	gene_id "v3:649000"; transcript_id "SRR11094274.188214_Pf3D7_02";	+	1	0	0	1	0	0	0	1
Pf3D7_02_v3	650023	650770	gene_id "v3:650000"; transcript_id "SRR11094274.276703_Pf3D7_02";	-	1	1	0	1	0	0	0	1
Pf3D7_02_v3	668491	669691	gene_id "0216200"; transcript_id "PF3D7_0216200.1_PF3D7";	-	1	0	0	1	0	0	0	1
Pf3D7_02_v3	672900	674567	gene_id "v3:672000"; transcript_id "SRR11094274.196338_Pf3D7_02";	+	1	0	0	1	0	0	0	1
Pf3D7_02_v3	676285	677902	gene_id "v3:676000"; transcript_id "SRR11094274.117511_Pf3D7_02";	+	1	0	0	1	0	0	0	1
Pf3D7_02_v3	686665	689119	gene_id "v3:686000"; transcript_id "SRR11094274.269239_Pf3D7_02";	+	1	0	0	1	0	0	0	1
Pf3D7_02_v3	696439	697014	gene_id "v3:696000"; transcript_id "SRR11094274.153697_Pf3D7_02";	-	1	0	0	1	0	0	0	1
Pf3D7_02_v3	702826	703203	gene_id "v3:702000"; transcript_id "SRR11094274.132947_Pf3D7_02";	-	1	1	0	1	0	0	0	1
Pf3D7_02_v3	703087	704280	gene_id "0217000"; transcript_id "SRR11094274.424432_PF3D7";	-	1	0	0	1	0	0	0	1
Pf3D7_02_v3	707727	709846	gene_id "v3:707000"; transcript_id "SRR11094274.171748_Pf3D7_02";	+	1	1	0	1	0	0	0	1
Pf3D7_02_v3	715613	716553	gene_id "0217300"; transcript_id "PF3D7_0217300.1_PF3D7";	-	1	0	0	1	0	0	0	1
Pf3D7_02_v3	715637	717033	gene_id "0217300"; transcript_id "SRR11094274.188175_PF3D7";	-	1	0	0	1	0	0	0	1
Pf3D7_02_v3	717466	718637	gene_id "0217400"; transcript_id "PF3D7_0217400.1_PF3D7";	+	1	0	0	1	0	0	1	2
Pf3D7_02_v3	717963	718783	gene_id "v3:717000"; transcript_id "SRR11094274.172855_Pf3D7_02";	+	1	0	0	1	0	0	0	1
Pf3D7_02_v3	721551	723043	gene_id "0217500"; transcript_id "PF3D7_0217500.1_PF3D7";	+	1	0	0	0	1	0	0	1
Pf3D7_02_v3	731265	733202	gene_id "0217700"; transcript_id "PF3D7_0217700.1_PF3D7";	-	1	0	0	1	0	0	1	2
Pf3D7_02_v3	733807	734850	gene_id "v3:733000"; transcript_id "SRR11094274.202906_Pf3D7_02";	+	1	0	0	1	0	1	0	2
Pf3D7_02_v3	733809	734896	gene_id "v3:733000"; transcript_id "SRR11094274.33988_Pf3D7_02";	+	1	0	0	1	0	1	0	2
Pf3D7_02_v3	733922	734955	gene_id "v3:733000"; transcript_id "SRR11094274.455444_Pf3D7_02";	+	1	0	0	0	0	0	1	1
Pf3D7_02_v3	734746	736148	gene_id "v3:734000"; transcript_id "SRR11094274.287056_Pf3D7_02";	-	1	0	0	1	0	0	0	1
Pf3D7_02_v3	736995	738081	gene_id "v3:736000"; transcript_id "SRR11094274.219533_Pf3D7_02";	-	1	0	0	0	1	1	1	3
Pf3D7_02_v3	738316	739149	gene_id "v3:738000"; transcript_id "SRR11094274.18066_Pf3D7_02";	+	1	0	0	0	1	0	1	2
Pf3D7_02_v3	738386	740337	gene_id "v3:738000"; transcript_id "SRR11094274.298260_Pf3D7_02";	+	1	0	0	0	1	1	1	3
Pf3D7_02_v3	738956	739610	gene_id "v3:738000"; transcript_id "SRR11094274.426901_Pf3D7_02";	-	0	1	0	1	0	0	0	1
Pf3D7_02_v3	740726	741244	gene_id "v3:740000"; transcript_id "SRR11094274.249813_Pf3D7_02";	+	1	0	0	0	1	0	0	1
Pf3D7_02_v3	748331	749583	gene_id "v3:748000"; transcript_id "SRR11094274.161061_Pf3D7_02";	+	0	1	0	1	0	0	0	1
Pf3D7_02_v3	748333	749790	gene_id "v3:748000"; transcript_id "SRR11094274.199683_Pf3D7_02";	+	0	1	0	1	0	0	0	1
Pf3D7_02_v3	748776	749891	gene_id "v3:748000"; transcript_id "SRR11094274.156831_Pf3D7_02";	+	0	1	0	1	1	1	1	4
Pf3D7_02_v3	749807	750544	gene_id "v3:749000"; transcript_id "SRR11094274.158810_Pf3D7_02";	-	1	0	0	1	0	0	0	1
Pf3D7_02_v3	752362	753921	gene_id "0218500"; transcript_id "SRR11094274.267289_PF3D7";	+	1	0	0	1	1	0	1	3
Pf3D7_02_v3	752503	753678	gene_id "v3:752000"; transcript_id "SRR11094274.181228_Pf3D7_02";	+	1	0	0	1	0	1	0	2
Pf3D7_02_v3	752961	753859	gene_id "0218500"; transcript_id "PF3D7_0218500.1_PF3D7";	+	1	0	0	0	1	0	0	1
Pf3D7_02_v3	762405	763206	gene_id "v3:762000"; transcript_id "SRR11094274.446265_Pf3D7_02";	+	1	0	0	1	0	0	0	1
Pf3D7_02_v3	764298	765530	gene_id "0218700"; transcript_id "PF3D7_0218700.1_PF3D7";	-	1	0	0	0	0	1	1	2
Pf3D7_02_v3	767774	768044	gene_id "v3:767000"; transcript_id "SRR11094274.363231_Pf3D7_02";	-	0	0	1	1	0	0	1	2
Pf3D7_02_v3	770758	771707	gene_id "v3:770000"; transcript_id "SRR11094274.215606_Pf3D7_02";	-	0	1	0	0	0	0	1	1
Pf3D7_02_v3	772166	773513	gene_id "0219200"; transcript_id "SRR11094274.301955_PF3D7";	+	1	1	0	1	1	1	1	4
Pf3D7_02_v3	772177	773108	gene_id "0219200"; transcript_id "PF3D7_0219200.1_PF3D7";	+	1	0	0	1	1	1	1	4
Pf3D7_02_v3	772191	773047	gene_id "v3:772000"; transcript_id "SRR11094274.209689_Pf3D7_02";	+	1	0	0	1	1	1	1	4
Pf3D7_02_v3	773039	774026	gene_id "v3:773000"; transcript_id "SRR11094274.120024_Pf3D7_02";	-	1	0	0	1	0	0	0	1
Pf3D7_02_v3	774447	776583	gene_id "0219400"; transcript_id "SRR11094274.141945_PF3D7";	+	1	0	0	0	1	1	0	2
Pf3D7_02_v3	774509	776335	gene_id "0219400"; transcript_id "PF3D7_0219400.1_PF3D7";	+	1	0	0	0	1	1	0	2
Pf3D7_02_v3	774543	776540	gene_id "0219400"; transcript_id "SRR11094274.62374_PF3D7";	+	1	0	0	0	0	1	0	1
Pf3D7_02_v3	774543	776502	gene_id "0219400"; transcript_id "SRR11094274.417666_PF3D7";	+	1	0	0	0	0	1	0	1
Pf3D7_02_v3	774565	776867	gene_id "0219400"; transcript_id "SRR11094274.93581_PF3D7";	+	1	1	0	0	0	1	0	1
Pf3D7_02_v3	775654	776515	gene_id "v3:775000"; transcript_id "SRR11094274.350855_Pf3D7_02";	+	1	0	0	1	0	0	1	2
Pf3D7_02_v3	776923	778253	gene_id "0219500"; transcript_id "PF3D7_0219500.1_PF3D7";	-	1	0	0	1	0	0	0	1
Pf3D7_02_v3	779049	780481	gene_id "v3:779000"; transcript_id "SRR11094274.94865_Pf3D7_02";	-	1	0	0	1	0	0	0	1
Pf3D7_02_v3	783864	784862	gene_id "0219700"; transcript_id "PF3D7_0219700.1_PF3D7";	-	1	0	0	1	0	0	0	1
Pf3D7_02_v3	786487	789047	gene_id "0219800"; transcript_id "SRR11094274.206779_PF3D7";	-	1	0	0	1	0	0	0	1
Pf3D7_02_v3	786495	788287	gene_id "0219800"; transcript_id "PF3D7_0219800.1_PF3D7";	-	1	0	0	1	0	0	0	1
Pf3D7_02_v3	792797	792993	gene_id "v3:792000"; transcript_id "SRR11094274.40180_Pf3D7_02";	+	0	0	1	1	0	0	0	1
Pf3D7_02_v3	808739	810938	gene_id "0220200"; transcript_id "PF3D7_0220200.1_PF3D7";	-	1	0	0	1	1	1	0	3
Pf3D7_02_v3	823312	824397	gene_id "v3:823000"; transcript_id "SRR11094274.388276_Pf3D7_02";	-	1	0	0	0	1	0	0	1
Pf3D7_02_v3	830941	832830	gene_id "0220600"; transcript_id "PF3D7_0220600.1_PF3D7";	+	1	0	0	0	1	0	0	1
Pf3D7_02_v3	854824	856305	gene_id "0221200"; transcript_id "PF3D7_0221200.1_PF3D7";	+	1	0	0	1	0	0	0	1
Pf3D7_02_v3	915853	916150	gene_id "v3:915000"; transcript_id "SRR11094274.53086_Pf3D7_02";	+	0	0	1	1	0	0	0	1
Pf3D7_02_v3	915974	917536	gene_id "v3:915000"; transcript_id "SRR11094274.63655_Pf3D7_02";	-	1	0	0	1	0	0	0	1
Pf3D7_03_v3	88017	90281	gene_id "v3:88000"; transcript_id "SRR11094274.227852_Pf3D7_03";	-	1	0	0	1	0	0	0	1
Pf3D7_03_v3	95467	97875	gene_id "0301700"; transcript_id "PF3D7_0301700.1_PF3D7";	-	1	0	0	0	0	0	1	1
Pf3D7_03_v3	97777	98729	gene_id "v3:97000"; transcript_id "SRR11094274.350630_Pf3D7_03";	-	1	0	0	0	0	0	1	1
Pf3D7_03_v3	103813	104922	gene_id "0301800"; transcript_id "PF3D7_0301800.1_PF3D7";	+	1	0	0	0	0	1	1	2
Pf3D7_03_v3	104763	105481	gene_id "v3:104000"; transcript_id "SRR11094274.314011_Pf3D7_03";	+	1	0	0	1	1	0	0	2
Pf3D7_03_v3	116282	117382	gene_id "v3:116000"; transcript_id "SRR11094274.135996_Pf3D7_03";	+	1	0	0	1	0	0	0	1
Pf3D7_03_v3	117103	117697	gene_id "v3:117000"; transcript_id "SRR11094274.393887_Pf3D7_03";	+	1	0	0	1	0	0	0	1
Pf3D7_03_v3	135150	135904	gene_id "v3:135000"; transcript_id "SRR11094274.77227_Pf3D7_03";	+	1	0	0	0	1	1	0	2
Pf3D7_03_v3	135492	138726	gene_id "0302500"; transcript_id "SRR11094274.266742_PF3D7";	+	1	0	0	0	0	0	1	1
Pf3D7_03_v3	137759	140405	gene_id "0302500"; transcript_id "SRR11094274.345945_PF3D7";	+	1	0	0	0	0	0	1	1
Pf3D7_03_v3	140033	141066	gene_id "v3:140000"; transcript_id "SRR11094274.246864_Pf3D7_03";	+	1	0	0	1	0	0	0	1
Pf3D7_03_v3	141358	143135	gene_id "v3:141000"; transcript_id "SRR11094274.82424_Pf3D7_03";	+	1	0	0	1	0	1	1	3
Pf3D7_03_v3	146065	147114	gene_id "0302700"; transcript_id "SRR11094274.137489_PF3D7";	-	1	0	0	1	1	1	1	4
Pf3D7_03_v3	151562	152071	gene_id "v3:151000"; transcript_id "SRR11094274.252846_Pf3D7_03";	-	0	0	1	1	0	0	0	1
Pf3D7_03_v3	158037	158993	gene_id "v3:158000"; transcript_id "SRR11094274.327765_Pf3D7_03";	+	0	0	1	1	0	0	1	2
Pf3D7_03_v3	172739	174644	gene_id "0303200"; transcript_id "SRR11094274.155584_PF3D7";	+	1	0	0	1	0	0	0	1
Pf3D7_03_v3	175216	176085	gene_id "0303300"; transcript_id "PF3D7_0303300.1_PF3D7";	-	1	0	0	0	0	1	0	1
Pf3D7_03_v3	177818	179130	gene_id "v3:177000"; transcript_id "SRR11094274.26473_Pf3D7_03";	+	1	0	0	0	0	1	1	2
Pf3D7_03_v3	177975	179713	gene_id "v3:177000"; transcript_id "SRR11094274.55377_Pf3D7_03";	+	1	0	0	1	0	0	0	1
Pf3D7_03_v3	178704	181386	gene_id "0303400"; transcript_id "PF3D7_0303400.1_PF3D7";	+	1	0	0	1	0	0	0	1
Pf3D7_03_v3	190627	191036	gene_id "v3:190000"; transcript_id "SRR11094274.104342_Pf3D7_03";	+	1	0	0	1	0	0	0	1
Pf3D7_03_v3	193383	194765	gene_id "v3:193000"; transcript_id "SRR11094274.257872_Pf3D7_03";	+	1	0	0	1	0	1	1	3
Pf3D7_03_v3	210798	211668	gene_id "v3:210000"; transcript_id "SRR11094274.399590_Pf3D7_03";	-	0	0	1	1	0	0	1	2
Pf3D7_03_v3	215336	216899	gene_id "v3:215000"; transcript_id "SRR11094274.400594_Pf3D7_03";	+	1	0	0	1	0	0	0	1
Pf3D7_03_v3	217646	218837	gene_id "v3:217000"; transcript_id "SRR11094274.150445_Pf3D7_03";	+	1	0	0	0	0	1	1	2
Pf3D7_03_v3	217664	218838	gene_id "0304400"; transcript_id "PF3D7_0304400.1_PF3D7";	+	1	0	0	0	0	1	1	2
Pf3D7_03_v3	218817	220278	gene_id "0304500"; transcript_id "SRR11094274.358144_PF3D7";	-	1	0	0	0	0	0	1	1
Pf3D7_03_v3	218849	220214	gene_id "0304500"; transcript_id "SRR11094274.189115_PF3D7";	-	1	0	0	0	0	1	1	2
Pf3D7_03_v3	218849	219804	gene_id "0304500"; transcript_id "PF3D7_0304500.1_PF3D7";	-	1	0	0	1	0	1	1	3
Pf3D7_03_v3	220905	221770	gene_id "v3:220000"; transcript_id "SRR11094274.134598_Pf3D7_03";	-	1	0	0	1	0	0	0	1
Pf3D7_03_v3	223446	225161	gene_id "v3:223000"; transcript_id "SRR11094274.425336_Pf3D7_03";	-	1	0	0	1	0	0	0	1
Pf3D7_03_v3	226880	227517	gene_id "v3:226000"; transcript_id "SRR11094274.276793_Pf3D7_03";	+	1	0	0	0	1	0	0	1
Pf3D7_03_v3	231802	232667	gene_id "0304900"; transcript_id "SRR11094274.332273_PF3D7";	-	1	0	0	1	0	0	0	1
Pf3D7_03_v3	234801	235503	gene_id "v3:234000"; transcript_id "SRR11094274.448729_Pf3D7_03";	+	0	1	0	0	1	0	0	1
Pf3D7_03_v3	236866	237586	gene_id "v3:236000"; transcript_id "SRR11094274.442779_Pf3D7_03";	-	1	0	0	1	0	0	0	1
Pf3D7_03_v3	250400	252440	gene_id "v3:250000"; transcript_id "SRR11094274.133546_Pf3D7_03";	+	1	0	0	0	1	0	0	1
Pf3D7_03_v3	261289	262205	gene_id "v3:261000"; transcript_id "SRR11094274.452198_Pf3D7_03";	-	1	0	0	1	0	0	0	1
Pf3D7_03_v3	261614	263043	gene_id "v3:261000"; transcript_id "SRR11094274.435616_Pf3D7_03";	-	1	0	0	1	0	0	0	1
Pf3D7_03_v3	275949	277108	gene_id "v3:275000"; transcript_id "SRR11094274.312627_Pf3D7_03";	-	1	0	0	1	0	0	0	1
Pf3D7_03_v3	276634	277809	gene_id "v3:276000"; transcript_id "SRR11094274.168081_Pf3D7_03";	-	1	0	0	0	1	1	1	3
Pf3D7_03_v3	278988	280124	gene_id "0305700"; transcript_id "PF3D7_0305700.1_PF3D7";	-	1	0	0	0	1	1	0	2
Pf3D7_03_v3	279032	280396	gene_id "0305700"; transcript_id "SRR11094274.204657_PF3D7";	-	1	0	0	0	1	1	1	3
Pf3D7_03_v3	286706	287671	gene_id "v3:286000"; transcript_id "SRR11094274.348829_Pf3D7_03";	-	1	0	0	1	1	0	1	3
Pf3D7_03_v3	288078	289834	gene_id "0306100"; transcript_id "PF3D7_0306100.1_PF3D7";	-	1	0	0	1	0	0	0	1
Pf3D7_03_v3	292415	294818	gene_id "0306200"; transcript_id "SRR11094274.109419_PF3D7";	+	1	0	0	1	0	1	1	3
Pf3D7_03_v3	292522	294188	gene_id "0306200"; transcript_id "SRR11094274.197990_PF3D7";	+	1	0	0	0	0	0	1	1
Pf3D7_03_v3	294629	296091	gene_id "0306300"; transcript_id "SRR11094274.10285_PF3D7";	-	1	0	0	1	0	0	0	1
Pf3D7_03_v3	294640	294994	gene_id "v3:294000"; transcript_id "SRR11094274.238086_Pf3D7_03";	-	0	0	1	1	0	0	0	1
Pf3D7_03_v3	294641	296154	gene_id "0306300"; transcript_id "SRR11094274.157341_PF3D7";	-	1	0	0	1	0	0	0	1
Pf3D7_03_v3	294642	296218	gene_id "0306300"; transcript_id "PF3D7_0306300.1_PF3D7";	-	1	0	0	1	0	0	1	2
Pf3D7_03_v3	294642	295164	gene_id "v3:294000"; transcript_id "SRR11094274.409427_Pf3D7_03";	-	1	0	0	1	0	0	1	2
Pf3D7_03_v3	294643	295632	gene_id "0306300"; transcript_id "SRR11094274.45516_PF3D7";	-	1	0	0	1	1	0	1	3
Pf3D7_03_v3	294680	296132	gene_id "0306300"; transcript_id "SRR11094274.83246_PF3D7";	-	1	0	0	0	1	0	0	1
Pf3D7_03_v3	294730	295830	gene_id "0306300"; transcript_id "SRR11094274.414772_PF3D7";	-	1	0	0	0	1	0	0	1
Pf3D7_03_v3	294743	295146	gene_id "v3:294000"; transcript_id "SRR11094274.249103_Pf3D7_03";	-	1	0	0	0	1	0	0	1
Pf3D7_03_v3	294751	296237	gene_id "0306300"; transcript_id "SRR11094274.424201_PF3D7";	-	1	0	0	0	1	0	0	1
Pf3D7_03_v3	295006	296343	gene_id "0306300"; transcript_id "SRR11094274.339064_PF3D7";	-	1	0	0	1	0	1	0	2
Pf3D7_03_v3	300555	302238	gene_id "0306500"; transcript_id "SRR11094274.332666_PF3D7";	-	1	0	0	1	1	0	1	3
Pf3D7_03_v3	302528	303644	gene_id "v3:302000"; transcript_id "SRR11094274.88542_Pf3D7_03";	+	1	0	0	0	1	1	1	3
Pf3D7_03_v3	303996	305328	gene_id "0306700"; transcript_id "PF3D7_0306700.1_PF3D7";	+	1	0	0	0	1	0	0	1
Pf3D7_03_v3	304897	305500	gene_id "v3:304000"; transcript_id "SRR11094274.412360_Pf3D7_03";	+	1	0	0	1	0	0	0	1
Pf3D7_03_v3	310475	312041	gene_id "0306900"; transcript_id "PF3D7_0306900.1_PF3D7";	+	1	0	0	0	1	1	1	3
Pf3D7_03_v3	312457	313487	gene_id "0307100"; transcript_id "PF3D7_0307100.1_PF3D7";	-	1	0	0	0	1	1	1	3
Pf3D7_03_v3	314729	316434	gene_id "0307200"; transcript_id "PF3D7_0307200.1_PF3D7";	-	1	0	0	0	1	1	0	2
Pf3D7_03_v3	320752	322220	gene_id "0307400"; transcript_id "SRR11094274.291244_PF3D7";	-	1	0	0	0	1	1	1	3
Pf3D7_03_v3	321427	322872	gene_id "v3:321000"; transcript_id "SRR11094274.345371_Pf3D7_03";	-	1	0	0	1	0	0	0	1
Pf3D7_03_v3	324367	325395	gene_id "0307500"; transcript_id "SRR11094274.189519_PF3D7";	-	1	0	0	0	1	1	1	3
Pf3D7_03_v3	325819	328624	gene_id "0307600"; transcript_id "PF3D7_0307600.1_PF3D7";	+	1	0	0	1	1	0	0	2
Pf3D7_03_v3	328310	330163	gene_id "0307700"; transcript_id "SRR11094274.311416_PF3D7";	-	1	1	0	0	1	0	0	1
Pf3D7_03_v3	328601	330268	gene_id "0307700"; transcript_id "SRR11094274.427619_PF3D7";	-	1	0	0	1	0	0	0	1
Pf3D7_03_v3	331390	333236	gene_id "v3:331000"; transcript_id "SRR11094274.230683_Pf3D7_03";	-	1	0	0	1	0	0	0	1
Pf3D7_03_v3	336838	338461	gene_id "v3:336000"; transcript_id "SRR11094274.452270_Pf3D7_03";	+	1	0	0	0	0	1	1	2
Pf3D7_03_v3	336843	338635	gene_id "v3:336000"; transcript_id "SRR11094274.430299_Pf3D7_03";	+	1	0	0	0	0	1	1	2
Pf3D7_03_v3	337775	339371	gene_id "v3:337000"; transcript_id "SRR11094274.310044_Pf3D7_03";	+	1	0	0	1	0	0	0	1
Pf3D7_03_v3	338200	339861	gene_id "v3:338000"; transcript_id "SRR11094274.280525_Pf3D7_03";	+	1	0	0	1	0	0	0	1
Pf3D7_03_v3	340253	341115	gene_id "v3:340000"; transcript_id "SRR11094274.435813_Pf3D7_03";	-	1	0	0	0	0	0	1	1
Pf3D7_03_v3	357199	360223	gene_id "v3:357000"; transcript_id "SRR11094274.283402_Pf3D7_03";	+	1	0	0	1	0	0	0	1
Pf3D7_03_v3	359954	362103	gene_id "v3:359000"; transcript_id "SRR11094274.120294_Pf3D7_03";	+	1	0	0	1	0	0	0	1
Pf3D7_03_v3	361646	362602	gene_id "v3:361000"; transcript_id "SRR11094274.6873_Pf3D7_03";	-	1	0	0	1	0	0	0	1
Pf3D7_03_v3	361993	363654	gene_id "v3:361000"; transcript_id "SRR11094274.327993_Pf3D7_03";	-	1	0	0	0	1	1	0	2
Pf3D7_03_v3	363105	364668	gene_id "0308200"; transcript_id "PF3D7_0308200.1_PF3D7";	-	1	0	0	0	1	1	0	2
Pf3D7_03_v3	369728	371032	gene_id "0308500"; transcript_id "PF3D7_0308500.1_PF3D7";	+	1	0	0	1	1	1	0	3
Pf3D7_03_v3	369813	370840	gene_id "0308500"; transcript_id "SRR11094274.433888_PF3D7";	+	1	0	0	1	1	1	1	4
Pf3D7_03_v3	371956	374589	gene_id "0308600"; transcript_id "SRR11094274.82020_PF3D7";	+	1	0	0	1	1	1	1	4
Pf3D7_03_v3	376854	378826	gene_id "0308800"; transcript_id "SRR11094274.232344_PF3D7";	+	1	0	0	1	0	0	0	1
Pf3D7_03_v3	377606	378860	gene_id "0308800"; transcript_id "SRR11094274.130571_PF3D7";	+	1	0	0	0	0	0	1	1
Pf3D7_03_v3	385689	386238	gene_id "v3:385000"; transcript_id "SRR11094274.119018_Pf3D7_03";	+	1	0	0	1	0	0	0	1
Pf3D7_03_v3	398340	401017	gene_id "v3:398000"; transcript_id "SRR11094274.386177_Pf3D7_03";	+	1	0	0	1	0	0	0	1
Pf3D7_03_v3	401465	401937	gene_id "v3:401000"; transcript_id "SRR11094274.171878_Pf3D7_03";	-	0	0	1	0	1	0	0	1
Pf3D7_03_v3	402740	405664	gene_id "v3:402000"; transcript_id "SRR11094274.41419_Pf3D7_03";	+	1	0	0	0	1	0	0	1
Pf3D7_03_v3	407344	409078	gene_id "v3:407000"; transcript_id "SRR11094274.138425_Pf3D7_03";	+	1	0	0	0	0	1	0	1
Pf3D7_03_v3	407964	408986	gene_id "v3:407000"; transcript_id "SRR11094274.71826_Pf3D7_03";	+	1	0	0	0	1	0	0	1
Pf3D7_03_v3	407964	408706	gene_id "v3:407000"; transcript_id "SRR11094274.180540_Pf3D7_03";	+	1	0	0	0	1	0	0	1
Pf3D7_03_v3	408144	408693	gene_id "v3:408000"; transcript_id "SRR11094274.6314_Pf3D7_03";	+	1	0	0	0	1	0	1	2
Pf3D7_03_v3	408147	409113	gene_id "v3:408000"; transcript_id "SRR11094274.413280_Pf3D7_03";	+	1	1	0	0	1	0	1	2
Pf3D7_03_v3	408272	408675	gene_id "v3:408000"; transcript_id "SRR11094274.427838_Pf3D7_03";	+	1	0	0	0	1	0	0	1
Pf3D7_03_v3	413239	414100	gene_id "0309800"; transcript_id "SRR11094274.375377_PF3D7";	+	1	0	0	0	0	0	1	1
Pf3D7_03_v3	420409	421935	gene_id "0310000"; transcript_id "SRR11094274.440836_PF3D7";	+	1	0	0	0	1	0	1	2
Pf3D7_03_v3	420558	421875	gene_id "0310000"; transcript_id "PF3D7_0310000.1_PF3D7";	+	1	0	0	0	1	0	1	2
Pf3D7_03_v3	441012	441770	gene_id "v3:441000"; transcript_id "SRR11094274.268041_Pf3D7_03";	-	0	0	1	0	0	1	1	2
Pf3D7_03_v3	445286	447120	gene_id "0310300"; transcript_id "PF3D7_0310300.1_PF3D7";	+	1	0	0	1	0	0	0	1
Pf3D7_03_v3	451975	453500	gene_id "v3:451000"; transcript_id "SRR11094274.440428_Pf3D7_03";	-	1	0	0	1	0	0	0	1
Pf3D7_03_v3	455686	456520	gene_id "v3:455000"; transcript_id "SRR11094274.283445_Pf3D7_03";	-	1	0	0	1	0	0	0	1
Pf3D7_03_v3	459807	460566	gene_id "v3:459000"; transcript_id "SRR11094274.95138_Pf3D7_03";	+	0	0	1	1	0	0	0	1
Pf3D7_03_v3	460658	462149	gene_id "0310600"; transcript_id "PF3D7_0310600.1_PF3D7";	-	1	0	0	0	1	0	1	2
Pf3D7_03_v3	463180	465327	gene_id "v3:463000"; transcript_id "SRR11094274.325457_Pf3D7_03";	+	1	0	0	0	1	0	0	1
Pf3D7_03_v3	470946	473177	gene_id "0311100"; transcript_id "SRR11094274.351402_PF3D7";	-	1	0	0	0	1	0	0	1
Pf3D7_03_v3	481269	482463	gene_id "0311300"; transcript_id "PF3D7_0311300.1_PF3D7";	-	1	0	0	1	0	0	0	1
Pf3D7_03_v3	496911	497724	gene_id "v3:496000"; transcript_id "SRR11094274.22875_Pf3D7_03";	-	1	0	0	1	0	0	1	2
Pf3D7_03_v3	515223	516891	gene_id "v3:515000"; transcript_id "SRR11094274.294091_Pf3D7_03";	+	1	1	0	1	0	0	0	1
Pf3D7_03_v3	523322	525937	gene_id "0312400"; transcript_id "SRR11094274.202127_PF3D7";	-	1	0	0	1	0	0	0	1
Pf3D7_03_v3	523940	526843	gene_id "0312400"; transcript_id "PF3D7_0312400.1_PF3D7";	-	1	0	0	0	1	0	1	2
Pf3D7_03_v3	524285	526792	gene_id "0312400"; transcript_id "SRR11094274.197140_PF3D7";	-	1	0	0	1	1	0	1	3
Pf3D7_03_v3	534984	535753	gene_id "v3:534000"; transcript_id "SRR11094274.176417_Pf3D7_03";	+	1	0	0	1	0	0	1	2
Pf3D7_03_v3	537378	538090	gene_id "0313000"; transcript_id "PF3D7_0313000.1_PF3D7";	-	1	0	0	1	0	0	0	1
Pf3D7_03_v3	539662	540775	gene_id "v3:539000"; transcript_id "SRR11094274.297806_Pf3D7_03";	+	1	0	0	0	1	0	0	1
Pf3D7_03_v3	542269	543168	gene_id "v3:542000"; transcript_id "SRR11094274.246504_Pf3D7_03";	+	1	0	0	1	0	0	0	1
Pf3D7_03_v3	542744	543844	gene_id "0313200"; transcript_id "SRR11094274.148991_PF3D7";	-	1	1	0	1	0	0	0	1
Pf3D7_03_v3	543845	545421	gene_id "0313300"; transcript_id "SRR11094274.246073_PF3D7";	-	1	0	0	1	1	0	1	3
Pf3D7_03_v3	543867	545369	gene_id "0313300"; transcript_id "PF3D7_0313300.1_PF3D7";	-	1	0	0	1	1	0	1	3
Pf3D7_03_v3	554592	558000	gene_id "0313700"; transcript_id "SRR11094274.119638_PF3D7";	-	1	0	0	1	0	0	0	1
Pf3D7_03_v3	555949	558647	gene_id "0313700"; transcript_id "SRR11094274.335224_PF3D7";	-	1	0	0	1	0	0	0	1
Pf3D7_03_v3	560775	563090	gene_id "v3:560000"; transcript_id "SRR11094274.161208_Pf3D7_03";	+	1	1	0	1	0	0	0	1
Pf3D7_03_v3	566732	568214	gene_id "v3:566000"; transcript_id "SRR11094274.105243_Pf3D7_03";	-	0	1	0	1	0	1	1	3
Pf3D7_03_v3	568950	570872	gene_id "0314100"; transcript_id "SRR11094274.194628_PF3D7";	-	1	0	0	1	0	0	0	1
Pf3D7_03_v3	569119	570516	gene_id "0314100"; transcript_id "SRR11094274.110525_PF3D7";	-	1	0	0	0	1	0	0	1
Pf3D7_03_v3	569191	571402	gene_id "v3:569000"; transcript_id "SRR11094274.205630_Pf3D7_03";	-	1	0	0	0	1	0	0	1
Pf3D7_03_v3	570450	571062	gene_id "0314100"; transcript_id "SRR11094274.165080_PF3D7";	-	1	0	0	1	0	0	0	1
Pf3D7_03_v3	572372	573653	gene_id "v3:572000"; transcript_id "SRR11094274.339260_Pf3D7_03";	-	1	0	0	1	0	0	0	1
Pf3D7_03_v3	578819	579048	gene_id "v3:578000"; transcript_id "SRR11094274.438240_Pf3D7_03";	-	0	0	1	1	0	0	0	1
Pf3D7_03_v3	579106	580902	gene_id "0314400"; transcript_id "SRR11094274.336207_PF3D7";	-	1	0	0	0	0	0	1	1
Pf3D7_03_v3	585671	585956	gene_id "v3:585000"; transcript_id "SRR11094274.203934_Pf3D7_03";	+	0	0	1	0	0	0	1	1
Pf3D7_03_v3	587918	588271	gene_id "v3:587000"; transcript_id "SRR11094274.400740_Pf3D7_03";	+	0	0	1	1	0	0	0	1
Pf3D7_03_v3	608808	610688	gene_id "0314900"; transcript_id "SRR11094274.310190_PF3D7";	+	1	0	0	0	1	0	0	1
Pf3D7_03_v3	611078	612186	gene_id "0315000"; transcript_id "PF3D7_0315000.1_PF3D7";	+	1	0	0	0	0	0	1	1
Pf3D7_03_v3	612132	612945	gene_id "v3:612000"; transcript_id "SRR11094274.89249_Pf3D7_03";	-	1	0	0	1	0	0	1	2
Pf3D7_03_v3	627021	628546	gene_id "v3:627000"; transcript_id "SRR11094274.405817_Pf3D7_03";	+	1	0	0	1	0	0	0	1
Pf3D7_03_v3	630616	631641	gene_id "0315400"; transcript_id "SRR11094274.450709_PF3D7";	-	1	0	0	0	0	1	0	1
Pf3D7_03_v3	631020	631784	gene_id "v3:631000"; transcript_id "SRR11094274.248620_Pf3D7_03";	-	1	0	0	0	1	1	1	3
Pf3D7_03_v3	632601	634238	gene_id "v3:632000"; transcript_id "SRR11094274.248668_Pf3D7_03";	-	1	0	0	0	1	0	0	1
Pf3D7_03_v3	656372	657284	gene_id "v3:656000"; transcript_id "SRR11094274.76200_Pf3D7_03";	-	1	0	0	1	0	0	0	1
Pf3D7_03_v3	657730	658070	gene_id "v3:657000"; transcript_id "SRR11094274.89450_Pf3D7_03";	-	0	0	1	1	0	0	0	1
Pf3D7_03_v3	659448	661979	gene_id "v3:659000"; transcript_id "SRR11094274.105928_Pf3D7_03";	+	1	0	0	0	0	0	1	1
Pf3D7_03_v3	659483	661562	gene_id "0316300"; transcript_id "SRR11094274.168751_PF3D7";	+	1	0	0	0	0	0	1	1
Pf3D7_03_v3	659990	661951	gene_id "0316300"; transcript_id "PF3D7_0316300.1_PF3D7";	+	1	0	0	1	1	0	1	3
Pf3D7_03_v3	668660	671393	gene_id "0316600"; transcript_id "SRR11094274.87293_PF3D7";	-	1	0	0	1	0	0	0	1
Pf3D7_03_v3	668745	670885	gene_id "0316600"; transcript_id "PF3D7_0316600.1_PF3D7";	-	1	0	0	0	1	0	0	1
Pf3D7_03_v3	670276	672051	gene_id "0316600"; transcript_id "SRR11094274.116749_PF3D7";	-	1	0	0	1	1	0	1	3
Pf3D7_03_v3	670752	671681	gene_id "v3:670000"; transcript_id "SRR11094274.344353_Pf3D7_03";	-	1	0	0	1	0	0	0	1
Pf3D7_03_v3	677337	678979	gene_id "0316800"; transcript_id "SRR11094274.298511_PF3D7";	+	1	0	0	1	1	1	1	4
Pf3D7_03_v3	677349	678991	gene_id "0316800"; transcript_id "SRR11094274.327507_PF3D7";	+	1	0	0	1	1	1	0	3
Pf3D7_03_v3	677363	678991	gene_id "0316800"; transcript_id "SRR11094274.403695_PF3D7";	+	1	0	0	1	1	1	0	3
Pf3D7_03_v3	677383	678991	gene_id "0316800"; transcript_id "SRR11094274.71507_PF3D7";	+	1	0	0	0	1	1	0	2
Pf3D7_03_v3	677418	678991	gene_id "0316800"; transcript_id "SRR11094274.297067_PF3D7";	+	1	0	0	1	1	0	0	2
Pf3D7_03_v3	677440	678991	gene_id "0316800"; transcript_id "SRR11094274.41750_PF3D7";	+	1	0	0	0	1	0	0	1
Pf3D7_03_v3	677840	678991	gene_id "0316800"; transcript_id "PF3D7_0316800.1_PF3D7";	+	1	0	0	0	1	0	0	1
Pf3D7_03_v3	677843	678991	gene_id "0316800"; transcript_id "SRR11094274.454352_PF3D7";	+	1	0	0	0	1	0	1	2
Pf3D7_03_v3	677870	678989	gene_id "0316800"; transcript_id "SRR11094274.48008_PF3D7";	+	1	0	0	0	1	0	1	2
Pf3D7_03_v3	677945	678991	gene_id "0316800"; transcript_id "SRR11094274.33162_PF3D7";	+	1	0	0	0	1	0	1	2
Pf3D7_03_v3	678005	678991	gene_id "0316800"; transcript_id "SRR11094274.71404_PF3D7";	+	1	0	0	0	1	0	0	1
Pf3D7_03_v3	678023	678987	gene_id "0316800"; transcript_id "SRR11094274.147784_PF3D7";	+	1	0	0	0	0	0	1	1
Pf3D7_03_v3	678313	678991	gene_id "v3:678000"; transcript_id "SRR11094274.29024_Pf3D7_03";	+	1	0	0	0	1	0	0	1
Pf3D7_03_v3	678313	678981	gene_id "v3:678000"; transcript_id "SRR11094274.350646_Pf3D7_03";	+	1	0	0	0	1	0	0	1
Pf3D7_03_v3	678343	678991	gene_id "v3:678000"; transcript_id "SRR11094274.229467_Pf3D7_03";	+	1	0	0	0	0	0	1	1
Pf3D7_03_v3	678349	679007	gene_id "v3:678000"; transcript_id "SRR11094274.380644_Pf3D7_03";	+	1	0	0	0	0	0	1	1
Pf3D7_03_v3	678353	678991	gene_id "v3:678000"; transcript_id "SRR11094274.161129_Pf3D7_03";	+	1	0	0	0	0	0	1	1
Pf3D7_03_v3	678415	678992	gene_id "v3:678000"; transcript_id "SRR11094274.10212_Pf3D7_03";	+	1	0	0	1	0	0	0	1
Pf3D7_03_v3	678417	678978	gene_id "v3:678000"; transcript_id "SRR11094274.147138_Pf3D7_03";	+	1	0	0	1	0	0	0	1
Pf3D7_03_v3	678491	678978	gene_id "v3:678000"; transcript_id "SRR11094274.56453_Pf3D7_03";	+	0	0	1	1	0	0	0	1
Pf3D7_03_v3	678503	678978	gene_id "v3:678000"; transcript_id "SRR11094274.357343_Pf3D7_03";	+	0	0	1	1	0	0	0	1
Pf3D7_03_v3	678929	681182	gene_id "0316900"; transcript_id "PF3D7_0316900.1_PF3D7";	-	1	0	0	1	1	0	0	2
Pf3D7_03_v3	682198	682935	gene_id "v3:682000"; transcript_id "SRR11094274.434976_Pf3D7_03";	-	1	0	0	1	0	0	0	1
Pf3D7_03_v3	683240	683899	gene_id "v3:683000"; transcript_id "SRR11094274.201139_Pf3D7_03";	-	1	0	0	0	0	0	1	1
Pf3D7_03_v3	683244	684169	gene_id "v3:683000"; transcript_id "SRR11094274.315251_Pf3D7_03";	-	1	0	0	0	1	1	0	2
Pf3D7_03_v3	683544	684373	gene_id "v3:683000"; transcript_id "SRR11094274.230132_Pf3D7_03";	-	1	0	0	1	0	1	0	2
Pf3D7_03_v3	692971	694110	gene_id "v3:692000"; transcript_id "SRR11094274.252990_Pf3D7_03";	-	1	0	0	1	0	0	0	1
Pf3D7_03_v3	724683	726438	gene_id "0317600"; transcript_id "SRR11094274.238081_PF3D7";	+	1	0	0	0	1	0	1	2
Pf3D7_03_v3	724865	726545	gene_id "0317600"; transcript_id "PF3D7_0317600.1_PF3D7";	+	1	0	0	0	0	1	1	2
Pf3D7_03_v3	737795	739069	gene_id "0317800"; transcript_id "SRR11094274.161296_PF3D7";	-	1	1	0	0	1	0	0	1
Pf3D7_03_v3	743924	745304	gene_id "0318100"; transcript_id "SRR11094274.137722_PF3D7";	+	1	0	0	1	0	0	0	1
Pf3D7_03_v3	746182	746845	gene_id "v3:746000"; transcript_id "SRR11094274.454912_Pf3D7_03";	-	0	0	1	0	0	0	1	1
Pf3D7_03_v3	751572	754440	gene_id "v3:751000"; transcript_id "SRR11094274.8640_Pf3D7_03";	+	1	0	0	1	0	0	0	1
Pf3D7_03_v3	753670	756286	gene_id "v3:753000"; transcript_id "SRR11094274.128134_Pf3D7_03";	+	1	0	0	0	1	0	0	1
Pf3D7_03_v3	783187	785576	gene_id "v3:783000"; transcript_id "SRR11094274.374995_Pf3D7_03";	-	1	0	0	1	0	0	0	1
Pf3D7_03_v3	788413	789216	gene_id "v3:788000"; transcript_id "SRR11094274.232801_Pf3D7_03";	+	1	0	0	1	0	0	0	1
Pf3D7_03_v3	791402	793758	gene_id "0318900"; transcript_id "PF3D7_0318900.1_PF3D7";	-	1	0	0	1	0	0	0	1
Pf3D7_03_v3	799433	801574	gene_id "v3:799000"; transcript_id "SRR11094274.84101_Pf3D7_03";	+	1	0	0	1	0	0	0	1
Pf3D7_03_v3	801995	802891	gene_id "v3:801000"; transcript_id "SRR11094274.334467_Pf3D7_03";	-	1	0	0	0	0	1	1	2
Pf3D7_03_v3	802583	804865	gene_id "v3:802000"; transcript_id "SRR11094274.307309_Pf3D7_03";	-	1	0	0	1	0	0	0	1
Pf3D7_03_v3	806929	808190	gene_id "0319300"; transcript_id "PF3D7_0319300.1_PF3D7";	+	1	0	0	0	0	1	1	2
Pf3D7_03_v3	807434	808190	gene_id "v3:807000"; transcript_id "SRR11094274.352675_Pf3D7_03";	+	1	0	0	1	0	0	0	1
Pf3D7_03_v3	813185	814891	gene_id "v3:813000"; transcript_id "SRR11094274.133254_Pf3D7_03";	+	1	0	0	1	0	0	0	1
Pf3D7_03_v3	815487	817167	gene_id "0319500"; transcript_id "PF3D7_0319500.1_PF3D7";	+	1	0	0	1	1	1	1	4
Pf3D7_03_v3	817654	818930	gene_id "0319600"; transcript_id "PF3D7_0319600.1_PF3D7";	+	1	0	0	0	1	1	1	3
Pf3D7_03_v3	817658	819418	gene_id "0319600"; transcript_id "SRR11094274.370382_PF3D7";	+	1	0	0	0	1	1	1	3
Pf3D7_03_v3	818810	819735	gene_id "v3:818000"; transcript_id "SRR11094274.228704_Pf3D7_03";	-	0	0	1	1	1	0	1	3
Pf3D7_03_v3	830335	830981	gene_id "v3:830000"; transcript_id "SRR11094274.53829_Pf3D7_03";	+	1	0	0	1	0	0	0	1
Pf3D7_03_v3	837978	838750	gene_id "0320000"; transcript_id "SRR11094274.88168_PF3D7";	+	1	0	0	1	0	0	0	1
Pf3D7_03_v3	840086	841707	gene_id "0320100"; transcript_id "PF3D7_0320100.1_PF3D7";	+	1	0	0	0	0	0	1	1
Pf3D7_03_v3	845424	847603	gene_id "0320300"; transcript_id "SRR11094274.332935_PF3D7";	+	1	0	0	0	0	1	1	2
Pf3D7_03_v3	862159	863073	gene_id "v3:862000"; transcript_id "SRR11094274.177139_Pf3D7_03";	-	1	0	0	0	0	0	1	1
Pf3D7_03_v3	862427	864456	gene_id "0320600"; transcript_id "PF3D7_0320600.1_PF3D7";	-	1	0	0	1	0	0	0	1
Pf3D7_03_v3	862581	864095	gene_id "0320600"; transcript_id "SRR11094274.280072_PF3D7";	-	1	0	0	0	1	0	0	1
Pf3D7_03_v3	864879	866533	gene_id "0320700"; transcript_id "PF3D7_0320700.1_PF3D7";	+	1	0	0	0	1	1	0	2
Pf3D7_03_v3	865175	866749	gene_id "0320700"; transcript_id "SRR11094274.36375_PF3D7";	+	1	0	0	1	0	0	0	1
Pf3D7_03_v3	865175	866729	gene_id "0320700"; transcript_id "SRR11094274.299522_PF3D7";	+	1	0	0	1	0	0	0	1
Pf3D7_03_v3	870726	871128	gene_id "v3:870000"; transcript_id "SRR11094274.241918_Pf3D7_03";	+	1	0	0	1	0	0	0	1
Pf3D7_03_v3	874991	876551	gene_id "0320900"; transcript_id "SRR11094274.187402_PF3D7";	+	1	0	0	1	1	1	1	4
Pf3D7_03_v3	875034	876634	gene_id "0320900"; transcript_id "PF3D7_0320900.1_PF3D7";	+	1	0	0	0	1	0	0	1
Pf3D7_03_v3	876702	876998	gene_id "v3:876000"; transcript_id "SRR11094274.282628_Pf3D7_03";	+	0	0	1	1	0	0	0	1
Pf3D7_03_v3	877605	879700	gene_id "0321000"; transcript_id "PF3D7_0321000.1_PF3D7";	+	1	0	0	0	0	1	0	1
Pf3D7_03_v3	894433	896342	gene_id "0321400"; transcript_id "PF3D7_0321400.1_PF3D7";	+	1	0	0	1	0	0	0	1
Pf3D7_03_v3	897071	898707	gene_id "v3:897000"; transcript_id "SRR11094274.123837_Pf3D7_03";	-	1	0	0	1	0	0	0	1
Pf3D7_03_v3	904959	907666	gene_id "v3:904000"; transcript_id "SRR11094274.399614_Pf3D7_03";	-	1	0	0	1	0	0	0	1
Pf3D7_03_v3	925660	928094	gene_id "0321900"; transcript_id "SRR11094274.964_PF3D7";	+	1	0	0	1	0	0	0	1
Pf3D7_03_v3	925826	928282	gene_id "0321900"; transcript_id "SRR11094274.175644_PF3D7";	+	1	0	0	1	0	0	0	1
Pf3D7_03_v3	928297	929322	gene_id "v3:928000"; transcript_id "SRR11094274.169589_Pf3D7_03";	-	1	0	0	0	1	0	0	1
Pf3D7_03_v3	928307	928866	gene_id "v3:928000"; transcript_id "SRR11094274.126122_Pf3D7_03";	-	1	0	0	0	1	0	0	1
Pf3D7_03_v3	928326	929393	gene_id "v3:928000"; transcript_id "SRR11094274.170729_Pf3D7_03";	-	1	0	0	0	1	1	0	2
Pf3D7_03_v3	928326	929370	gene_id "v3:928000"; transcript_id "SRR11094274.389151_Pf3D7_03";	-	1	0	0	0	1	1	1	3
Pf3D7_03_v3	928326	929298	gene_id "0322000"; transcript_id "SRR11094274.234470_PF3D7";	-	1	0	0	0	1	1	0	2
Pf3D7_03_v3	928326	928929	gene_id "v3:928000"; transcript_id "SRR11094274.106465_Pf3D7_03";	-	1	0	0	0	1	1	0	2
Pf3D7_03_v3	928774	929530	gene_id "v3:928000"; transcript_id "SRR11094274.268603_Pf3D7_03";	-	1	0	0	0	1	1	0	2
Pf3D7_03_v3	942341	943313	gene_id "v3:942000"; transcript_id "SRR11094274.335414_Pf3D7_03";	+	1	0	0	1	0	0	0	1
Pf3D7_03_v3	957580	958061	gene_id "v3:957000"; transcript_id "SRR11094274.408081_Pf3D7_03";	-	1	0	0	1	0	0	0	1
Pf3D7_03_v3	964984	966054	gene_id "v3:964000"; transcript_id "SRR11094274.19939_Pf3D7_03";	-	1	1	0	0	0	0	1	1
Pf3D7_03_v3	965370	966734	gene_id "v3:965000"; transcript_id "SRR11094274.435948_Pf3D7_03";	-	1	0	0	0	1	0	0	1
Pf3D7_03_v3	968202	969372	gene_id "0323000"; transcript_id "SRR11094274.130182_PF3D7";	-	1	0	0	0	1	0	0	1
Pf3D7_03_v3	968220	969374	gene_id "0323000"; transcript_id "SRR11094274.343304_PF3D7";	-	1	0	0	0	1	1	1	3
Pf3D7_03_v3	968236	969364	gene_id "0323000"; transcript_id "SRR11094274.248361_PF3D7";	-	1	0	0	0	1	1	1	3
Pf3D7_03_v3	968365	969356	gene_id "0323000"; transcript_id "SRR11094274.301624_PF3D7";	-	1	0	0	0	1	1	1	3
Pf3D7_03_v3	968697	969771	gene_id "v3:968000"; transcript_id "SRR11094274.287213_Pf3D7_03";	-	1	0	0	1	0	0	0	1
Pf3D7_03_v3	978103	978672	gene_id "v3:978000"; transcript_id "SRR11094274.355427_Pf3D7_03";	+	1	0	0	1	0	0	0	1
Pf3D7_03_v3	979053	980575	gene_id "0323300"; transcript_id "SRR11094274.428885_PF3D7";	+	1	0	0	1	0	0	0	1
Pf3D7_03_v3	980719	982705	gene_id "v3:980000"; transcript_id "SRR11094274.317234_Pf3D7_03";	-	1	0	0	1	0	0	0	1
Pf3D7_03_v3	986063	988052	gene_id "0323500"; transcript_id "PF3D7_0323500.1_PF3D7";	+	1	0	0	0	0	1	0	1
Pf3D7_03_v3	989749	991107	gene_id "v3:989000"; transcript_id "SRR11094274.244319_Pf3D7_03";	+	1	0	0	1	0	0	0	1
Pf3D7_03_v3	990193	991113	gene_id "0323600"; transcript_id "PF3D7_0323600.1_PF3D7";	+	1	0	0	1	0	0	0	1
Pf3D7_03_v3	1009879	1011545	gene_id "0324200"; transcript_id "PF3D7_0324200.1_PF3D7";	-	1	0	0	1	0	0	0	1
Pf3D7_03_v3	1030482	1032401	gene_id "v3:1030000"; transcript_id "SRR11094274.353385_Pf3D7_03";	-	1	0	0	0	1	0	0	1
Pf3D7_04_v3	35568	38004	gene_id "v3:35000"; transcript_id "SRR11094274.12328_Pf3D7_04";	+	1	0	0	1	0	0	0	1
Pf3D7_04_v3	35817	38012	gene_id "v3:35000"; transcript_id "SRR11094274.161337_Pf3D7_04";	+	1	0	0	0	1	0	1	2
Pf3D7_04_v3	35825	38005	gene_id "v3:35000"; transcript_id "SRR11094274.30723_Pf3D7_04";	+	1	0	0	0	1	0	0	1
Pf3D7_04_v3	36109	37826	gene_id "v3:36000"; transcript_id "SRR11094274.48452_Pf3D7_04";	+	1	0	0	1	0	0	0	1
Pf3D7_04_v3	38310	39579	gene_id "v3:38000"; transcript_id "SRR11094274.247390_Pf3D7_04";	+	1	0	0	0	0	1	1	2
Pf3D7_04_v3	38562	39930	gene_id "v3:38000"; transcript_id "SRR11094274.347094_Pf3D7_04";	+	1	0	0	0	1	1	0	2
Pf3D7_04_v3	100608	102690	gene_id "0401700"; transcript_id "PF3D7_0401700.1_PF3D7";	+	1	0	0	0	0	0	1	1
Pf3D7_04_v3	102235	103255	gene_id "v3:102000"; transcript_id "SRR11094274.53955_Pf3D7_04";	-	0	0	1	0	0	0	1	1
Pf3D7_04_v3	104109	104959	gene_id "v3:104000"; transcript_id "SRR11094274.181524_Pf3D7_04";	-	1	0	0	0	1	0	0	1
Pf3D7_04_v3	104280	105747	gene_id "0401800"; transcript_id "PF3D7_0401800.1_PF3D7";	-	1	0	0	0	0	0	1	1
Pf3D7_04_v3	113969	116337	gene_id "0402000"; transcript_id "SRR11094274.325612_PF3D7";	-	1	0	0	0	0	1	0	1
Pf3D7_04_v3	114147	116492	gene_id "0402000"; transcript_id "SRR11094274.323142_PF3D7";	-	1	0	0	1	0	1	1	3
Pf3D7_04_v3	114361	116267	gene_id "0402000"; transcript_id "PF3D7_0402000.1_PF3D7";	-	1	0	0	0	0	1	0	1
Pf3D7_04_v3	116014	117080	gene_id "v3:116000"; transcript_id "SRR11094274.361161_Pf3D7_04";	-	1	0	0	0	0	0	1	1
Pf3D7_04_v3	123654	124491	gene_id "v3:123000"; transcript_id "SRR11094274.72506_Pf3D7_04";	-	1	0	0	1	0	0	0	1
Pf3D7_04_v3	126429	126608	gene_id "v3:126000"; transcript_id "SRR11094274.26969_Pf3D7_04";	-	0	0	1	1	0	0	0	1
Pf3D7_04_v3	146371	147161	gene_id "v3:146000"; transcript_id "SRR11094274.159273_Pf3D7_04";	+	1	0	0	1	0	0	0	1
Pf3D7_04_v3	146518	147161	gene_id "v3:146000"; transcript_id "SRR11094274.25350_Pf3D7_04";	+	1	0	0	1	0	0	0	1
Pf3D7_04_v3	147052	147753	gene_id "v3:147000"; transcript_id "SRR11094274.38244_Pf3D7_04";	-	1	0	0	0	1	0	0	1
Pf3D7_04_v3	147064	148535	gene_id "v3:147000"; transcript_id "SRR11094274.445774_Pf3D7_04";	-	1	0	0	0	1	0	0	1
Pf3D7_04_v3	147064	147895	gene_id "v3:147000"; transcript_id "SRR11094274.259797_Pf3D7_04";	-	1	0	0	0	1	0	0	1
Pf3D7_04_v3	147176	147997	gene_id "v3:147000"; transcript_id "SRR11094274.40776_Pf3D7_04";	-	1	0	0	0	1	1	0	2
Pf3D7_04_v3	172850	173344	gene_id "v3:172000"; transcript_id "SRR11094274.217708_Pf3D7_04";	-	1	0	0	1	1	1	1	4
Pf3D7_04_v3	175650	177315	gene_id "0403100"; transcript_id "SRR11094274.433128_PF3D7";	-	1	0	0	1	1	0	0	2
Pf3D7_04_v3	180233	181724	gene_id "0403300"; transcript_id "PF3D7_0403300.1_PF3D7";	-	1	0	0	1	0	0	0	1
Pf3D7_04_v3	195753	197149	gene_id "0403500"; transcript_id "SRR11094274.104694_PF3D7";	+	1	0	0	1	0	0	0	1
Pf3D7_04_v3	196026	197250	gene_id "v3:196000"; transcript_id "SRR11094274.449825_Pf3D7_04";	+	1	0	0	1	0	0	0	1
Pf3D7_04_v3	210305	211523	gene_id "v3:210000"; transcript_id "SRR11094274.381072_Pf3D7_04";	-	1	0	0	1	1	0	1	3
Pf3D7_04_v3	222589	223575	gene_id "v3:222000"; transcript_id "SRR11094274.121957_Pf3D7_04";	+	1	0	0	1	0	0	0	1
Pf3D7_04_v3	222987	223661	gene_id "v3:222000"; transcript_id "SRR11094274.321898_Pf3D7_04";	-	0	0	1	1	0	0	0	1
Pf3D7_04_v3	223532	224259	gene_id "0404000"; transcript_id "PF3D7_0404000.1_PF3D7";	-	1	0	0	0	1	0	1	2
Pf3D7_04_v3	223767	224267	gene_id "v3:223000"; transcript_id "SRR11094274.446099_Pf3D7_04";	-	1	0	0	0	1	0	1	2
Pf3D7_04_v3	232369	233713	gene_id "0404200"; transcript_id "PF3D7_0404200.1_PF3D7";	-	1	0	0	0	0	0	1	1
Pf3D7_04_v3	233533	235304	gene_id "0404300"; transcript_id "SRR11094274.55196_PF3D7";	-	1	0	0	1	0	0	0	1
Pf3D7_04_v3	258086	258791	gene_id "v3:258000"; transcript_id "SRR11094274.404110_Pf3D7_04";	+	1	0	0	1	0	0	0	1
Pf3D7_04_v3	260676	262829	gene_id "v3:260000"; transcript_id "SRR11094274.313259_Pf3D7_04";	-	1	0	0	0	1	0	0	1
Pf3D7_04_v3	267993	269195	gene_id "v3:267000"; transcript_id "SRR11094274.220178_Pf3D7_04";	-	1	0	0	0	1	0	1	2
Pf3D7_04_v3	271725	273766	gene_id "0405100"; transcript_id "PF3D7_0405100.1_PF3D7";	-	1	0	0	1	0	0	0	1
Pf3D7_04_v3	278885	281818	gene_id "0405200"; transcript_id "PF3D7_0405200.1_PF3D7";	+	1	0	0	0	1	0	1	2
Pf3D7_04_v3	279622	282995	gene_id "0405200"; transcript_id "SRR11094274.341366_PF3D7";	+	1	1	0	1	0	0	0	1
Pf3D7_04_v3	279623	282997	gene_id "0405200"; transcript_id "SRR11094274.162470_PF3D7";	+	1	1	0	1	0	0	0	1
Pf3D7_04_v3	281294	281905	gene_id "v3:281000"; transcript_id "SRR11094274.189229_Pf3D7_04";	+	1	0	0	1	0	0	0	1
Pf3D7_04_v3	281582	282361	gene_id "v3:281000"; transcript_id "SRR11094274.285898_Pf3D7_04";	+	1	0	0	1	1	0	0	2
Pf3D7_04_v3	300045	301189	gene_id "v3:300000"; transcript_id "SRR11094274.278236_Pf3D7_04";	+	1	0	0	1	0	0	0	1
Pf3D7_04_v3	302119	302899	gene_id "v3:302000"; transcript_id "SRR11094274.147691_Pf3D7_04";	-	1	0	0	0	1	0	0	1
Pf3D7_04_v3	303679	305608	gene_id "0405600"; transcript_id "SRR11094274.7218_PF3D7";	+	1	0	0	1	0	0	0	1
Pf3D7_04_v3	304356	305594	gene_id "0405600"; transcript_id "SRR11094274.44475_PF3D7";	+	1	0	0	0	0	0	1	1
Pf3D7_04_v3	315575	316119	gene_id "0405800"; transcript_id "SRR11094274.125476_PF3D7";	+	1	0	0	1	0	0	0	1
Pf3D7_04_v3	317240	319439	gene_id "0405900"; transcript_id "PF3D7_0405900.1_PF3D7";	-	1	0	0	0	1	1	1	3
Pf3D7_04_v3	320696	322243	gene_id "v3:320000"; transcript_id "SRR11094274.394583_Pf3D7_04";	+	1	0	0	0	1	0	0	1
Pf3D7_04_v3	321017	322802	gene_id "0406000"; transcript_id "SRR11094274.215911_PF3D7";	+	1	0	0	1	1	0	0	2
Pf3D7_04_v3	322728	324634	gene_id "v3:322000"; transcript_id "SRR11094274.318229_Pf3D7_04";	-	1	0	0	1	1	0	1	3
Pf3D7_04_v3	323847	325513	gene_id "0406100"; transcript_id "PF3D7_0406100.1_PF3D7";	-	1	0	0	0	0	1	1	2
Pf3D7_04_v3	328621	330665	gene_id "v3:328000"; transcript_id "SRR11094274.154114_Pf3D7_04";	-	0	1	0	0	1	1	1	3
Pf3D7_04_v3	328801	330050	gene_id "v3:328000"; transcript_id "SRR11094274.348811_Pf3D7_04";	+	1	0	0	0	0	0	1	1
Pf3D7_04_v3	329287	330180	gene_id "v3:329000"; transcript_id "SRR11094274.184077_Pf3D7_04";	+	1	0	0	0	0	0	1	1
Pf3D7_04_v3	333751	335054	gene_id "0406500"; transcript_id "PF3D7_0406500.1_PF3D7";	-	1	1	0	1	0	0	0	1
Pf3D7_04_v3	347466	349533	gene_id "0406700"; transcript_id "SRR11094274.368852_PF3D7";	+	1	0	0	1	1	0	0	2
Pf3D7_04_v3	350931	352463	gene_id "0406800"; transcript_id "SRR11094274.219547_PF3D7";	-	1	1	0	1	0	0	1	2
Pf3D7_04_v3	367521	368663	gene_id "v3:367000"; transcript_id "SRR11094274.22567_Pf3D7_04";	-	1	0	0	0	1	0	1	2
Pf3D7_04_v3	367552	368672	gene_id "v3:367000"; transcript_id "SRR11094274.209831_Pf3D7_04";	-	1	0	0	0	1	0	1	2
Pf3D7_04_v3	377036	379280	gene_id "0407700"; transcript_id "SRR11094274.377985_PF3D7";	-	1	0	0	1	0	0	0	1
Pf3D7_04_v3	377040	379995	gene_id "0407700"; transcript_id "SRR11094274.367732_PF3D7";	-	1	0	0	0	1	0	1	2
Pf3D7_04_v3	387266	389980	gene_id "v3:387000"; transcript_id "SRR11094274.70099_Pf3D7_04";	+	1	0	0	1	0	0	0	1
Pf3D7_04_v3	388643	390917	gene_id "v3:388000"; transcript_id "SRR11094274.299584_Pf3D7_04";	+	1	0	0	1	0	0	0	1
Pf3D7_04_v3	390037	391309	gene_id "v3:390000"; transcript_id "SRR11094274.197783_Pf3D7_04";	+	1	0	0	1	0	0	0	1
Pf3D7_04_v3	393748	394582	gene_id "0408000"; transcript_id "SRR11094274.157528_PF3D7";	-	1	0	0	0	1	0	0	1
Pf3D7_04_v3	396978	398447	gene_id "v3:396000"; transcript_id "SRR11094274.426563_Pf3D7_04";	+	1	0	0	1	0	1	0	2
Pf3D7_04_v3	403856	405623	gene_id "0408300"; transcript_id "PF3D7_0408300.1_PF3D7";	-	1	0	0	1	1	1	1	4
Pf3D7_04_v3	407366	407896	gene_id "v3:407000"; transcript_id "SRR11094274.103517_Pf3D7_04";	-	1	0	0	1	1	0	0	2
Pf3D7_04_v3	408949	410532	gene_id "v3:408000"; transcript_id "SRR11094274.411216_Pf3D7_04";	-	1	0	0	1	0	0	0	1
Pf3D7_04_v3	416338	416833	gene_id "v3:416000"; transcript_id "SRR11094274.157055_Pf3D7_04";	-	0	1	0	0	0	0	1	1
Pf3D7_04_v3	424087	427435	gene_id "0408900"; transcript_id "PF3D7_0408900.2_PF3D7";	+	1	0	0	1	1	1	1	4
Pf3D7_04_v3	424917	427446	gene_id "0408900"; transcript_id "SRR11094274.281961_PF3D7";	+	1	0	0	1	0	0	0	1
Pf3D7_04_v3	435994	438167	gene_id "0409100"; transcript_id "PF3D7_0409100.1_PF3D7";	-	1	0	0	0	1	0	1	2
Pf3D7_04_v3	438501	439330	gene_id "v3:438000"; transcript_id "SRR11094274.268558_Pf3D7_04";	+	1	0	0	1	1	0	1	3
Pf3D7_04_v3	442661	444555	gene_id "v3:442000"; transcript_id "SRR11094274.333126_Pf3D7_04";	-	1	0	0	1	0	0	0	1
Pf3D7_04_v3	456375	457724	gene_id "v3:456000"; transcript_id "SRR11094274.317790_Pf3D7_04";	+	1	0	0	0	1	0	0	1
Pf3D7_04_v3	457960	458317	gene_id "v3:457000"; transcript_id "SRR11094274.67411_Pf3D7_04";	+	1	0	0	1	0	0	0	1
Pf3D7_04_v3	458218	458650	gene_id "v3:458000"; transcript_id "SRR11094274.348623_Pf3D7_04";	-	0	0	1	1	0	0	0	1
Pf3D7_04_v3	460798	462227	gene_id "v3:460000"; transcript_id "SRR11094274.437255_Pf3D7_04";	+	1	1	0	1	0	0	0	1
Pf3D7_04_v3	474316	475783	gene_id "0410400"; transcript_id "SRR11094274.270853_PF3D7";	+	1	0	0	0	1	0	0	1
Pf3D7_04_v3	478427	480595	gene_id "0410600"; transcript_id "PF3D7_0410600.1_PF3D7";	+	1	0	0	1	0	0	0	1
Pf3D7_04_v3	480819	483376	gene_id "0410700"; transcript_id "SRR11094274.439882_PF3D7";	-	1	0	0	1	1	0	0	2
Pf3D7_04_v3	494646	495413	gene_id "v3:494000"; transcript_id "SRR11094274.110385_Pf3D7_04";	-	0	0	1	1	1	0	1	3
Pf3D7_04_v3	505354	505657	gene_id "v3:505000"; transcript_id "SRR11094274.188139_Pf3D7_04";	-	0	0	1	1	0	0	0	1
Pf3D7_04_v3	505566	509412	gene_id "0411200"; transcript_id "SRR11094274.424046_PF3D7";	-	1	0	0	1	0	0	0	1
Pf3D7_04_v3	510187	511612	gene_id "v3:510000"; transcript_id "SRR11094274.191254_Pf3D7_04";	+	1	0	0	1	0	0	0	1
Pf3D7_04_v3	519537	520827	gene_id "v3:519000"; transcript_id "SRR11094274.449494_Pf3D7_04";	-	1	0	0	1	0	0	0	1
Pf3D7_04_v3	520088	522442	gene_id "v3:520000"; transcript_id "SRR11094274.117170_Pf3D7_04";	-	1	0	0	1	0	0	0	1
Pf3D7_04_v3	539968	540643	gene_id "v3:539000"; transcript_id "SRR11094274.287535_Pf3D7_04";	-	1	0	0	0	0	0	1	1
Pf3D7_04_v3	543368	544684	gene_id "v3:543000"; transcript_id "SRR11094274.157467_Pf3D7_04";	+	1	0	0	1	0	0	1	2
Pf3D7_04_v3	543742	545301	gene_id "0412300"; transcript_id "SRR11094274.16645_PF3D7";	+	1	0	0	0	1	0	0	1
Pf3D7_04_v3	614421	614791	gene_id "v3:614000"; transcript_id "SRR11094274.36614_Pf3D7_04";	-	0	0	1	1	0	0	0	1
Pf3D7_04_v3	615157	616513	gene_id "0413500"; transcript_id "SRR11094274.127631_PF3D7";	+	1	0	0	0	0	1	0	1
Pf3D7_04_v3	616544	618554	gene_id "0413600"; transcript_id "PF3D7_0413600.1_PF3D7";	-	1	0	0	0	1	0	1	2
Pf3D7_04_v3	618902	619666	gene_id "v3:618000"; transcript_id "SRR11094274.335564_Pf3D7_04";	-	0	0	1	1	0	0	0	1
Pf3D7_04_v3	620254	621376	gene_id "v3:620000"; transcript_id "SRR11094274.389231_Pf3D7_04";	-	1	0	0	0	0	1	0	1
Pf3D7_04_v3	622490	623152	gene_id "v3:622000"; transcript_id "SRR11094274.6181_Pf3D7_04";	+	1	0	0	1	0	0	0	1
Pf3D7_04_v3	623843	625544	gene_id "v3:623000"; transcript_id "SRR11094274.44949_Pf3D7_04";	-	1	0	0	1	0	0	0	1
Pf3D7_04_v3	626815	629142	gene_id "0414000"; transcript_id "SRR11094274.79723_PF3D7";	-	1	0	0	1	0	0	0	1
Pf3D7_04_v3	627129	629575	gene_id "0414000"; transcript_id "SRR11094274.34803_PF3D7";	-	1	0	0	1	0	0	0	1
Pf3D7_04_v3	630170	632130	gene_id "0414000"; transcript_id "SRR11094274.357115_PF3D7";	-	1	0	0	1	0	0	0	1
Pf3D7_04_v3	647011	648703	gene_id "0414200"; transcript_id "PF3D7_0414200.1_PF3D7";	-	1	0	0	0	0	1	1	2
Pf3D7_04_v3	647108	648956	gene_id "0414200"; transcript_id "SRR11094274.242264_PF3D7";	-	1	0	0	0	0	1	1	2
Pf3D7_04_v3	649655	650763	gene_id "0414300"; transcript_id "SRR11094274.418994_PF3D7";	-	1	0	0	1	1	1	0	3
Pf3D7_04_v3	649674	650825	gene_id "0414300"; transcript_id "SRR11094274.413628_PF3D7";	-	1	0	0	0	1	1	0	2
Pf3D7_04_v3	649692	651063	gene_id "0414300"; transcript_id "SRR11094274.42133_PF3D7";	-	1	0	0	1	1	1	0	3
Pf3D7_04_v3	649692	650790	gene_id "0414300"; transcript_id "SRR11094274.283028_PF3D7";	-	1	0	0	1	1	1	0	3
Pf3D7_04_v3	649696	650825	gene_id "0414300"; transcript_id "SRR11094274.308119_PF3D7";	-	1	0	0	1	1	1	0	3
Pf3D7_04_v3	649696	650815	gene_id "0414300"; transcript_id "PF3D7_0414300.1_PF3D7";	-	1	0	0	1	1	1	0	3
Pf3D7_04_v3	649698	650863	gene_id "0414300"; transcript_id "SRR11094274.298433_PF3D7";	-	1	0	0	0	0	1	1	2
Pf3D7_04_v3	649704	650809	gene_id "0414300"; transcript_id "SRR11094274.8731_PF3D7";	-	1	0	0	1	0	1	1	3
Pf3D7_04_v3	658116	659738	gene_id "0414600"; transcript_id "PF3D7_0414600.1_PF3D7";	-	1	0	0	0	0	0	1	1
Pf3D7_04_v3	660212	661202	gene_id "v3:660000"; transcript_id "SRR11094274.351095_Pf3D7_04";	+	1	0	0	1	0	0	1	2
Pf3D7_04_v3	662983	664824	gene_id "v3:662000"; transcript_id "SRR11094274.94913_Pf3D7_04";	-	1	0	0	1	0	1	1	3
Pf3D7_04_v3	665816	668415	gene_id "0414900"; transcript_id "SRR11094274.124723_PF3D7";	+	1	0	0	0	1	1	0	2
Pf3D7_04_v3	667034	668430	gene_id "v3:667000"; transcript_id "SRR11094274.187494_Pf3D7_04";	+	1	0	0	1	0	0	0	1
Pf3D7_04_v3	672064	673377	gene_id "v3:672000"; transcript_id "SRR11094274.140648_Pf3D7_04";	-	1	1	0	1	0	0	0	1
Pf3D7_04_v3	686641	687379	gene_id "v3:686000"; transcript_id "SRR11094274.181703_Pf3D7_04";	-	1	0	0	0	1	1	0	2
Pf3D7_04_v3	688091	689448	gene_id "0415500"; transcript_id "PF3D7_0415500.1_PF3D7";	+	1	0	0	0	1	0	0	1
Pf3D7_04_v3	689279	690457	gene_id "0415600"; transcript_id "SRR11094274.312454_PF3D7";	-	1	0	0	1	1	0	1	3
Pf3D7_04_v3	689316	689971	gene_id "v3:689000"; transcript_id "SRR11094274.280718_Pf3D7_04";	-	1	0	0	1	0	0	1	2
Pf3D7_04_v3	697236	698400	gene_id "v3:697000"; transcript_id "SRR11094274.87779_Pf3D7_04";	-	1	0	0	0	1	0	0	1
Pf3D7_04_v3	697237	698977	gene_id "0415900"; transcript_id "PF3D7_0415900.1_PF3D7";	-	1	0	0	0	1	1	0	2
Pf3D7_04_v3	722157	722801	gene_id "v3:722000"; transcript_id "SRR11094274.240791_Pf3D7_04";	-	0	1	0	1	0	0	0	1
Pf3D7_04_v3	722746	724411	gene_id "0416500"; transcript_id "SRR11094274.172819_PF3D7";	-	1	0	0	0	1	1	1	3
Pf3D7_04_v3	727829	728869	gene_id "v3:727000"; transcript_id "SRR11094274.169037_Pf3D7_04";	-	1	0	0	0	1	1	1	3
Pf3D7_04_v3	731382	731904	gene_id "v3:731000"; transcript_id "SRR11094274.391472_Pf3D7_04";	+	0	0	1	1	0	0	0	1
Pf3D7_04_v3	750435	750633	gene_id "v3:750000"; transcript_id "SRR11094274.333459_Pf3D7_04";	-	0	0	1	1	0	0	0	1
Pf3D7_04_v3	750691	751219	gene_id "v3:750000"; transcript_id "SRR11094274.383921_Pf3D7_04";	-	1	0	0	1	0	0	0	1
Pf3D7_04_v3	775559	777002	gene_id "v3:775000"; transcript_id "SRR11094274.449959_Pf3D7_04";	+	1	0	0	1	0	0	0	1
Pf3D7_04_v3	776828	779244	gene_id "0417500"; transcript_id "SRR11094274.24308_PF3D7";	-	1	0	0	1	0	0	1	2
Pf3D7_04_v3	776922	779767	gene_id "0417500"; transcript_id "SRR11094274.253651_PF3D7";	-	1	0	0	1	1	0	0	2
Pf3D7_04_v3	776943	779807	gene_id "0417500"; transcript_id "SRR11094274.446815_PF3D7";	-	1	0	0	1	1	1	1	4
Pf3D7_04_v3	776943	778397	gene_id "0417500"; transcript_id "SRR11094274.323781_PF3D7";	-	1	0	0	1	0	0	1	2
Pf3D7_04_v3	776959	779685	gene_id "0417500"; transcript_id "SRR11094274.230929_PF3D7";	-	1	0	0	1	1	1	1	4
Pf3D7_04_v3	776961	779460	gene_id "0417500"; transcript_id "PF3D7_0417500.1_PF3D7";	-	1	0	0	0	1	0	0	1
Pf3D7_04_v3	777203	779844	gene_id "0417500"; transcript_id "SRR11094274.420220_PF3D7";	-	1	0	0	0	0	0	1	1
Pf3D7_04_v3	786791	787942	gene_id "v3:786000"; transcript_id "SRR11094274.238653_Pf3D7_04";	-	1	0	0	1	0	0	0	1
Pf3D7_04_v3	787110	789328	gene_id "0417800"; transcript_id "SRR11094274.266241_PF3D7";	-	1	0	0	0	1	0	0	1
Pf3D7_04_v3	789019	789736	gene_id "v3:789000"; transcript_id "SRR11094274.126191_Pf3D7_04";	-	1	0	0	0	0	1	0	1
Pf3D7_04_v3	816570	818929	gene_id "0418200"; transcript_id "SRR11094274.439737_PF3D7";	+	1	0	0	1	0	0	0	1
Pf3D7_04_v3	816966	818841	gene_id "v3:816000"; transcript_id "SRR11094274.423226_Pf3D7_04";	+	1	0	0	1	1	1	1	4
Pf3D7_04_v3	831222	832181	gene_id "0418500"; transcript_id "SRR11094274.454577_PF3D7";	-	1	0	0	1	0	0	0	1
Pf3D7_04_v3	841169	842649	gene_id "0418700"; transcript_id "SRR11094274.400569_PF3D7";	+	1	0	0	0	1	0	0	1
Pf3D7_04_v3	842114	843234	gene_id "v3:842000"; transcript_id "SRR11094274.311677_Pf3D7_04";	+	1	0	0	1	0	0	0	1
Pf3D7_04_v3	846951	849456	gene_id "0418900"; transcript_id "PF3D7_0418900.1_PF3D7";	+	1	0	0	1	0	0	0	1
Pf3D7_04_v3	852161	853217	gene_id "0419100"; transcript_id "PF3D7_0419100.1_PF3D7";	+	1	0	0	0	1	0	0	1
Pf3D7_04_v3	865175	866318	gene_id "0419400"; transcript_id "SRR11094274.82066_PF3D7";	+	1	0	0	1	0	0	0	1
Pf3D7_04_v3	869132	869503	gene_id "v3:869000"; transcript_id "SRR11094274.95196_Pf3D7_04";	-	0	0	1	1	1	1	1	4
Pf3D7_04_v3	870451	872162	gene_id "0419600"; transcript_id "PF3D7_0419600.1_PF3D7";	+	1	0	0	1	0	1	0	2
Pf3D7_04_v3	872711	873419	gene_id "v3:872000"; transcript_id "SRR11094274.46664_Pf3D7_04";	+	1	0	0	0	1	1	0	2
Pf3D7_04_v3	873500	873935	gene_id "v3:873000"; transcript_id "SRR11094274.356845_Pf3D7_04";	+	1	0	0	1	0	0	0	1
Pf3D7_04_v3	878614	880053	gene_id "v3:878000"; transcript_id "SRR11094274.247581_Pf3D7_04";	+	1	0	0	1	0	0	0	1
Pf3D7_04_v3	896520	897592	gene_id "v3:896000"; transcript_id "SRR11094274.226483_Pf3D7_04";	-	1	0	0	1	0	0	0	1
Pf3D7_04_v3	906505	909199	gene_id "0420100"; transcript_id "SRR11094274.364044_PF3D7";	+	1	0	0	0	1	0	1	2
Pf3D7_04_v3	929302	930408	gene_id "v3:929000"; transcript_id "SRR11094274.314840_Pf3D7_04";	+	1	1	0	0	1	1	0	2
Pf3D7_04_v3	929368	930381	gene_id "0420400"; transcript_id "SRR11094274.98701_PF3D7";	+	1	0	0	1	1	0	1	3
Pf3D7_04_v3	930085	931578	gene_id "0420500"; transcript_id "PF3D7_0420500.1_PF3D7";	-	1	1	0	1	0	0	0	1
Pf3D7_04_v3	931038	931588	gene_id "v3:931000"; transcript_id "SRR11094274.299944_Pf3D7_04";	-	1	0	0	1	0	0	0	1
Pf3D7_04_v3	932389	934490	gene_id "v3:932000"; transcript_id "SRR11094274.426442_Pf3D7_04";	+	1	0	0	0	1	0	0	1
Pf3D7_04_v3	932389	933430	gene_id "v3:932000"; transcript_id "SRR11094274.62014_Pf3D7_04";	+	1	0	0	0	1	0	0	1
Pf3D7_04_v3	1000452	1000993	gene_id "v3:1000000"; transcript_id "SRR11094274.331635_Pf3D7_04";	-	0	0	1	1	1	0	1	3
Pf3D7_04_v3	1002187	1003408	gene_id "v3:1002000"; transcript_id "SRR11094274.102716_Pf3D7_04";	+	1	0	0	0	0	0	1	1
Pf3D7_04_v3	1026528	1027843	gene_id "0422400"; transcript_id "PF3D7_0422400.1_PF3D7";	+	1	0	0	0	1	0	0	1
Pf3D7_04_v3	1036392	1037642	gene_id "v3:1036000"; transcript_id "SRR11094274.19134_Pf3D7_04";	+	1	0	0	1	0	0	0	1
Pf3D7_04_v3	1038284	1039289	gene_id "v3:1038000"; transcript_id "SRR11094274.105088_Pf3D7_04";	-	1	0	0	1	1	1	0	3
Pf3D7_04_v3	1044806	1045353	gene_id "v3:1044000"; transcript_id "SRR11094274.98134_Pf3D7_04";	+	1	0	0	1	0	0	0	1
Pf3D7_04_v3	1047403	1048748	gene_id "0423000"; transcript_id "SRR11094274.158414_PF3D7";	+	1	0	0	0	1	0	1	2
Pf3D7_04_v3	1048374	1049963	gene_id "0423100"; transcript_id "PF3D7_0423100.1_PF3D7";	-	1	1	0	0	1	0	0	1
Pf3D7_04_v3	1050195	1051996	gene_id "v3:1050000"; transcript_id "SRR11094274.225466_Pf3D7_04";	-	1	1	0	1	0	0	1	2
Pf3D7_04_v3	1053283	1053867	gene_id "v3:1053000"; transcript_id "SRR11094274.201346_Pf3D7_04";	+	0	0	1	1	1	1	1	4
Pf3D7_04_v3	1055419	1056487	gene_id "0423400"; transcript_id "SRR11094274.361271_PF3D7";	+	1	0	0	0	1	1	1	3
Pf3D7_04_v3	1060516	1061336	gene_id "v3:1060000"; transcript_id "SRR11094274.342981_Pf3D7_04";	+	1	0	0	0	0	0	1	1
Pf3D7_04_v3	1061512	1061790	gene_id "v3:1061000"; transcript_id "SRR11094274.218058_Pf3D7_04";	-	0	0	1	1	0	0	0	1
Pf3D7_04_v3	1071011	1072011	gene_id "v3:1071000"; transcript_id "SRR11094274.363939_Pf3D7_04";	-	1	0	0	0	1	1	1	3
Pf3D7_04_v3	1073522	1074080	gene_id "v3:1073000"; transcript_id "SRR11094274.348525_Pf3D7_04";	+	0	0	1	1	1	0	0	2
Pf3D7_04_v3	1077708	1078520	gene_id "0423900"; transcript_id "PF3D7_0423900.1_PF3D7";	-	1	0	0	0	0	0	1	1
Pf3D7_04_v3	1083473	1084429	gene_id "0424100"; transcript_id "PF3D7_0424100.1_PF3D7";	-	1	0	0	0	1	1	0	2
Pf3D7_04_v3	1112909	1114718	gene_id "0424600"; transcript_id "PF3D7_0424600.1_PF3D7";	-	1	0	0	0	0	0	1	1
Pf3D7_04_v3	1112932	1115104	gene_id "0424600"; transcript_id "SRR11094274.126240_PF3D7";	-	1	0	0	0	0	1	0	1
Pf3D7_04_v3	1113055	1114503	gene_id "v3:1113000"; transcript_id "SRR11094274.353206_Pf3D7_04";	-	1	0	0	0	1	1	0	2
Pf3D7_04_v3	1116009	1116464	gene_id "v3:1116000"; transcript_id "SRR11094274.319918_Pf3D7_04";	-	0	0	1	0	1	0	0	1
Pf3D7_04_v3	1127451	1129365	gene_id "0424900"; transcript_id "PF3D7_0424900.1_PF3D7";	+	1	0	0	0	0	1	1	2
Pf3D7_05_v3	43485	45210	gene_id "v3:43000"; transcript_id "SRR11094274.440715_Pf3D7_05";	-	1	0	0	0	1	0	0	1
Pf3D7_05_v3	55167	55942	gene_id "v3:55000"; transcript_id "SRR11094274.305051_Pf3D7_05";	+	1	0	0	0	0	1	0	1
Pf3D7_05_v3	55836	57127	gene_id "0501000"; transcript_id "PF3D7_0501000.1_PF3D7";	+	1	0	0	1	0	0	1	2
Pf3D7_05_v3	57588	60664	gene_id "0501100"; transcript_id "PF3D7_0501100.1_PF3D7";	-	1	0	0	0	0	1	1	2
Pf3D7_05_v3	63507	65821	gene_id "0501200"; transcript_id "SRR11094274.240984_PF3D7";	+	1	0	0	0	1	1	0	2
Pf3D7_05_v3	63525	65815	gene_id "0501200"; transcript_id "PF3D7_0501200.1_PF3D7";	+	1	0	0	0	1	0	0	1
Pf3D7_05_v3	64430	65926	gene_id "v3:64000"; transcript_id "SRR11094274.154150_Pf3D7_05";	+	1	0	0	1	0	0	0	1
Pf3D7_05_v3	67402	69469	gene_id "v3:67000"; transcript_id "SRR11094274.345121_Pf3D7_05";	+	1	0	0	0	1	0	1	2
Pf3D7_05_v3	68153	69042	gene_id "v3:68000"; transcript_id "SRR11094274.2745_Pf3D7_05";	+	1	0	0	0	1	1	0	2
Pf3D7_05_v3	68368	70814	gene_id "0501300"; transcript_id "SRR11094274.101657_PF3D7";	+	1	0	0	1	0	1	0	2
Pf3D7_05_v3	79495	80605	gene_id "v3:79000"; transcript_id "SRR11094274.363186_Pf3D7_05";	+	1	0	0	1	0	0	0	1
Pf3D7_05_v3	80899	81613	gene_id "v3:80000"; transcript_id "SRR11094274.169171_Pf3D7_05";	-	1	0	0	1	0	0	0	1
Pf3D7_05_v3	80900	82682	gene_id "0501500"; transcript_id "SRR11094274.244511_PF3D7";	-	1	0	0	1	0	1	0	2
Pf3D7_05_v3	84806	85628	gene_id "v3:84000"; transcript_id "SRR11094274.115719_Pf3D7_05";	-	1	0	0	1	0	0	0	1
Pf3D7_05_v3	94828	96679	gene_id "0501900"; transcript_id "PF3D7_0501900.1_PF3D7";	-	1	0	0	1	0	0	0	1
Pf3D7_05_v3	95661	97134	gene_id "0501900"; transcript_id "SRR11094274.127740_PF3D7";	-	1	0	0	1	1	0	0	2
Pf3D7_05_v3	97595	100922	gene_id "0502000"; transcript_id "PF3D7_0502000.1_PF3D7";	+	1	0	0	1	0	0	0	1
Pf3D7_05_v3	98905	101435	gene_id "v3:98000"; transcript_id "SRR11094274.293914_Pf3D7_05";	+	1	0	0	1	0	0	0	1
Pf3D7_05_v3	104796	106707	gene_id "v3:104000"; transcript_id "SRR11094274.386929_Pf3D7_05";	+	1	0	0	1	0	0	0	1
Pf3D7_05_v3	106030	106746	gene_id "v3:106000"; transcript_id "SRR11094274.258403_Pf3D7_05";	+	0	0	1	1	0	0	0	1
Pf3D7_05_v3	121052	121736	gene_id "v3:121000"; transcript_id "SRR11094274.293283_Pf3D7_05";	-	1	0	0	0	0	0	1	1
Pf3D7_05_v3	123061	124233	gene_id "0502900"; transcript_id "PF3D7_0502900.1_PF3D7";	-	1	0	0	0	0	1	1	2
Pf3D7_05_v3	124723	126791	gene_id "0503000"; transcript_id "PF3D7_0503000.1_PF3D7";	+	1	0	0	1	1	0	1	3
Pf3D7_05_v3	125130	126738	gene_id "v3:125000"; transcript_id "SRR11094274.74856_Pf3D7_05";	+	1	0	0	1	0	1	1	3
Pf3D7_05_v3	126686	128482	gene_id "0503100"; transcript_id "SRR11094274.419953_PF3D7";	-	1	0	0	1	1	0	1	3
Pf3D7_05_v3	131040	132346	gene_id "v3:131000"; transcript_id "SRR11094274.90477_Pf3D7_05";	+	1	0	0	1	0	0	0	1
Pf3D7_05_v3	132723	133790	gene_id "v3:132000"; transcript_id "SRR11094274.131540_Pf3D7_05";	+	1	0	0	0	0	0	1	1
Pf3D7_05_v3	134172	134718	gene_id "v3:134000"; transcript_id "SRR11094274.202834_Pf3D7_05";	-	0	0	1	1	0	0	0	1
Pf3D7_05_v3	134423	135687	gene_id "v3:134000"; transcript_id "SRR11094274.341225_Pf3D7_05";	-	1	0	0	1	1	0	0	2
Pf3D7_05_v3	137541	139073	gene_id "v3:137000"; transcript_id "SRR11094274.364293_Pf3D7_05";	+	0	0	1	1	0	0	0	1
Pf3D7_05_v3	138174	139075	gene_id "v3:138000"; transcript_id "SRR11094274.418935_Pf3D7_05";	-	0	0	1	1	0	0	0	1
Pf3D7_05_v3	139782	141770	gene_id "0503400"; transcript_id "SRR11094274.100312_PF3D7";	+	1	0	0	0	0	1	0	1
Pf3D7_05_v3	139889	141920	gene_id "0503400"; transcript_id "SRR11094274.447006_PF3D7";	+	1	0	0	0	1	1	0	2
Pf3D7_05_v3	140306	141845	gene_id "0503400"; transcript_id "SRR11094274.69395_PF3D7";	+	1	0	0	0	0	1	1	2
Pf3D7_05_v3	140476	141927	gene_id "0503400"; transcript_id "PF3D7_0503400.1_PF3D7";	+	1	0	0	0	1	1	0	2
Pf3D7_05_v3	140496	141920	gene_id "v3:140000"; transcript_id "SRR11094274.144199_Pf3D7_05";	+	1	0	0	1	0	1	0	2
Pf3D7_05_v3	140672	141922	gene_id "v3:140000"; transcript_id "SRR11094274.323460_Pf3D7_05";	+	1	0	0	1	0	0	0	1
Pf3D7_05_v3	140718	142505	gene_id "0503400"; transcript_id "SRR11094274.112568_PF3D7";	+	1	0	0	0	0	0	1	1
Pf3D7_05_v3	141381	142428	gene_id "v3:141000"; transcript_id "SRR11094274.164628_Pf3D7_05";	+	1	0	0	1	0	0	0	1
Pf3D7_05_v3	151174	152640	gene_id "0503800"; transcript_id "PF3D7_0503800.1_PF3D7";	-	1	0	0	0	1	1	0	2
Pf3D7_05_v3	151485	152669	gene_id "0503800"; transcript_id "SRR11094274.123850_PF3D7";	-	1	0	0	1	1	1	0	3
Pf3D7_05_v3	153639	154721	gene_id "v3:153000"; transcript_id "SRR11094274.411031_Pf3D7_05";	-	1	0	0	1	0	0	0	1
Pf3D7_05_v3	165186	166812	gene_id "0504100"; transcript_id "SRR11094274.419730_PF3D7";	-	1	0	0	0	0	1	0	1
Pf3D7_05_v3	165323	166844	gene_id "0504100"; transcript_id "PF3D7_0504100.1_PF3D7";	-	1	0	0	0	1	0	1	2
Pf3D7_05_v3	168417	170375	gene_id "0504300"; transcript_id "SRR11094274.200249_PF3D7";	-	1	1	0	1	0	0	0	1
Pf3D7_05_v3	177758	179008	gene_id "v3:177000"; transcript_id "SRR11094274.92958_Pf3D7_05";	+	1	0	0	1	0	0	0	1
Pf3D7_05_v3	187323	187928	gene_id "v3:187000"; transcript_id "SRR11094274.438271_Pf3D7_05";	-	1	1	0	1	0	0	0	1
Pf3D7_05_v3	208370	208958	gene_id "v3:208000"; transcript_id "SRR11094274.397471_Pf3D7_05";	+	1	0	0	1	0	0	0	1
Pf3D7_05_v3	226425	228081	gene_id "v3:226000"; transcript_id "SRR11094274.167885_Pf3D7_05";	+	1	0	0	1	0	0	0	1
Pf3D7_05_v3	227448	229592	gene_id "v3:227000"; transcript_id "SRR11094274.279377_Pf3D7_05";	+	1	0	0	1	0	0	0	1
Pf3D7_05_v3	235304	235972	gene_id "v3:235000"; transcript_id "SRR11094274.177303_Pf3D7_05";	-	0	1	0	1	0	0	0	1
Pf3D7_05_v3	237636	238764	gene_id "v3:237000"; transcript_id "SRR11094274.228073_Pf3D7_05";	-	1	0	0	0	1	1	1	3
Pf3D7_05_v3	239004	240042	gene_id "v3:239000"; transcript_id "SRR11094274.134160_Pf3D7_05";	-	1	0	0	1	0	0	0	1
Pf3D7_05_v3	247278	249122	gene_id "v3:247000"; transcript_id "SRR11094274.40010_Pf3D7_05";	-	1	0	0	1	0	0	0	1
Pf3D7_05_v3	251852	252848	gene_id "0505800"; transcript_id "PF3D7_0505800.1_PF3D7";	-	1	0	0	0	1	0	1	2
Pf3D7_05_v3	251890	252594	gene_id "v3:251000"; transcript_id "SRR11094274.197198_Pf3D7_05";	-	1	0	0	0	1	1	0	2
Pf3D7_05_v3	252420	253151	gene_id "v3:252000"; transcript_id "SRR11094274.432288_Pf3D7_05";	-	1	0	0	0	0	0	1	1
Pf3D7_05_v3	253951	255796	gene_id "0505900"; transcript_id "SRR11094274.425218_PF3D7";	-	1	0	0	1	1	1	1	4
Pf3D7_05_v3	254172	255763	gene_id "0505900"; transcript_id "SRR11094274.123480_PF3D7";	-	1	0	0	0	1	1	1	3
Pf3D7_05_v3	256069	257842	gene_id "0506000"; transcript_id "SRR11094274.75383_PF3D7";	+	1	1	0	0	1	1	1	3
Pf3D7_05_v3	256070	256938	gene_id "v3:256000"; transcript_id "SRR11094274.423309_Pf3D7_05";	+	1	0	0	1	1	1	1	4
Pf3D7_05_v3	256415	257842	gene_id "0506000"; transcript_id "SRR11094274.285034_PF3D7";	+	1	1	0	1	0	0	0	1
Pf3D7_05_v3	256431	257693	gene_id "0506000"; transcript_id "PF3D7_0506000.1_PF3D7";	+	1	0	0	1	0	0	0	1
Pf3D7_05_v3	257377	259122	gene_id "0506100"; transcript_id "PF3D7_0506100.1_PF3D7";	-	1	1	0	0	0	1	1	2
Pf3D7_05_v3	261323	262176	gene_id "v3:261000"; transcript_id "SRR11094274.377076_Pf3D7_05";	-	1	0	0	0	1	0	1	2
Pf3D7_05_v3	288646	291019	gene_id "0506900"; transcript_id "SRR11094274.173231_PF3D7";	-	1	0	0	0	1	0	0	1
Pf3D7_05_v3	295261	296648	gene_id "v3:295000"; transcript_id "SRR11094274.158410_Pf3D7_05";	-	1	0	0	0	1	1	0	2
Pf3D7_05_v3	297616	298517	gene_id "v3:297000"; transcript_id "SRR11094274.211381_Pf3D7_05";	-	1	0	0	1	0	0	0	1
Pf3D7_05_v3	305574	306478	gene_id "0507400"; transcript_id "SRR11094274.422004_PF3D7";	-	1	0	0	0	1	0	0	1
Pf3D7_05_v3	306126	306643	gene_id "v3:306000"; transcript_id "SRR11094274.207663_Pf3D7_05";	-	1	0	0	1	1	1	1	4
Pf3D7_05_v3	326135	327075	gene_id "v3:326000"; transcript_id "SRR11094274.214921_Pf3D7_05";	+	1	0	0	1	0	0	0	1
Pf3D7_05_v3	327467	328540	gene_id "0507900"; transcript_id "PF3D7_0507900.1_PF3D7";	+	1	0	0	1	1	0	0	2
Pf3D7_05_v3	328435	330366	gene_id "0508000"; transcript_id "SRR11094274.284632_PF3D7";	-	1	0	0	0	1	1	0	2
Pf3D7_05_v3	329380	330850	gene_id "v3:329000"; transcript_id "SRR11094274.323209_Pf3D7_05";	-	1	0	0	0	0	1	0	1
Pf3D7_05_v3	331835	333580	gene_id "v3:331000"; transcript_id "SRR11094274.449138_Pf3D7_05";	+	1	0	0	1	0	0	0	1
Pf3D7_05_v3	333354	335520	gene_id "v3:333000"; transcript_id "SRR11094274.259833_Pf3D7_05";	+	1	0	0	1	0	0	0	1
Pf3D7_05_v3	336837	338028	gene_id "v3:336000"; transcript_id "SRR11094274.272590_Pf3D7_05";	-	1	0	0	1	0	0	0	1
Pf3D7_05_v3	341683	343115	gene_id "0508300"; transcript_id "SRR11094274.165471_PF3D7";	+	1	0	0	0	0	1	0	1
Pf3D7_05_v3	342908	344223	gene_id "v3:342000"; transcript_id "SRR11094274.205632_Pf3D7_05";	+	1	0	0	1	0	0	0	1
Pf3D7_05_v3	349448	351317	gene_id "v3:349000"; transcript_id "SRR11094274.110163_Pf3D7_05";	-	1	0	0	1	0	0	0	1
Pf3D7_05_v3	356654	357347	gene_id "v3:356000"; transcript_id "SRR11094274.35809_Pf3D7_05";	+	1	0	0	1	0	0	0	1
Pf3D7_05_v3	361982	363304	gene_id "v3:361000"; transcript_id "SRR11094274.337698_Pf3D7_05";	+	1	0	0	1	0	0	0	1
Pf3D7_05_v3	364166	364943	gene_id "v3:364000"; transcript_id "SRR11094274.164289_Pf3D7_05";	-	1	0	0	0	0	0	1	1
Pf3D7_05_v3	364502	365994	gene_id "v3:364000"; transcript_id "SRR11094274.445650_Pf3D7_05";	-	0	0	1	0	0	0	1	1
Pf3D7_05_v3	374513	376646	gene_id "v3:374000"; transcript_id "SRR11094274.17765_Pf3D7_05";	+	1	0	0	1	0	0	0	1
Pf3D7_05_v3	376916	378312	gene_id "v3:376000"; transcript_id "SRR11094274.412997_Pf3D7_05";	+	0	1	0	0	1	0	1	2
Pf3D7_05_v3	376972	378465	gene_id "0509000"; transcript_id "PF3D7_0509000.1_PF3D7";	-	1	0	0	0	1	1	0	2
Pf3D7_05_v3	376991	379703	gene_id "0509000"; transcript_id "SRR11094274.299966_PF3D7";	-	1	0	0	1	0	0	0	1
Pf3D7_05_v3	387702	389668	gene_id "0509300"; transcript_id "SRR11094274.310452_PF3D7";	-	1	1	0	1	0	0	1	2
Pf3D7_05_v3	387702	389420	gene_id "0509300"; transcript_id "SRR11094274.52705_PF3D7";	-	1	1	0	1	0	0	1	2
Pf3D7_05_v3	388231	389297	gene_id "0509300"; transcript_id "PF3D7_0509300.1_PF3D7";	-	1	1	0	0	1	1	0	2
Pf3D7_05_v3	388332	389673	gene_id "v3:388000"; transcript_id "SRR11094274.248986_Pf3D7_05";	-	1	1	0	0	1	1	0	2
Pf3D7_05_v3	390565	391770	gene_id "v3:390000"; transcript_id "SRR11094274.110610_Pf3D7_05";	-	1	0	0	1	0	0	0	1
Pf3D7_05_v3	403059	404563	gene_id "0509600"; transcript_id "PF3D7_0509600.1_PF3D7";	+	1	0	0	0	0	1	1	2
Pf3D7_05_v3	421574	422129	gene_id "v3:421000"; transcript_id "SRR11094274.307501_Pf3D7_05";	-	0	0	1	1	0	0	0	1
Pf3D7_05_v3	437282	439902	gene_id "0510200"; transcript_id "SRR11094274.192780_PF3D7";	+	1	0	0	0	0	0	1	1
Pf3D7_05_v3	464780	465336	gene_id "v3:464000"; transcript_id "SRR11094274.291982_Pf3D7_05";	-	0	0	1	1	0	0	0	1
Pf3D7_05_v3	467295	467949	gene_id "v3:467000"; transcript_id "SRR11094274.319903_Pf3D7_05";	-	1	0	0	1	1	0	0	2
Pf3D7_05_v3	467305	468396	gene_id "v3:467000"; transcript_id "SRR11094274.208590_Pf3D7_05";	-	1	0	0	1	0	0	0	1
Pf3D7_05_v3	467308	468800	gene_id "v3:467000"; transcript_id "SRR11094274.24435_Pf3D7_05";	-	1	0	0	1	0	0	0	1
Pf3D7_05_v3	468698	470049	gene_id "v3:468000"; transcript_id "SRR11094274.372632_Pf3D7_05";	+	1	0	0	0	0	0	1	1
Pf3D7_05_v3	479426	480201	gene_id "v3:479000"; transcript_id "SRR11094274.273103_Pf3D7_05";	+	0	0	1	0	0	0	1	1
Pf3D7_05_v3	517108	518183	gene_id "0511600"; transcript_id "SRR11094274.150959_PF3D7";	-	1	0	0	1	1	1	0	3
Pf3D7_05_v3	517125	518182	gene_id "v3:517000"; transcript_id "SRR11094274.221164_Pf3D7_05";	-	1	0	0	1	1	0	0	2
Pf3D7_05_v3	518948	520609	gene_id "0511700"; transcript_id "PF3D7_0511700.1_PF3D7";	+	1	0	0	1	0	0	0	1
Pf3D7_05_v3	520165	521790	gene_id "0511800"; transcript_id "SRR11094274.203114_PF3D7";	-	1	0	0	1	0	0	0	1
Pf3D7_05_v3	523695	524642	gene_id "v3:523000"; transcript_id "SRR11094274.151626_Pf3D7_05";	+	0	0	1	1	0	0	0	1
Pf3D7_05_v3	525815	527461	gene_id "v3:525000"; transcript_id "SRR11094274.439763_Pf3D7_05";	+	1	0	0	1	0	0	0	1
Pf3D7_05_v3	527023	527563	gene_id "v3:527000"; transcript_id "SRR11094274.342918_Pf3D7_05";	+	1	0	0	1	0	0	0	1
Pf3D7_05_v3	527500	528957	gene_id "0512000"; transcript_id "SRR11094274.28970_PF3D7";	+	1	1	0	1	1	1	1	4
Pf3D7_05_v3	527585	528962	gene_id "0512000"; transcript_id "PF3D7_0512000.1_PF3D7";	+	1	1	0	1	0	0	1	2
Pf3D7_05_v3	527893	528969	gene_id "0512000"; transcript_id "SRR11094274.401964_PF3D7";	+	1	1	0	0	1	0	0	1
Pf3D7_05_v3	528568	529182	gene_id "v3:528000"; transcript_id "SRR11094274.1737_Pf3D7_05";	-	1	1	0	1	0	0	0	1
Pf3D7_05_v3	528572	529457	gene_id "0512100"; transcript_id "PF3D7_0512100.1_PF3D7";	-	1	1	0	1	0	0	0	1
Pf3D7_05_v3	529331	530180	gene_id "v3:529000"; transcript_id "SRR11094274.70013_Pf3D7_05";	-	1	0	0	1	0	0	1	2
Pf3D7_05_v3	529627	531467	gene_id "v3:529000"; transcript_id "SRR11094274.439196_Pf3D7_05";	-	1	0	0	1	0	0	0	1
Pf3D7_05_v3	532646	533257	gene_id "v3:532000"; transcript_id "SRR11094274.347339_Pf3D7_05";	+	0	0	1	0	0	0	1	1
Pf3D7_05_v3	532914	533380	gene_id "v3:532000"; transcript_id "SRR11094274.132957_Pf3D7_05";	-	0	0	1	1	0	0	0	1
Pf3D7_05_v3	533341	535124	gene_id "v3:533000"; transcript_id "SRR11094274.27145_Pf3D7_05";	-	1	0	0	0	0	0	1	1
Pf3D7_05_v3	544087	545960	gene_id "0512600"; transcript_id "SRR11094274.97180_PF3D7";	+	1	0	0	0	0	1	1	2
Pf3D7_05_v3	544375	546138	gene_id "0512600"; transcript_id "PF3D7_0512600.1_PF3D7";	+	1	0	0	1	1	1	0	3
Pf3D7_05_v3	544819	546546	gene_id "0512600"; transcript_id "SRR11094274.441559_PF3D7";	+	1	0	0	1	0	0	0	1
Pf3D7_05_v3	545199	546139	gene_id "v3:545000"; transcript_id "SRR11094274.450884_Pf3D7_05";	+	1	0	0	0	1	0	0	1
Pf3D7_05_v3	545714	546582	gene_id "v3:545000"; transcript_id "SRR11094274.4650_Pf3D7_05";	+	1	0	0	1	0	0	0	1
Pf3D7_05_v3	546472	547543	gene_id "0512700"; transcript_id "SRR11094274.365352_PF3D7";	-	1	0	0	0	1	0	0	1
Pf3D7_05_v3	546922	547782	gene_id "v3:546000"; transcript_id "SRR11094274.311999_Pf3D7_05";	-	1	0	0	1	1	1	1	4
Pf3D7_05_v3	554057	556233	gene_id "v3:554000"; transcript_id "SRR11094274.148331_Pf3D7_05";	+	1	0	0	1	0	0	0	1
Pf3D7_05_v3	555048	556495	gene_id "0513000"; transcript_id "SRR11094274.380441_PF3D7";	+	1	0	0	1	0	0	0	1
Pf3D7_05_v3	568690	569382	gene_id "v3:568000"; transcript_id "SRR11094274.345249_Pf3D7_05";	-	1	0	0	0	0	0	1	1
Pf3D7_05_v3	568690	570181	gene_id "v3:568000"; transcript_id "SRR11094274.268421_Pf3D7_05";	-	1	0	0	0	1	0	0	1
Pf3D7_05_v3	568690	569881	gene_id "0513300"; transcript_id "SRR11094274.112677_PF3D7";	-	1	0	0	0	1	0	0	1
Pf3D7_05_v3	568703	570248	gene_id "v3:568000"; transcript_id "SRR11094274.13419_Pf3D7_05";	-	1	0	0	1	1	1	0	3
Pf3D7_05_v3	569450	570076	gene_id "v3:569000"; transcript_id "SRR11094274.255298_Pf3D7_05";	-	1	0	0	0	1	1	1	3
Pf3D7_05_v3	570567	572726	gene_id "0513400"; transcript_id "PF3D7_0513400.1_PF3D7";	-	1	0	0	1	1	0	0	2
Pf3D7_05_v3	573215	574502	gene_id "0513500"; transcript_id "PF3D7_0513500.1_PF3D7";	+	1	0	0	1	1	0	0	2
Pf3D7_05_v3	574626	577539	gene_id "0513600"; transcript_id "PF3D7_0513600.1_PF3D7";	-	1	0	0	1	0	0	0	1
Pf3D7_05_v3	576468	578463	gene_id "v3:576000"; transcript_id "SRR11094274.240205_Pf3D7_05";	-	1	0	0	1	0	0	0	1
Pf3D7_05_v3	584917	586771	gene_id "v3:584000"; transcript_id "SRR11094274.443239_Pf3D7_05";	-	1	0	0	1	0	0	0	1
Pf3D7_05_v3	585963	586871	gene_id "v3:585000"; transcript_id "SRR11094274.407497_Pf3D7_05";	-	1	0	0	0	1	0	0	1
Pf3D7_05_v3	588562	589471	gene_id "0514000"; transcript_id "SRR11094274.381967_PF3D7";	-	1	1	0	1	0	0	0	1
Pf3D7_05_v3	596862	598565	gene_id "v3:596000"; transcript_id "SRR11094274.123426_Pf3D7_05";	+	1	0	0	1	0	0	0	1
Pf3D7_05_v3	598329	600132	gene_id "v3:598000"; transcript_id "SRR11094274.64195_Pf3D7_05";	+	1	0	0	1	0	0	0	1
Pf3D7_05_v3	600319	601517	gene_id "v3:600000"; transcript_id "SRR11094274.214251_Pf3D7_05";	+	1	0	0	1	0	0	0	1
Pf3D7_05_v3	601494	603575	gene_id "v3:601000"; transcript_id "SRR11094274.268060_Pf3D7_05";	+	1	0	0	1	0	0	0	1
Pf3D7_05_v3	602371	603740	gene_id "v3:602000"; transcript_id "SRR11094274.292940_Pf3D7_05";	+	1	0	0	1	0	0	0	1
Pf3D7_05_v3	619780	620326	gene_id "v3:619000"; transcript_id "SRR11094274.96314_Pf3D7_05";	+	1	0	0	1	0	0	0	1
Pf3D7_05_v3	620447	622685	gene_id "v3:620000"; transcript_id "SRR11094274.362572_Pf3D7_05";	-	1	0	0	1	0	0	0	1
Pf3D7_05_v3	627406	628485	gene_id "0515200"; transcript_id "PF3D7_0515200.1_PF3D7";	+	1	0	0	1	0	0	0	1
Pf3D7_05_v3	640772	642864	gene_id "v3:640000"; transcript_id "SRR11094274.58030_Pf3D7_05";	+	0	1	0	1	0	0	0	1
Pf3D7_05_v3	653566	655142	gene_id "0515700"; transcript_id "SRR11094274.320303_PF3D7";	-	1	0	0	1	0	0	0	1
Pf3D7_05_v3	653619	655684	gene_id "v3:653000"; transcript_id "SRR11094274.224550_Pf3D7_05";	-	1	0	0	0	1	0	0	1
Pf3D7_05_v3	654421	655906	gene_id "v3:654000"; transcript_id "SRR11094274.254889_Pf3D7_05";	-	1	0	0	0	1	1	1	3
Pf3D7_05_v3	655325	656415	gene_id "v3:655000"; transcript_id "SRR11094274.427029_Pf3D7_05";	-	1	0	0	1	1	1	1	4
Pf3D7_05_v3	658037	659039	gene_id "v3:658000"; transcript_id "SRR11094274.335794_Pf3D7_05";	-	1	0	0	0	0	0	1	1
Pf3D7_05_v3	658176	659254	gene_id "v3:658000"; transcript_id "SRR11094274.8280_Pf3D7_05";	-	1	0	0	0	0	1	1	2
Pf3D7_05_v3	659656	660246	gene_id "v3:659000"; transcript_id "SRR11094274.86479_Pf3D7_05";	-	1	0	0	1	0	0	0	1
Pf3D7_05_v3	663527	666409	gene_id "v3:663000"; transcript_id "SRR11094274.316032_Pf3D7_05";	+	1	0	0	0	1	0	0	1
Pf3D7_05_v3	675181	675903	gene_id "v3:675000"; transcript_id "SRR11094274.342188_Pf3D7_05";	-	1	0	0	0	0	0	1	1
Pf3D7_05_v3	676441	676971	gene_id "v3:676000"; transcript_id "SRR11094274.100215_Pf3D7_05";	-	1	0	0	0	0	1	1	2
Pf3D7_05_v3	677982	678975	gene_id "v3:677000"; transcript_id "SRR11094274.184908_Pf3D7_05";	+	1	0	0	0	1	0	0	1
Pf3D7_05_v3	714736	715436	gene_id "v3:714000"; transcript_id "SRR11094274.385708_Pf3D7_05";	+	0	0	1	0	0	0	1	1
Pf3D7_05_v3	715521	716399	gene_id "v3:715000"; transcript_id "SRR11094274.334765_Pf3D7_05";	-	1	0	0	1	0	0	0	1
Pf3D7_05_v3	715546	716971	gene_id "v3:715000"; transcript_id "SRR11094274.229516_Pf3D7_05";	-	1	0	0	0	1	0	1	2
Pf3D7_05_v3	715549	716820	gene_id "0517000"; transcript_id "PF3D7_0517000.1_PF3D7";	-	1	0	0	0	0	1	0	1
Pf3D7_05_v3	724052	724771	gene_id "v3:724000"; transcript_id "SRR11094274.397490_Pf3D7_05";	-	1	0	0	0	1	0	1	2
Pf3D7_05_v3	724186	726315	gene_id "0517300"; transcript_id "PF3D7_0517300.1_PF3D7";	-	1	0	0	0	0	1	1	2
Pf3D7_05_v3	731444	732627	gene_id "v3:731000"; transcript_id "SRR11094274.22619_Pf3D7_05";	+	1	0	0	1	0	0	0	1
Pf3D7_05_v3	742955	745360	gene_id "0517700"; transcript_id "SRR11094274.94995_PF3D7";	+	1	0	0	0	0	0	1	1
Pf3D7_05_v3	747439	748920	gene_id "v3:747000"; transcript_id "SRR11094274.245845_Pf3D7_05";	-	1	0	0	1	0	0	0	1
Pf3D7_05_v3	750491	752580	gene_id "0518000"; transcript_id "PF3D7_0518000.1_PF3D7";	+	1	0	0	0	1	0	0	1
Pf3D7_05_v3	757877	758652	gene_id "v3:757000"; transcript_id "SRR11094274.162001_Pf3D7_05";	-	1	0	0	1	0	0	0	1
Pf3D7_05_v3	758033	759011	gene_id "v3:758000"; transcript_id "SRR11094274.234151_Pf3D7_05";	-	1	0	0	0	1	0	0	1
Pf3D7_05_v3	758181	759140	gene_id "v3:758000"; transcript_id "SRR11094274.101085_Pf3D7_05";	-	1	0	0	0	1	0	0	1
Pf3D7_05_v3	758210	759203	gene_id "v3:758000"; transcript_id "SRR11094274.9864_Pf3D7_05";	-	1	0	0	0	1	1	1	3
Pf3D7_05_v3	759508	761319	gene_id "v3:759000"; transcript_id "SRR11094274.141899_Pf3D7_05";	+	0	1	0	1	0	0	0	1
Pf3D7_05_v3	759540	761048	gene_id "0518300"; transcript_id "SRR11094274.353485_PF3D7";	-	1	0	0	0	1	1	1	3
Pf3D7_05_v3	760053	761201	gene_id "0518300"; transcript_id "SRR11094274.33662_PF3D7";	-	1	0	0	0	1	1	0	2
Pf3D7_05_v3	763148	763917	gene_id "v3:763000"; transcript_id "SRR11094274.232390_Pf3D7_05";	-	1	0	0	1	0	0	0	1
Pf3D7_05_v3	769677	770584	gene_id "v3:769000"; transcript_id "SRR11094274.70736_Pf3D7_05";	+	1	0	0	1	0	0	0	1
Pf3D7_05_v3	787929	789824	gene_id "v3:787000"; transcript_id "SRR11094274.161204_Pf3D7_05";	+	1	0	0	0	0	0	1	1
Pf3D7_05_v3	790103	791087	gene_id "v3:790000"; transcript_id "SRR11094274.279353_Pf3D7_05";	+	1	0	0	0	0	0	1	1
Pf3D7_05_v3	790149	791087	gene_id "v3:790000"; transcript_id "SRR11094274.202541_Pf3D7_05";	+	1	0	0	0	0	0	1	1
Pf3D7_05_v3	790155	791081	gene_id "v3:790000"; transcript_id "SRR11094274.216784_Pf3D7_05";	+	1	0	0	0	0	0	1	1
Pf3D7_05_v3	790834	791512	gene_id "v3:790000"; transcript_id "SRR11094274.202997_Pf3D7_05";	-	0	0	1	1	0	0	0	1
Pf3D7_05_v3	791101	792277	gene_id "0519200"; transcript_id "SRR11094274.272135_PF3D7";	-	1	0	0	0	0	0	1	1
Pf3D7_05_v3	791111	793162	gene_id "0519200"; transcript_id "PF3D7_0519200.1_PF3D7";	-	1	0	0	1	0	1	0	2
Pf3D7_05_v3	795324	797454	gene_id "0519300"; transcript_id "SRR11094274.318246_PF3D7";	+	1	0	0	0	0	0	1	1
Pf3D7_05_v3	795669	797795	gene_id "0519300"; transcript_id "SRR11094274.181362_PF3D7";	+	1	0	0	1	0	0	0	1
Pf3D7_05_v3	797724	798824	gene_id "0519400"; transcript_id "SRR11094274.303044_PF3D7";	-	1	0	0	0	1	0	0	1
Pf3D7_05_v3	797724	798993	gene_id "0519400"; transcript_id "PF3D7_0519400.1_PF3D7";	-	1	0	0	1	0	0	0	1
Pf3D7_05_v3	797730	798643	gene_id "0519400"; transcript_id "SRR11094274.176173_PF3D7";	-	1	0	0	0	1	0	0	1
Pf3D7_05_v3	797739	798387	gene_id "v3:797000"; transcript_id "SRR11094274.365949_Pf3D7_05";	-	1	0	0	0	1	1	1	3
Pf3D7_05_v3	800046	800546	gene_id "v3:800000"; transcript_id "SRR11094274.357730_Pf3D7_05";	+	0	0	1	0	0	0	1	1
Pf3D7_05_v3	810332	811245	gene_id "v3:810000"; transcript_id "SRR11094274.257450_Pf3D7_05";	+	0	0	1	0	0	0	1	1
Pf3D7_05_v3	812155	813835	gene_id "v3:812000"; transcript_id "SRR11094274.394519_Pf3D7_05";	+	1	0	0	1	0	1	1	3
Pf3D7_05_v3	815071	815751	gene_id "v3:815000"; transcript_id "SRR11094274.143640_Pf3D7_05";	-	0	0	1	0	0	0	1	1
Pf3D7_05_v3	816760	818194	gene_id "v3:816000"; transcript_id "SRR11094274.8006_Pf3D7_05";	+	1	0	0	1	1	0	0	2
Pf3D7_05_v3	825275	827930	gene_id "0519900"; transcript_id "SRR11094274.141362_PF3D7";	-	1	0	0	1	0	1	1	3
Pf3D7_05_v3	828843	830209	gene_id "0520000"; transcript_id "PF3D7_0520000.1_PF3D7";	+	1	0	0	1	0	1	0	2
Pf3D7_05_v3	839353	841149	gene_id "0520400"; transcript_id "SRR11094274.374789_PF3D7";	-	1	0	0	0	0	0	1	1
Pf3D7_05_v3	841519	842972	gene_id "0520500"; transcript_id "SRR11094274.359330_PF3D7";	-	1	0	0	1	0	0	1	2
Pf3D7_05_v3	843028	844895	gene_id "0520600"; transcript_id "PF3D7_0520600.1_PF3D7";	-	1	0	0	1	0	0	0	1
Pf3D7_05_v3	843370	843994	gene_id "v3:843000"; transcript_id "SRR11094274.430496_Pf3D7_05";	+	0	1	0	0	1	1	1	3
Pf3D7_05_v3	854736	855987	gene_id "v3:854000"; transcript_id "SRR11094274.57895_Pf3D7_05";	-	1	0	0	1	0	0	1	2
Pf3D7_05_v3	856599	859060	gene_id "0520900"; transcript_id "SRR11094274.297053_PF3D7";	+	1	0	0	0	1	1	1	3
Pf3D7_05_v3	857039	859349	gene_id "v3:857000"; transcript_id "SRR11094274.63560_Pf3D7_05";	+	1	0	0	0	1	0	0	1
Pf3D7_05_v3	857415	859345	gene_id "v3:857000"; transcript_id "SRR11094274.239466_Pf3D7_05";	+	1	0	0	0	0	0	1	1
Pf3D7_05_v3	859945	861361	gene_id "0521000"; transcript_id "PF3D7_0521000.1_PF3D7";	-	1	0	0	1	1	0	0	2
Pf3D7_05_v3	861711	863253	gene_id "0521100"; transcript_id "SRR11094274.284331_PF3D7";	-	1	0	0	1	0	0	0	1
Pf3D7_05_v3	869571	870773	gene_id "v3:869000"; transcript_id "SRR11094274.221925_Pf3D7_05";	+	1	1	0	1	0	0	0	1
Pf3D7_05_v3	869571	870737	gene_id "v3:869000"; transcript_id "SRR11094274.263342_Pf3D7_05";	+	1	1	0	1	0	0	0	1
Pf3D7_05_v3	879024	879913	gene_id "v3:879000"; transcript_id "SRR11094274.136212_Pf3D7_05";	+	1	0	0	1	0	0	0	1
Pf3D7_05_v3	879836	880840	gene_id "v3:879000"; transcript_id "SRR11094274.117148_Pf3D7_05";	-	1	0	0	1	0	0	1	2
Pf3D7_05_v3	886484	887178	gene_id "v3:886000"; transcript_id "SRR11094274.144546_Pf3D7_05";	+	1	0	0	1	0	0	0	1
Pf3D7_05_v3	895960	897212	gene_id "0522000"; transcript_id "SRR11094274.388988_PF3D7";	+	1	0	0	0	0	0	1	1
Pf3D7_05_v3	897103	899943	gene_id "0522100"; transcript_id "SRR11094274.169586_PF3D7";	-	1	0	0	1	0	0	0	1
Pf3D7_05_v3	901264	902483	gene_id "0522200"; transcript_id "PF3D7_0522200.1_PF3D7";	+	1	0	0	0	1	1	1	3
Pf3D7_05_v3	901846	902473	gene_id "v3:901000"; transcript_id "SRR11094274.211986_Pf3D7_05";	+	1	0	0	1	0	0	0	1
Pf3D7_05_v3	902561	904919	gene_id "0522300"; transcript_id "PF3D7_0522300.1_PF3D7";	-	1	0	0	0	0	1	1	2
Pf3D7_05_v3	941435	942176	gene_id "v3:941000"; transcript_id "SRR11094274.207153_Pf3D7_05";	+	1	0	0	1	0	0	0	1
Pf3D7_05_v3	942460	943317	gene_id "v3:942000"; transcript_id "SRR11094274.166858_Pf3D7_05";	+	1	0	0	1	1	1	1	4
Pf3D7_05_v3	942647	944042	gene_id "0522700"; transcript_id "PF3D7_0522700.1_PF3D7";	+	1	0	0	0	1	1	1	3
Pf3D7_05_v3	945109	946017	gene_id "v3:945000"; transcript_id "SRR11094274.153249_Pf3D7_05";	+	0	0	1	0	1	1	0	2
Pf3D7_05_v3	962098	962682	gene_id "v3:962000"; transcript_id "SRR11094274.348985_Pf3D7_05";	+	1	0	0	0	0	0	1	1
Pf3D7_05_v3	963383	965245	gene_id "v3:963000"; transcript_id "SRR11094274.264767_Pf3D7_05";	-	1	0	0	0	0	0	1	1
Pf3D7_05_v3	965621	967868	gene_id "v3:965000"; transcript_id "SRR11094274.254036_Pf3D7_05";	+	1	0	0	0	0	0	1	1
Pf3D7_05_v3	992526	992980	gene_id "v3:992000"; transcript_id "SRR11094274.317271_Pf3D7_05";	-	0	0	1	1	0	0	0	1
Pf3D7_05_v3	993303	993814	gene_id "v3:993000"; transcript_id "SRR11094274.224826_Pf3D7_05";	-	1	0	0	1	0	0	0	1
Pf3D7_05_v3	1006328	1008544	gene_id "0524100"; transcript_id "PF3D7_0524100.1_PF3D7";	+	1	0	0	1	0	0	0	1
Pf3D7_05_v3	1010711	1012814	gene_id "0524300"; transcript_id "SRR11094274.167575_PF3D7";	-	1	0	0	1	0	0	0	1
Pf3D7_05_v3	1011249	1012646	gene_id "v3:1011000"; transcript_id "SRR11094274.229859_Pf3D7_05";	-	1	0	0	0	0	1	1	2
Pf3D7_05_v3	1015654	1017237	gene_id "v3:1015000"; transcript_id "SRR11094274.2954_Pf3D7_05";	+	1	0	0	0	1	1	1	3
Pf3D7_05_v3	1017409	1019065	gene_id "v3:1017000"; transcript_id "SRR11094274.151004_Pf3D7_05";	+	1	0	0	0	1	1	1	3
Pf3D7_05_v3	1020531	1022160	gene_id "v3:1020000"; transcript_id "SRR11094274.397505_Pf3D7_05";	+	0	1	0	0	0	0	1	1
Pf3D7_05_v3	1020975	1021708	gene_id "v3:1020000"; transcript_id "SRR11094274.418276_Pf3D7_05";	-	1	0	0	1	0	0	0	1
Pf3D7_05_v3	1021517	1022412	gene_id "v3:1021000"; transcript_id "SRR11094274.188215_Pf3D7_05";	-	1	0	0	1	0	0	0	1
Pf3D7_05_v3	1027165	1028531	gene_id "v3:1027000"; transcript_id "SRR11094274.97538_Pf3D7_05";	+	1	0	0	1	0	0	0	1
Pf3D7_05_v3	1029985	1030663	gene_id "v3:1029000"; transcript_id "SRR11094274.273849_Pf3D7_05";	+	1	0	0	1	0	0	0	1
Pf3D7_05_v3	1047839	1049641	gene_id "v3:1047000"; transcript_id "SRR11094274.57687_Pf3D7_05";	+	1	0	0	1	0	0	0	1
Pf3D7_05_v3	1050513	1051450	gene_id "0525200"; transcript_id "PF3D7_0525200.1_PF3D7";	+	1	0	0	1	0	0	0	1
Pf3D7_05_v3	1059169	1059616	gene_id "v3:1059000"; transcript_id "SRR11094274.228553_Pf3D7_05";	+	0	0	1	1	0	0	0	1
Pf3D7_05_v3	1065756	1066814	gene_id "0525600"; transcript_id "PF3D7_0525600.1_PF3D7";	-	1	0	0	1	0	1	0	2
Pf3D7_05_v3	1068291	1070200	gene_id "0525700"; transcript_id "PF3D7_0525700.1_PF3D7";	+	1	0	0	0	0	1	1	2
Pf3D7_05_v3	1068832	1069588	gene_id "v3:1068000"; transcript_id "SRR11094274.305107_Pf3D7_05";	-	0	1	0	1	1	1	1	4
Pf3D7_05_v3	1071389	1071603	gene_id "v3:1071000"; transcript_id "SRR11094274.272673_Pf3D7_05";	+	1	0	0	0	1	0	0	1
Pf3D7_05_v3	1076027	1078537	gene_id "0526000"; transcript_id "SRR11094274.202965_PF3D7";	-	1	0	0	1	0	0	0	1
Pf3D7_05_v3	1079262	1081287	gene_id "0526100"; transcript_id "SRR11094274.305663_PF3D7";	+	1	0	0	0	1	1	1	3
Pf3D7_05_v3	1081214	1083981	gene_id "0526200"; transcript_id "SRR11094274.371785_PF3D7";	-	1	0	0	1	0	0	0	1
Pf3D7_05_v3	1082229	1084546	gene_id "0526200"; transcript_id "SRR11094274.394415_PF3D7";	-	1	0	0	1	1	0	0	2
Pf3D7_05_v3	1084820	1086111	gene_id "v3:1084000"; transcript_id "SRR11094274.95080_Pf3D7_05";	+	0	1	0	1	0	0	0	1
Pf3D7_05_v3	1091685	1092225	gene_id "v3:1091000"; transcript_id "SRR11094274.367895_Pf3D7_05";	+	1	0	0	1	0	0	0	1
Pf3D7_05_v3	1118700	1119759	gene_id "v3:1118000"; transcript_id "SRR11094274.358891_Pf3D7_05";	-	1	0	0	0	0	0	1	1
Pf3D7_05_v3	1121354	1122618	gene_id "v3:1121000"; transcript_id "SRR11094274.95239_Pf3D7_05";	-	1	0	0	0	0	1	1	2
Pf3D7_05_v3	1121409	1122370	gene_id "v3:1121000"; transcript_id "SRR11094274.253419_Pf3D7_05";	-	1	0	0	0	0	1	0	1
Pf3D7_05_v3	1123946	1125025	gene_id "v3:1123000"; transcript_id "SRR11094274.196517_Pf3D7_05";	+	1	0	0	1	0	0	0	1
Pf3D7_05_v3	1124868	1125755	gene_id "0527000"; transcript_id "PF3D7_0527000.1_PF3D7";	-	1	0	0	0	1	0	0	1
Pf3D7_05_v3	1125504	1128365	gene_id "v3:1125000"; transcript_id "SRR11094274.404953_Pf3D7_05";	-	1	0	0	0	0	0	1	1
Pf3D7_05_v3	1125777	1127570	gene_id "v3:1125000"; transcript_id "SRR11094274.294416_Pf3D7_05";	-	1	0	0	1	0	0	0	1
Pf3D7_05_v3	1126711	1128733	gene_id "v3:1126000"; transcript_id "SRR11094274.362501_Pf3D7_05";	-	1	0	0	1	0	0	1	2
Pf3D7_05_v3	1129572	1131355	gene_id "0527100"; transcript_id "SRR11094274.13131_PF3D7";	-	1	0	0	1	0	0	1	2
Pf3D7_05_v3	1129627	1130750	gene_id "0527100"; transcript_id "PF3D7_0527100.1_PF3D7";	-	1	0	0	1	1	1	0	3
Pf3D7_05_v3	1129640	1131347	gene_id "0527100"; transcript_id "SRR11094274.258807_PF3D7";	-	1	0	0	1	1	1	0	3
Pf3D7_05_v3	1137531	1137997	gene_id "v3:1137000"; transcript_id "SRR11094274.136577_Pf3D7_05";	-	1	0	0	0	0	0	1	1
Pf3D7_05_v3	1144059	1145759	gene_id "v3:1144000"; transcript_id "SRR11094274.6892_Pf3D7_05";	+	1	0	0	1	0	0	0	1
Pf3D7_05_v3	1155838	1156749	gene_id "v3:1155000"; transcript_id "SRR11094274.228579_Pf3D7_05";	-	1	0	0	0	1	0	0	1
Pf3D7_05_v3	1159462	1160008	gene_id "v3:1159000"; transcript_id "SRR11094274.261799_Pf3D7_05";	-	1	0	0	1	0	0	0	1
Pf3D7_05_v3	1163070	1164116	gene_id "v3:1163000"; transcript_id "SRR11094274.33853_Pf3D7_05";	-	1	0	0	1	1	1	1	4
Pf3D7_05_v3	1163111	1165482	gene_id "v3:1163000"; transcript_id "SRR11094274.192367_Pf3D7_05";	-	1	0	0	0	1	1	1	3
Pf3D7_05_v3	1166971	1169248	gene_id "v3:1166000"; transcript_id "SRR11094274.408351_Pf3D7_05";	-	1	0	0	0	1	1	1	3
Pf3D7_05_v3	1170183	1171993	gene_id "v3:1170000"; transcript_id "SRR11094274.29636_Pf3D7_05";	+	1	0	0	1	0	0	0	1
Pf3D7_05_v3	1171665	1174160	gene_id "0528400"; transcript_id "SRR11094274.425564_PF3D7";	+	1	0	0	1	0	0	0	1
Pf3D7_05_v3	1174645	1177113	gene_id "0528500"; transcript_id "SRR11094274.372043_PF3D7";	+	1	1	0	0	0	1	1	2
Pf3D7_05_v3	1174850	1177442	gene_id "0528500"; transcript_id "SRR11094274.9036_PF3D7";	+	1	1	0	1	0	0	0	1
Pf3D7_05_v3	1176339	1177273	gene_id "v3:1176000"; transcript_id "SRR11094274.105047_Pf3D7_05";	-	1	1	0	1	0	0	0	1
Pf3D7_05_v3	1176552	1177550	gene_id "v3:1176000"; transcript_id "SRR11094274.365243_Pf3D7_05";	-	1	1	0	0	0	0	1	1
Pf3D7_05_v3	1186748	1188142	gene_id "v3:1186000"; transcript_id "SRR11094274.62543_Pf3D7_05";	-	1	0	0	1	0	0	0	1
Pf3D7_05_v3	1190220	1191962	gene_id "0529100"; transcript_id "PF3D7_0529100.1_PF3D7";	-	1	0	0	1	0	0	1	2
Pf3D7_05_v3	1190564	1191292	gene_id "v3:1190000"; transcript_id "SRR11094274.361744_Pf3D7_05";	+	0	1	0	0	0	0	1	1
Pf3D7_05_v3	1195786	1197785	gene_id "v3:1195000"; transcript_id "SRR11094274.31674_Pf3D7_05";	+	1	0	0	0	1	0	0	1
Pf3D7_05_v3	1206064	1207793	gene_id "0529500"; transcript_id "PF3D7_0529500.1_PF3D7";	+	1	0	0	1	1	0	0	2
Pf3D7_05_v3	1220193	1221138	gene_id "v3:1220000"; transcript_id "SRR11094274.412964_Pf3D7_05";	-	1	0	0	0	0	0	1	1
Pf3D7_05_v3	1220396	1223004	gene_id "0529900"; transcript_id "SRR11094274.280951_PF3D7";	-	1	0	0	0	0	0	1	1
Pf3D7_05_v3	1220401	1221673	gene_id "0529900"; transcript_id "SRR11094274.455762_PF3D7";	-	1	0	0	1	0	0	0	1
Pf3D7_05_v3	1224253	1225613	gene_id "v3:1224000"; transcript_id "SRR11094274.429715_Pf3D7_05";	-	1	0	0	0	0	0	1	1
Pf3D7_05_v3	1225874	1227461	gene_id "0530100"; transcript_id "PF3D7_0530100.1_PF3D7";	+	1	0	0	0	0	1	1	2
Pf3D7_05_v3	1248226	1249782	gene_id "0530600"; transcript_id "PF3D7_0530600.1_PF3D7";	-	1	1	0	1	0	0	0	1
Pf3D7_05_v3	1248890	1250114	gene_id "v3:1248000"; transcript_id "SRR11094274.302993_Pf3D7_05";	-	1	0	0	1	0	0	1	2
Pf3D7_05_v3	1253646	1255274	gene_id "0530750"; transcript_id "PF3D7_0530750.1_PF3D7";	-	1	1	0	1	0	1	0	2
Pf3D7_05_v3	1253716	1255288	gene_id "0530750"; transcript_id "SRR11094274.112838_PF3D7";	-	1	1	0	1	0	1	1	3
Pf3D7_05_v3	1254126	1255295	gene_id "0530750"; transcript_id "SRR11094274.339018_PF3D7";	-	1	1	0	0	0	1	1	2
Pf3D7_05_v3	1254141	1255254	gene_id "0530750"; transcript_id "SRR11094274.165075_PF3D7";	-	1	1	0	0	0	1	1	2
Pf3D7_05_v3	1281237	1282048	gene_id "0531300"; transcript_id "PF3D7_0531300.1_PF3D7";	+	1	0	0	1	0	0	0	1
Pf3D7_05_v3	1288571	1288897	gene_id "v3:1288000"; transcript_id "SRR11094274.413989_Pf3D7_05";	+	0	0	1	1	0	1	1	3
Pf3D7_05_v3	1293004	1293872	gene_id "v3:1293000"; transcript_id "SRR11094274.73628_Pf3D7_05";	+	0	0	1	0	0	0	1	1
Pf3D7_05_v3	1293833	1296190	gene_id "v3:1293000"; transcript_id "SRR11094274.286337_Pf3D7_05";	+	0	0	1	0	0	0	1	1
Pf3D7_05_v3	1301056	1302569	gene_id "v3:1301000"; transcript_id "SRR11094274.258517_Pf3D7_05";	+	1	0	0	0	0	1	1	2
Pf3D7_05_v3	1301303	1302568	gene_id "v3:1301000"; transcript_id "SRR11094274.285478_Pf3D7_05";	+	1	0	0	0	1	0	1	2
Pf3D7_05_v3	1301313	1302567	gene_id "v3:1301000"; transcript_id "SRR11094274.241764_Pf3D7_05";	+	1	0	0	0	1	0	1	2
Pf3D7_05_v3	1303667	1305098	gene_id "0532200"; transcript_id "PF3D7_0532200.1_PF3D7";	-	1	0	0	0	0	0	1	1
Pf3D7_05_v3	1307616	1308453	gene_id "v3:1307000"; transcript_id "SRR11094274.384603_Pf3D7_05";	+	1	0	0	1	1	0	0	2
Pf3D7_05_v3	1308281	1309122	gene_id "0532300"; transcript_id "PF3D7_0532300.1_PF3D7";	+	1	0	0	1	0	0	0	1
Pf3D7_05_v3	1308969	1309629	gene_id "v3:1308000"; transcript_id "SRR11094274.406080_Pf3D7_05";	+	1	0	0	0	1	0	0	1
Pf3D7_05_v3	1309185	1310273	gene_id "v3:1309000"; transcript_id "SRR11094274.133777_Pf3D7_05";	+	1	0	0	1	0	0	0	1
Pf3D7_05_v3	1311889	1314847	gene_id "0532400"; transcript_id "PF3D7_0532400.1_PF3D7";	+	1	0	0	0	0	0	1	1
Pf3D7_05_v3	1316222	1317017	gene_id "0532500"; transcript_id "PF3D7_0532500.1_PF3D7";	+	1	0	0	0	0	1	1	2
Pf3D7_05_v3	1317960	1319341	gene_id "0532600"; transcript_id "PF3D7_0532600.1_PF3D7";	-	1	0	0	0	1	1	1	3
Pf3D7_05_v3	1318533	1319360	gene_id "v3:1318000"; transcript_id "SRR11094274.337787_Pf3D7_05";	-	1	0	0	0	1	0	0	1
Pf3D7_06_v3	41690	43526	gene_id "0601000"; transcript_id "PF3D7_0601000.1_PF3D7";	-	1	0	0	1	1	0	0	2
Pf3D7_06_v3	47160	48440	gene_id "v3:47000"; transcript_id "SRR11094274.147685_Pf3D7_06";	+	1	0	0	0	1	0	1	2
Pf3D7_06_v3	65231	66522	gene_id "v3:65000"; transcript_id "SRR11094274.228031_Pf3D7_06";	-	1	0	0	1	0	0	0	1
Pf3D7_06_v3	77648	78888	gene_id "0601900"; transcript_id "SRR11094274.132865_PF3D7";	+	1	0	0	1	1	1	1	4
Pf3D7_06_v3	94881	96296	gene_id "v3:94000"; transcript_id "SRR11094274.110173_Pf3D7_06";	+	1	0	0	1	0	0	0	1
Pf3D7_06_v3	106967	110282	gene_id "0602600"; transcript_id "SRR11094274.439399_PF3D7";	-	1	0	0	1	0	0	0	1
Pf3D7_06_v3	110037	112354	gene_id "v3:110000"; transcript_id "SRR11094274.39825_Pf3D7_06";	-	1	0	0	0	1	1	1	3
Pf3D7_06_v3	115827	118249	gene_id "0602800"; transcript_id "SRR11094274.165211_PF3D7";	+	1	0	0	1	0	0	0	1
Pf3D7_06_v3	122372	124562	gene_id "0603000"; transcript_id "SRR11094274.192832_PF3D7";	+	1	0	0	1	0	0	0	1
Pf3D7_06_v3	128386	129805	gene_id "0603200"; transcript_id "SRR11094274.101350_PF3D7";	+	1	0	0	0	1	0	1	2
Pf3D7_06_v3	152880	153691	gene_id "v3:152000"; transcript_id "SRR11094274.310043_Pf3D7_06";	+	0	1	0	1	0	0	0	1
Pf3D7_06_v3	178722	179793	gene_id "v3:178000"; transcript_id "SRR11094274.185330_Pf3D7_06";	+	0	0	1	1	0	0	0	1
Pf3D7_06_v3	193794	196583	gene_id "v3:193000"; transcript_id "SRR11094274.321505_Pf3D7_06";	+	1	0	0	1	0	0	0	1
Pf3D7_06_v3	204165	206673	gene_id "0604700"; transcript_id "SRR11094274.408794_PF3D7";	-	1	1	0	1	0	0	0	1
Pf3D7_06_v3	204399	206125	gene_id "0604700"; transcript_id "SRR11094274.204967_PF3D7";	-	1	0	0	0	0	0	1	1
Pf3D7_06_v3	211087	211794	gene_id "v3:211000"; transcript_id "SRR11094274.278900_Pf3D7_06";	-	1	0	0	0	0	1	0	1
Pf3D7_06_v3	212056	213068	gene_id "0604900"; transcript_id "PF3D7_0604900.1_PF3D7";	-	1	0	0	0	1	0	1	2
Pf3D7_06_v3	214504	215182	gene_id "v3:214000"; transcript_id "SRR11094274.116336_Pf3D7_06";	-	0	0	1	0	0	0	1	1
Pf3D7_06_v3	215434	216290	gene_id "v3:215000"; transcript_id "SRR11094274.145975_Pf3D7_06";	+	0	0	1	1	0	1	0	2
Pf3D7_06_v3	220088	221777	gene_id "0605200"; transcript_id "PF3D7_0605200.1_PF3D7";	-	1	0	0	1	0	0	0	1
Pf3D7_06_v3	220119	221963	gene_id "0605200"; transcript_id "SRR11094274.158134_PF3D7";	-	1	0	0	0	1	1	1	3
Pf3D7_06_v3	222150	223764	gene_id "0605300"; transcript_id "PF3D7_0605300.1_PF3D7";	+	1	0	0	1	0	1	1	3
Pf3D7_06_v3	223506	224615	gene_id "v3:223000"; transcript_id "SRR11094274.223266_Pf3D7_06";	+	1	1	0	1	0	0	0	1
Pf3D7_06_v3	226813	227806	gene_id "v3:226000"; transcript_id "SRR11094274.173899_Pf3D7_06";	-	1	0	0	0	1	0	0	1
Pf3D7_06_v3	237497	238564	gene_id "v3:237000"; transcript_id "SRR11094274.2175_Pf3D7_06";	-	1	0	0	1	0	0	0	1
Pf3D7_06_v3	238257	239120	gene_id "v3:238000"; transcript_id "SRR11094274.142940_Pf3D7_06";	-	1	0	0	1	0	0	0	1
Pf3D7_06_v3	245218	246190	gene_id "v3:245000"; transcript_id "SRR11094274.292985_Pf3D7_06";	+	0	0	1	0	0	0	1	1
Pf3D7_06_v3	257252	260629	gene_id "0606100"; transcript_id "SRR11094274.426384_PF3D7";	+	1	0	0	1	1	1	0	3
Pf3D7_06_v3	257252	260439	gene_id "0606100"; transcript_id "SRR11094274.207209_PF3D7";	+	1	0	0	1	1	1	0	3
Pf3D7_06_v3	260556	262064	gene_id "0606200"; transcript_id "PF3D7_0606200.1_PF3D7";	-	1	0	0	0	0	1	0	1
Pf3D7_06_v3	263767	264832	gene_id "0606400"; transcript_id "PF3D7_0606400.1_PF3D7";	-	1	0	0	1	0	0	0	1
Pf3D7_06_v3	267489	268604	gene_id "v3:267000"; transcript_id "SRR11094274.172449_Pf3D7_06";	-	1	0	0	1	0	0	0	1
Pf3D7_06_v3	284096	286100	gene_id "v3:284000"; transcript_id "SRR11094274.322876_Pf3D7_06";	+	1	0	0	1	0	0	0	1
Pf3D7_06_v3	285740	287507	gene_id "0606700"; transcript_id "PF3D7_0606700.1_PF3D7";	+	1	0	0	1	0	0	0	1
Pf3D7_06_v3	287389	288802	gene_id "v3:287000"; transcript_id "SRR11094274.40620_Pf3D7_06";	-	1	0	0	1	0	0	0	1
Pf3D7_06_v3	288381	289209	gene_id "0606800"; transcript_id "SRR11094274.43564_PF3D7";	-	1	0	0	0	1	0	0	1
Pf3D7_06_v3	290187	291392	gene_id "0606900"; transcript_id "SRR11094274.127710_PF3D7";	-	1	0	0	1	0	1	0	2
Pf3D7_06_v3	290500	292194	gene_id "v3:290000"; transcript_id "SRR11094274.95471_Pf3D7_06";	-	1	0	0	0	0	1	1	2
Pf3D7_06_v3	292528	294319	gene_id "v3:292000"; transcript_id "SRR11094274.116589_Pf3D7_06";	+	1	0	0	1	1	1	1	4
Pf3D7_06_v3	293867	296940	gene_id "0607000"; transcript_id "SRR11094274.26877_PF3D7";	+	1	0	0	0	1	0	1	2
Pf3D7_06_v3	295877	297128	gene_id "v3:295000"; transcript_id "SRR11094274.163951_Pf3D7_06";	+	1	0	0	1	0	0	0	1
Pf3D7_06_v3	296399	297306	gene_id "v3:296000"; transcript_id "SRR11094274.64795_Pf3D7_06";	+	1	0	0	0	0	0	1	1
Pf3D7_06_v3	301397	303622	gene_id "0607200"; transcript_id "SRR11094274.45222_PF3D7";	-	1	0	0	0	1	0	0	1
Pf3D7_06_v3	305257	306389	gene_id "v3:305000"; transcript_id "SRR11094274.130218_Pf3D7_06";	+	1	1	0	1	0	0	0	1
Pf3D7_06_v3	311094	313597	gene_id "0607500"; transcript_id "SRR11094274.96096_PF3D7";	-	0	1	0	1	0	0	0	1
Pf3D7_06_v3	315590	316839	gene_id "v3:315000"; transcript_id "SRR11094274.170630_Pf3D7_06";	-	1	0	0	1	0	0	0	1
Pf3D7_06_v3	316609	317559	gene_id "v3:316000"; transcript_id "SRR11094274.353716_Pf3D7_06";	-	1	0	0	1	0	0	0	1
Pf3D7_06_v3	325642	327951	gene_id "v3:325000"; transcript_id "SRR11094274.105102_Pf3D7_06";	+	1	0	0	1	0	0	0	1
Pf3D7_06_v3	328704	329544	gene_id "v3:328000"; transcript_id "SRR11094274.74935_Pf3D7_06";	+	1	1	0	1	0	0	0	1
Pf3D7_06_v3	334962	337496	gene_id "0608000"; transcript_id "PF3D7_0608000.1_PF3D7";	-	1	0	0	1	0	0	0	1
Pf3D7_06_v3	336092	337157	gene_id "0608000"; transcript_id "SRR11094274.135215_PF3D7";	-	1	0	0	1	1	1	1	4
Pf3D7_06_v3	337633	338628	gene_id "v3:337000"; transcript_id "SRR11094274.333971_Pf3D7_06";	+	1	0	0	0	1	1	1	3
Pf3D7_06_v3	338077	339788	gene_id "v3:338000"; transcript_id "SRR11094274.320074_Pf3D7_06";	+	1	0	0	1	0	0	0	1
Pf3D7_06_v3	349666	350397	gene_id "v3:349000"; transcript_id "SRR11094274.294555_Pf3D7_06";	-	1	0	0	0	1	0	1	2
Pf3D7_06_v3	350865	351259	gene_id "v3:350000"; transcript_id "SRR11094274.95116_Pf3D7_06";	-	0	0	1	1	0	0	0	1
Pf3D7_06_v3	352126	352860	gene_id "v3:352000"; transcript_id "SRR11094274.307776_Pf3D7_06";	-	1	0	0	0	1	0	1	2
Pf3D7_06_v3	355183	356769	gene_id "0608600"; transcript_id "PF3D7_0608600.1_PF3D7";	+	1	0	0	1	1	1	1	4
Pf3D7_06_v3	357977	358968	gene_id "v3:357000"; transcript_id "SRR11094274.305881_Pf3D7_06";	+	1	0	0	1	1	1	1	4
Pf3D7_06_v3	360308	360970	gene_id "v3:360000"; transcript_id "SRR11094274.363529_Pf3D7_06";	-	0	0	1	0	1	0	0	1
Pf3D7_06_v3	392889	393896	gene_id "v3:392000"; transcript_id "SRR11094274.289635_Pf3D7_06";	+	1	0	0	1	0	0	0	1
Pf3D7_06_v3	393479	394941	gene_id "v3:393000"; transcript_id "SRR11094274.43100_Pf3D7_06";	+	1	0	0	1	0	0	0	1
Pf3D7_06_v3	400415	402098	gene_id "v3:400000"; transcript_id "SRR11094274.78799_Pf3D7_06";	-	1	0	0	0	0	1	0	1
Pf3D7_06_v3	419785	420357	gene_id "v3:419000"; transcript_id "SRR11094274.318567_Pf3D7_06";	+	0	0	1	1	0	0	0	1
Pf3D7_06_v3	420722	422938	gene_id "v3:420000"; transcript_id "SRR11094274.60528_Pf3D7_06";	+	0	1	0	0	1	0	0	1
Pf3D7_06_v3	433697	434925	gene_id "v3:433000"; transcript_id "SRR11094274.319255_Pf3D7_06";	+	1	1	0	1	0	0	0	1
Pf3D7_06_v3	435671	436640	gene_id "0610100"; transcript_id "PF3D7_0610100.1_PF3D7";	-	1	0	0	1	0	0	0	1
Pf3D7_06_v3	444570	445123	gene_id "0610400"; transcript_id "SRR11094274.231708_PF3D7";	+	1	0	0	0	1	1	0	2
Pf3D7_06_v3	444705	445585	gene_id "v3:444000"; transcript_id "SRR11094274.27741_Pf3D7_06";	+	1	0	0	1	0	0	1	2
Pf3D7_06_v3	445390	446701	gene_id "0610500"; transcript_id "PF3D7_0610500.1_PF3D7";	-	1	0	0	0	1	0	0	1
Pf3D7_06_v3	452459	454846	gene_id "0610700"; transcript_id "PF3D7_0610700.1_PF3D7";	+	1	0	0	0	0	1	0	1
Pf3D7_06_v3	452870	454853	gene_id "0610700"; transcript_id "SRR11094274.337578_PF3D7";	+	1	0	0	1	1	0	1	3
Pf3D7_06_v3	463018	465075	gene_id "0611000"; transcript_id "PF3D7_0611000.1_PF3D7";	-	1	0	0	1	0	1	1	3
Pf3D7_06_v3	463623	465004	gene_id "0611000"; transcript_id "SRR11094274.277152_PF3D7";	-	1	0	0	0	0	0	1	1
Pf3D7_06_v3	465719	466951	gene_id "v3:465000"; transcript_id "SRR11094274.153294_Pf3D7_06";	-	1	0	0	0	0	0	1	1
Pf3D7_06_v3	467311	469016	gene_id "0611200"; transcript_id "PF3D7_0611200.1_PF3D7";	+	1	0	0	0	0	1	1	2
Pf3D7_06_v3	471286	472651	gene_id "v3:471000"; transcript_id "SRR11094274.154248_Pf3D7_06";	-	1	0	0	1	0	0	0	1
Pf3D7_06_v3	472010	474125	gene_id "v3:472000"; transcript_id "SRR11094274.3321_Pf3D7_06";	-	1	0	0	1	0	0	0	1
Pf3D7_06_v3	474842	475686	gene_id "v3:474000"; transcript_id "SRR11094274.94126_Pf3D7_06";	+	0	0	1	0	0	0	1	1
Pf3D7_06_v3	485687	487046	gene_id "v3:485000"; transcript_id "SRR11094274.390964_Pf3D7_06";	-	1	0	0	1	0	1	0	2
Pf3D7_06_v3	488523	489459	gene_id "0611700"; transcript_id "PF3D7_0611700.1_PF3D7";	-	1	0	0	1	1	1	0	3
Pf3D7_06_v3	490561	491152	gene_id "0611800"; transcript_id "SRR11094274.189365_PF3D7";	-	1	0	0	1	0	0	0	1
Pf3D7_06_v3	507367	508393	gene_id "v3:507000"; transcript_id "SRR11094274.412019_Pf3D7_06";	-	1	0	0	0	1	0	1	2
Pf3D7_06_v3	507388	508294	gene_id "v3:507000"; transcript_id "SRR11094274.29179_Pf3D7_06";	-	1	0	0	0	1	1	0	2
Pf3D7_06_v3	507524	508432	gene_id "0612000"; transcript_id "PF3D7_0612000.1_PF3D7";	-	1	0	0	0	1	0	1	2
Pf3D7_06_v3	520430	521823	gene_id "v3:520000"; transcript_id "SRR11094274.228468_Pf3D7_06";	+	1	0	0	1	0	1	1	3
Pf3D7_06_v3	525599	526916	gene_id "v3:525000"; transcript_id "SRR11094274.5275_Pf3D7_06";	-	1	0	0	1	0	0	0	1
Pf3D7_06_v3	525644	527286	gene_id "0612700"; transcript_id "SRR11094274.251037_PF3D7";	-	1	0	0	0	0	1	0	1
Pf3D7_06_v3	530786	533521	gene_id "0612900"; transcript_id "SRR11094274.291194_PF3D7";	+	1	0	0	0	0	1	1	2
Pf3D7_06_v3	533477	535584	gene_id "0613000"; transcript_id "SRR11094274.242022_PF3D7";	-	1	0	0	1	0	0	0	1
Pf3D7_06_v3	533637	535517	gene_id "0613000"; transcript_id "PF3D7_0613000.2_PF3D7";	-	1	0	0	1	1	1	0	3
Pf3D7_06_v3	533649	535247	gene_id "0613000"; transcript_id "SRR11094274.196510_PF3D7";	-	1	0	0	1	1	1	0	3
Pf3D7_06_v3	533676	535569	gene_id "0613000"; transcript_id "SRR11094274.43423_PF3D7";	-	1	0	0	1	1	1	1	4
Pf3D7_06_v3	533746	535535	gene_id "0613000"; transcript_id "SRR11094274.11975_PF3D7";	-	1	0	0	1	0	0	0	1
Pf3D7_06_v3	533765	535513	gene_id "0613000"; transcript_id "PF3D7_0613000.1_PF3D7";	-	1	0	0	0	0	0	1	1
Pf3D7_06_v3	537655	538718	gene_id "0613100"; transcript_id "SRR11094274.226076_PF3D7";	+	1	0	0	1	0	0	0	1
Pf3D7_06_v3	537671	539034	gene_id "0613100"; transcript_id "PF3D7_0613100.1_PF3D7";	+	1	0	0	0	0	0	1	1
Pf3D7_06_v3	538962	539953	gene_id "v3:538000"; transcript_id "SRR11094274.450202_Pf3D7_06";	+	1	0	0	0	1	1	0	2
Pf3D7_06_v3	538974	539939	gene_id "0613200"; transcript_id "PF3D7_0613200.1_PF3D7";	+	1	0	0	0	1	1	1	3
Pf3D7_06_v3	541273	543250	gene_id "v3:541000"; transcript_id "SRR11094274.9973_Pf3D7_06";	-	1	0	0	1	0	0	0	1
Pf3D7_06_v3	546923	547991	gene_id "0613400"; transcript_id "PF3D7_0613400.1_PF3D7";	+	1	0	0	0	1	0	1	2
Pf3D7_06_v3	547257	548562	gene_id "v3:547000"; transcript_id "SRR11094274.441146_Pf3D7_06";	-	1	1	0	1	0	0	0	1
Pf3D7_06_v3	550107	552261	gene_id "v3:550000"; transcript_id "SRR11094274.344459_Pf3D7_06";	-	1	0	0	1	0	0	0	1
Pf3D7_06_v3	581208	582017	gene_id "v3:581000"; transcript_id "SRR11094274.420826_Pf3D7_06";	-	1	0	0	1	1	0	0	2
Pf3D7_06_v3	586668	588816	gene_id "0614000"; transcript_id "SRR11094274.329160_PF3D7";	-	1	0	0	0	1	1	1	3
Pf3D7_06_v3	592901	593465	gene_id "v3:592000"; transcript_id "SRR11094274.263883_Pf3D7_06";	+	0	1	0	1	0	0	1	2
Pf3D7_06_v3	599727	601953	gene_id "v3:599000"; transcript_id "SRR11094274.336573_Pf3D7_06";	-	1	0	0	0	0	1	1	2
Pf3D7_06_v3	602218	603181	gene_id "v3:602000"; transcript_id "SRR11094274.259168_Pf3D7_06";	+	0	0	1	0	0	0	1	1
Pf3D7_06_v3	604991	605818	gene_id "v3:604000"; transcript_id "SRR11094274.172337_Pf3D7_06";	+	1	0	0	1	0	0	0	1
Pf3D7_06_v3	605780	607580	gene_id "0614500"; transcript_id "PF3D7_0614500.1_PF3D7";	-	1	0	0	0	1	1	1	3
Pf3D7_06_v3	605780	606942	gene_id "v3:605000"; transcript_id "SRR11094274.222037_Pf3D7_06";	-	1	0	0	1	0	0	1	2
Pf3D7_06_v3	610547	611455	gene_id "v3:610000"; transcript_id "SRR11094274.147223_Pf3D7_06";	-	1	0	0	0	0	0	1	1
Pf3D7_06_v3	612171	613671	gene_id "v3:612000"; transcript_id "SRR11094274.274198_Pf3D7_06";	+	1	0	0	0	1	0	1	2
Pf3D7_06_v3	614633	615951	gene_id "v3:614000"; transcript_id "SRR11094274.283211_Pf3D7_06";	-	1	0	0	1	0	0	0	1
Pf3D7_06_v3	617609	618858	gene_id "0614900"; transcript_id "SRR11094274.136774_PF3D7";	+	1	0	0	0	0	1	1	2
Pf3D7_06_v3	618385	621537	gene_id "0614900"; transcript_id "SRR11094274.164629_PF3D7";	+	1	0	0	1	0	0	0	1
Pf3D7_06_v3	630542	632719	gene_id "0615400"; transcript_id "SRR11094274.253180_PF3D7";	-	1	0	0	1	0	0	0	1
Pf3D7_06_v3	632307	634554	gene_id "v3:632000"; transcript_id "SRR11094274.421044_Pf3D7_06";	-	1	0	0	1	0	0	0	1
Pf3D7_06_v3	646345	647341	gene_id "0615600"; transcript_id "SRR11094274.4193_PF3D7";	-	1	0	0	1	0	0	0	1
Pf3D7_06_v3	649491	651283	gene_id "v3:649000"; transcript_id "SRR11094274.201424_Pf3D7_06";	-	1	0	0	1	0	0	0	1
Pf3D7_06_v3	655999	657920	gene_id "0615700"; transcript_id "SRR11094274.169568_PF3D7";	+	1	0	0	0	0	0	1	1
Pf3D7_06_v3	656156	657880	gene_id "0615700"; transcript_id "PF3D7_0615700.1_PF3D7";	+	1	0	0	1	1	1	1	4
Pf3D7_06_v3	656187	657892	gene_id "0615700"; transcript_id "SRR11094274.278725_PF3D7";	+	1	0	0	1	1	1	1	4
Pf3D7_06_v3	656352	657762	gene_id "0615700"; transcript_id "SRR11094274.60084_PF3D7";	+	1	0	0	1	1	0	1	3
Pf3D7_06_v3	662164	662873	gene_id "v3:662000"; transcript_id "SRR11094274.329104_Pf3D7_06";	+	0	1	0	1	0	0	0	1
Pf3D7_06_v3	669495	670928	gene_id "v3:669000"; transcript_id "SRR11094274.126070_Pf3D7_06";	+	1	0	0	0	1	0	1	2
Pf3D7_06_v3	670326	672020	gene_id "0616000"; transcript_id "PF3D7_0616000.1_PF3D7";	+	1	0	0	1	0	0	0	1
Pf3D7_06_v3	671935	673337	gene_id "0616100"; transcript_id "PF3D7_0616100.1_PF3D7";	+	1	0	0	1	0	0	1	2
Pf3D7_06_v3	672852	673518	gene_id "v3:672000"; transcript_id "SRR11094274.142087_Pf3D7_06";	-	0	0	1	0	0	0	1	1
Pf3D7_06_v3	673776	676573	gene_id "0616200"; transcript_id "PF3D7_0616200.1_PF3D7";	+	1	0	0	1	0	0	0	1
Pf3D7_06_v3	681940	683233	gene_id "v3:681000"; transcript_id "SRR11094274.388198_Pf3D7_06";	+	1	0	0	1	0	0	0	1
Pf3D7_06_v3	689000	691285	gene_id "0616600"; transcript_id "SRR11094274.42205_PF3D7";	-	1	0	0	1	1	0	0	2
Pf3D7_06_v3	689856	691329	gene_id "v3:689000"; transcript_id "SRR11094274.273824_Pf3D7_06";	-	1	0	0	1	1	0	0	2
Pf3D7_06_v3	696059	697651	gene_id "0616800"; transcript_id "SRR11094274.341663_PF3D7";	+	1	0	0	1	0	0	0	1
Pf3D7_06_v3	699469	700690	gene_id "v3:699000"; transcript_id "SRR11094274.384592_Pf3D7_06";	+	1	0	0	1	0	0	0	1
Pf3D7_06_v3	720037	721724	gene_id "0617300"; transcript_id "PF3D7_0617300.1_PF3D7";	+	1	0	0	1	0	0	0	1
Pf3D7_06_v3	720805	721700	gene_id "v3:720000"; transcript_id "SRR11094274.270348_Pf3D7_06";	+	1	0	0	1	0	0	0	1
Pf3D7_06_v3	747812	748949	gene_id "v3:747000"; transcript_id "SRR11094274.79097_Pf3D7_06";	-	1	0	0	1	1	0	0	2
Pf3D7_06_v3	747829	749025	gene_id "v3:747000"; transcript_id "SRR11094274.184553_Pf3D7_06";	-	1	0	0	0	1	1	1	3
Pf3D7_06_v3	747855	749538	gene_id "v3:747000"; transcript_id "SRR11094274.343458_Pf3D7_06";	-	1	0	0	0	0	0	1	1
Pf3D7_06_v3	749931	750606	gene_id "v3:749000"; transcript_id "SRR11094274.93076_Pf3D7_06";	+	0	0	1	1	0	0	1	2
Pf3D7_06_v3	750476	750817	gene_id "v3:750000"; transcript_id "SRR11094274.440158_Pf3D7_06";	+	0	0	1	1	0	0	0	1
Pf3D7_06_v3	753999	755618	gene_id "v3:753000"; transcript_id "SRR11094274.416256_Pf3D7_06";	+	1	0	0	0	1	1	0	2
Pf3D7_06_v3	754097	756244	gene_id "v3:754000"; transcript_id "SRR11094274.148830_Pf3D7_06";	+	1	0	0	0	0	1	0	1
Pf3D7_06_v3	754158	756219	gene_id "v3:754000"; transcript_id "SRR11094274.203118_Pf3D7_06";	+	1	0	0	1	0	1	0	2
Pf3D7_06_v3	754247	756234	gene_id "v3:754000"; transcript_id "SRR11094274.238490_Pf3D7_06";	+	1	0	0	0	1	1	0	2
Pf3D7_06_v3	754682	755742	gene_id "v3:754000"; transcript_id "SRR11094274.439684_Pf3D7_06";	+	1	0	0	0	1	0	1	2
Pf3D7_06_v3	754742	756212	gene_id "v3:754000"; transcript_id "SRR11094274.254125_Pf3D7_06";	+	1	0	0	0	1	0	1	2
Pf3D7_06_v3	754820	756059	gene_id "v3:754000"; transcript_id "SRR11094274.148631_Pf3D7_06";	+	0	0	1	1	0	0	1	2
Pf3D7_06_v3	755501	756258	gene_id "v3:755000"; transcript_id "SRR11094274.221710_Pf3D7_06";	+	0	0	1	0	1	0	1	2
Pf3D7_06_v3	758300	758936	gene_id "v3:758000"; transcript_id "SRR11094274.215792_Pf3D7_06";	+	1	0	0	1	1	1	1	4
Pf3D7_06_v3	761319	761816	gene_id "v3:761000"; transcript_id "SRR11094274.88858_Pf3D7_06";	+	0	0	1	0	1	0	0	1
Pf3D7_06_v3	762718	763589	gene_id "v3:762000"; transcript_id "SRR11094274.52081_Pf3D7_06";	+	1	0	0	1	0	0	0	1
Pf3D7_06_v3	764427	765931	gene_id "0618200"; transcript_id "PF3D7_0618200.1_PF3D7";	-	1	0	0	0	0	1	0	1
Pf3D7_06_v3	764444	765889	gene_id "v3:764000"; transcript_id "SRR11094274.322939_Pf3D7_06";	-	1	0	0	0	1	1	1	3
Pf3D7_06_v3	768327	769755	gene_id "v3:768000"; transcript_id "SRR11094274.360676_Pf3D7_06";	+	1	0	0	0	0	1	1	2
Pf3D7_06_v3	768449	769594	gene_id "0618300"; transcript_id "SRR11094274.244786_PF3D7";	+	1	0	0	0	0	1	1	2
Pf3D7_06_v3	768492	769795	gene_id "0618300"; transcript_id "SRR11094274.100267_PF3D7";	+	1	0	0	1	1	1	0	3
Pf3D7_06_v3	768640	769813	gene_id "v3:768000"; transcript_id "SRR11094274.269407_Pf3D7_06";	+	1	0	0	0	1	0	0	1
Pf3D7_06_v3	768775	769801	gene_id "0618300"; transcript_id "PF3D7_0618300.1_PF3D7";	+	1	0	0	0	1	1	0	2
Pf3D7_06_v3	778477	779236	gene_id "v3:778000"; transcript_id "SRR11094274.134658_Pf3D7_06";	+	1	0	0	0	0	0	1	1
Pf3D7_06_v3	779119	779811	gene_id "v3:779000"; transcript_id "SRR11094274.151979_Pf3D7_06";	+	1	0	0	1	0	0	0	1
Pf3D7_06_v3	779424	780033	gene_id "v3:779000"; transcript_id "SRR11094274.134584_Pf3D7_06";	-	1	1	0	0	0	0	1	1
Pf3D7_06_v3	779564	780683	gene_id "v3:779000"; transcript_id "SRR11094274.214266_Pf3D7_06";	-	1	1	0	1	0	0	0	1
Pf3D7_06_v3	781685	783763	gene_id "v3:781000"; transcript_id "SRR11094274.68961_Pf3D7_06";	-	1	0	0	1	0	0	1	2
Pf3D7_06_v3	785495	788555	gene_id "0618900"; transcript_id "SRR11094274.292170_PF3D7";	+	1	0	0	1	0	0	0	1
Pf3D7_06_v3	792115	794198	gene_id "v3:792000"; transcript_id "SRR11094274.16537_Pf3D7_06";	-	1	0	0	0	1	0	0	1
Pf3D7_06_v3	802991	805092	gene_id "0619300"; transcript_id "PF3D7_0619300.1_PF3D7";	-	1	0	0	1	0	0	0	1
Pf3D7_06_v3	815046	815404	gene_id "v3:815000"; transcript_id "SRR11094274.19758_Pf3D7_06";	-	0	0	1	1	0	0	0	1
Pf3D7_06_v3	822457	823340	gene_id "v3:822000"; transcript_id "SRR11094274.127884_Pf3D7_06";	-	1	0	0	1	0	0	0	1
Pf3D7_06_v3	828707	829494	gene_id "0619700"; transcript_id "SRR11094274.270909_PF3D7";	-	1	0	0	1	0	0	0	1
Pf3D7_06_v3	833917	837583	gene_id "v3:833000"; transcript_id "SRR11094274.28781_Pf3D7_06";	-	1	0	0	1	0	0	0	1
Pf3D7_06_v3	845226	846432	gene_id "0620100"; transcript_id "PF3D7_0620100.1_PF3D7";	+	1	0	0	0	0	0	1	1
Pf3D7_06_v3	865985	868814	gene_id "v3:865000"; transcript_id "SRR11094274.385560_Pf3D7_06";	-	1	0	0	1	0	0	0	1
Pf3D7_06_v3	870612	871337	gene_id "v3:870000"; transcript_id "SRR11094274.161726_Pf3D7_06";	-	1	0	0	1	0	0	1	2
Pf3D7_06_v3	870715	871930	gene_id "v3:870000"; transcript_id "SRR11094274.397904_Pf3D7_06";	-	1	0	0	0	1	1	0	2
Pf3D7_06_v3	871319	872521	gene_id "0621200"; transcript_id "SRR11094274.364515_PF3D7";	-	1	0	0	1	0	1	0	2
Pf3D7_06_v3	873650	875143	gene_id "v3:873000"; transcript_id "SRR11094274.214124_Pf3D7_06";	+	1	0	0	0	1	0	0	1
Pf3D7_06_v3	881814	883687	gene_id "v3:881000"; transcript_id "SRR11094274.325866_Pf3D7_06";	+	1	0	0	1	1	1	1	4
Pf3D7_06_v3	881817	883423	gene_id "v3:881000"; transcript_id "SRR11094274.394984_Pf3D7_06";	+	1	0	0	1	1	1	1	4
Pf3D7_06_v3	892980	894533	gene_id "v3:892000"; transcript_id "SRR11094274.212529_Pf3D7_06";	-	1	0	0	1	0	0	0	1
Pf3D7_06_v3	893179	895194	gene_id "v3:893000"; transcript_id "SRR11094274.220832_Pf3D7_06";	-	1	0	0	0	0	0	1	1
Pf3D7_06_v3	894953	896088	gene_id "v3:894000"; transcript_id "SRR11094274.487_Pf3D7_06";	-	1	0	0	1	0	1	0	2
Pf3D7_06_v3	911310	912574	gene_id "v3:911000"; transcript_id "SRR11094274.168305_Pf3D7_06";	+	1	1	0	0	1	1	1	3
Pf3D7_06_v3	914493	915886	gene_id "0622600"; transcript_id "PF3D7_0622600.1_PF3D7";	+	1	0	0	0	1	0	1	2
Pf3D7_06_v3	919159	920519	gene_id "v3:919000"; transcript_id "SRR11094274.181004_Pf3D7_06";	+	1	0	0	1	0	0	0	1
Pf3D7_06_v3	937818	938868	gene_id "v3:937000"; transcript_id "SRR11094274.185571_Pf3D7_06";	-	1	0	0	1	0	0	0	1
Pf3D7_06_v3	940712	944126	gene_id "0623100"; transcript_id "SRR11094274.312874_PF3D7";	-	1	0	0	1	0	0	1	2
Pf3D7_06_v3	946439	947526	gene_id "v3:946000"; transcript_id "SRR11094274.327890_Pf3D7_06";	+	1	1	0	1	0	0	0	1
Pf3D7_06_v3	947112	949227	gene_id "0623300"; transcript_id "SRR11094274.385078_PF3D7";	-	1	1	0	1	0	0	0	1
Pf3D7_06_v3	948509	949281	gene_id "v3:948000"; transcript_id "SRR11094274.428356_Pf3D7_06";	-	1	0	0	0	0	0	1	1
Pf3D7_06_v3	952582	954647	gene_id "0623500"; transcript_id "SRR11094274.192162_PF3D7";	-	1	0	0	1	0	0	0	1
Pf3D7_06_v3	958270	959060	gene_id "0623600"; transcript_id "PF3D7_0623600.1_PF3D7";	+	1	0	0	1	0	0	0	1
Pf3D7_06_v3	977181	978063	gene_id "0623900"; transcript_id "SRR11094274.32285_PF3D7";	+	1	0	0	1	0	0	0	1
Pf3D7_06_v3	977973	978544	gene_id "v3:977000"; transcript_id "SRR11094274.73886_Pf3D7_06";	+	1	0	0	1	0	0	0	1
Pf3D7_06_v3	980325	982368	gene_id "0624000"; transcript_id "SRR11094274.315133_PF3D7";	+	1	0	0	0	0	1	1	2
Pf3D7_06_v3	981160	982984	gene_id "0624000"; transcript_id "SRR11094274.416870_PF3D7";	+	1	0	0	1	0	0	0	1
Pf3D7_06_v3	983273	984574	gene_id "v3:983000"; transcript_id "SRR11094274.297956_Pf3D7_06";	+	1	0	0	0	1	0	1	2
Pf3D7_06_v3	984607	986768	gene_id "0624200"; transcript_id "SRR11094274.270962_PF3D7";	-	1	1	0	1	0	0	0	1
Pf3D7_06_v3	984607	985361	gene_id "0624200"; transcript_id "SRR11094274.387672_PF3D7";	-	1	1	0	1	0	0	0	1
Pf3D7_06_v3	984890	987000	gene_id "0624200"; transcript_id "SRR11094274.46867_PF3D7";	-	1	1	0	0	1	1	1	3
Pf3D7_06_v3	984915	987006	gene_id "0624200"; transcript_id "PF3D7_0624200.1_PF3D7";	-	1	1	0	0	1	1	1	3
Pf3D7_06_v3	989975	992360	gene_id "v3:989000"; transcript_id "SRR11094274.27220_Pf3D7_06";	-	1	0	0	0	1	1	1	3
Pf3D7_06_v3	989988	992243	gene_id "0624400"; transcript_id "SRR11094274.34088_PF3D7";	-	1	0	0	1	0	0	0	1
Pf3D7_06_v3	994080	995189	gene_id "v3:994000"; transcript_id "SRR11094274.314416_Pf3D7_06";	+	1	0	0	0	0	1	1	2
Pf3D7_06_v3	1004939	1007658	gene_id "v3:1004000"; transcript_id "SRR11094274.440519_Pf3D7_06";	+	1	0	0	1	0	0	0	1
Pf3D7_06_v3	1008645	1009336	gene_id "v3:1008000"; transcript_id "SRR11094274.298545_Pf3D7_06";	+	0	0	1	1	0	0	0	1
Pf3D7_06_v3	1009244	1010574	gene_id "0624700"; transcript_id "SRR11094274.74473_PF3D7";	-	1	0	0	1	0	0	0	1
Pf3D7_06_v3	1024163	1024966	gene_id "v3:1024000"; transcript_id "SRR11094274.290071_Pf3D7_06";	-	0	1	0	0	1	1	1	3
Pf3D7_06_v3	1026130	1026893	gene_id "v3:1026000"; transcript_id "SRR11094274.167332_Pf3D7_06";	+	1	1	0	1	0	0	0	1
Pf3D7_06_v3	1032013	1033385	gene_id "v3:1032000"; transcript_id "SRR11094274.55241_Pf3D7_06";	-	1	0	0	0	1	0	0	1
Pf3D7_06_v3	1042156	1043272	gene_id "v3:1042000"; transcript_id "SRR11094274.63185_Pf3D7_06";	-	1	0	0	1	1	0	1	3
Pf3D7_06_v3	1043846	1044650	gene_id "v3:1043000"; transcript_id "SRR11094274.424678_Pf3D7_06";	+	1	0	0	1	1	0	0	2
Pf3D7_06_v3	1047356	1048447	gene_id "0625900"; transcript_id "PF3D7_0625900.1_PF3D7";	+	1	0	0	1	0	0	0	1
Pf3D7_06_v3	1055767	1058197	gene_id "0626100"; transcript_id "SRR11094274.443525_PF3D7";	+	1	0	0	0	1	0	1	2
Pf3D7_06_v3	1072540	1073322	gene_id "v3:1072000"; transcript_id "SRR11094274.136679_Pf3D7_06";	-	0	1	0	1	0	0	0	1
Pf3D7_06_v3	1074752	1076636	gene_id "0626700"; transcript_id "SRR11094274.65613_PF3D7";	+	1	0	0	1	0	1	1	3
Pf3D7_06_v3	1078509	1079120	gene_id "v3:1078000"; transcript_id "SRR11094274.319661_Pf3D7_06";	+	1	0	0	0	1	1	0	2
Pf3D7_06_v3	1078774	1081659	gene_id "0626800"; transcript_id "PF3D7_0626800.1_PF3D7";	+	1	0	0	0	0	0	1	1
Pf3D7_06_v3	1078791	1081655	gene_id "0626800"; transcript_id "SRR11094274.101940_PF3D7";	+	1	0	0	0	0	0	1	1
Pf3D7_06_v3	1078911	1080910	gene_id "0626800"; transcript_id "SRR11094274.80590_PF3D7";	+	1	0	0	0	1	0	0	1
Pf3D7_06_v3	1079549	1081742	gene_id "v3:1079000"; transcript_id "SRR11094274.182126_Pf3D7_06";	+	1	0	0	0	1	0	1	2
Pf3D7_06_v3	1079702	1081668	gene_id "v3:1079000"; transcript_id "SRR11094274.416288_Pf3D7_06";	+	1	0	0	0	1	0	0	1
Pf3D7_06_v3	1082481	1084485	gene_id "0626900"; transcript_id "SRR11094274.100717_PF3D7";	+	1	0	0	0	0	0	1	1
Pf3D7_06_v3	1086000	1086600	gene_id "v3:1085000"; transcript_id "SRR11094274.403794_Pf3D7_06";	-	0	0	1	1	0	0	0	1
Pf3D7_06_v3	1086261	1086778	gene_id "v3:1086000"; transcript_id "SRR11094274.57984_Pf3D7_06";	-	0	0	1	0	0	0	1	1
Pf3D7_06_v3	1094624	1096870	gene_id "0627200"; transcript_id "SRR11094274.444314_PF3D7";	-	1	0	0	1	0	0	0	1
Pf3D7_06_v3	1094625	1096603	gene_id "0627200"; transcript_id "PF3D7_0627200.1_PF3D7";	-	1	0	0	1	0	0	0	1
Pf3D7_06_v3	1094630	1096224	gene_id "0627200"; transcript_id "SRR11094274.309091_PF3D7";	-	1	0	0	1	0	0	0	1
Pf3D7_06_v3	1094701	1095632	gene_id "0627200"; transcript_id "SRR11094274.357939_PF3D7";	-	1	0	0	0	0	1	1	2
Pf3D7_06_v3	1094823	1096649	gene_id "0627200"; transcript_id "SRR11094274.18980_PF3D7";	-	1	0	0	1	0	1	1	3
Pf3D7_06_v3	1096846	1097877	gene_id "v3:1096000"; transcript_id "SRR11094274.259006_Pf3D7_06";	-	1	0	0	1	0	0	1	2
Pf3D7_06_v3	1101436	1103012	gene_id "0627500"; transcript_id "PF3D7_0627500.1_PF3D7";	-	1	0	0	1	0	0	0	1
Pf3D7_06_v3	1103163	1105565	gene_id "v3:1103000"; transcript_id "SRR11094274.127719_Pf3D7_06";	+	1	0	0	1	1	0	0	2
Pf3D7_06_v3	1110298	1112243	gene_id "v3:1110000"; transcript_id "SRR11094274.150010_Pf3D7_06";	+	1	0	0	0	0	0	1	1
Pf3D7_06_v3	1113425	1114028	gene_id "v3:1113000"; transcript_id "SRR11094274.246669_Pf3D7_06";	-	0	0	1	1	0	0	0	1
Pf3D7_06_v3	1121373	1122522	gene_id "v3:1121000"; transcript_id "SRR11094274.176290_Pf3D7_06";	+	1	0	0	0	0	1	1	2
Pf3D7_06_v3	1122291	1123307	gene_id "v3:1122000"; transcript_id "SRR11094274.309314_Pf3D7_06";	-	1	0	0	0	0	0	1	1
Pf3D7_06_v3	1167249	1169404	gene_id "v3:1167000"; transcript_id "SRR11094274.102140_Pf3D7_06";	+	1	0	0	1	0	0	0	1
Pf3D7_06_v3	1170428	1171186	gene_id "v3:1170000"; transcript_id "SRR11094274.258674_Pf3D7_06";	-	1	0	0	0	0	0	1	1
Pf3D7_06_v3	1170789	1173357	gene_id "0628300"; transcript_id "SRR11094274.46600_PF3D7";	-	1	0	0	0	1	0	0	1
Pf3D7_06_v3	1170885	1173049	gene_id "0628300"; transcript_id "SRR11094274.186526_PF3D7";	-	1	0	0	1	0	0	0	1
Pf3D7_06_v3	1170899	1173952	gene_id "0628300"; transcript_id "SRR11094274.129229_PF3D7";	-	1	0	0	0	0	0	1	1
Pf3D7_06_v3	1172136	1173921	gene_id "0628300"; transcript_id "SRR11094274.264561_PF3D7";	-	1	0	0	0	0	1	0	1
Pf3D7_06_v3	1180156	1182675	gene_id "0628600"; transcript_id "PF3D7_0628600.1_PF3D7";	-	1	0	0	1	0	0	1	2
Pf3D7_06_v3	1183608	1186237	gene_id "v3:1183000"; transcript_id "SRR11094274.250981_Pf3D7_06";	+	1	1	0	1	0	0	0	1
Pf3D7_06_v3	1188185	1188811	gene_id "v3:1188000"; transcript_id "SRR11094274.324635_Pf3D7_06";	-	1	0	0	0	1	0	0	1
Pf3D7_06_v3	1195628	1198142	gene_id "0629100"; transcript_id "SRR11094274.38990_PF3D7";	-	1	0	0	1	1	0	0	2
Pf3D7_06_v3	1195825	1198415	gene_id "0629100"; transcript_id "SRR11094274.272512_PF3D7";	-	1	0	0	0	1	0	0	1
Pf3D7_06_v3	1199306	1201650	gene_id "v3:1199000"; transcript_id "SRR11094274.24378_Pf3D7_06";	-	1	0	0	0	0	0	1	1
Pf3D7_06_v3	1199557	1201829	gene_id "0629200"; transcript_id "SRR11094274.210797_PF3D7";	-	1	0	0	0	0	1	1	2
Pf3D7_06_v3	1200033	1202055	gene_id "v3:1200000"; transcript_id "SRR11094274.149037_Pf3D7_06";	-	1	0	0	0	0	1	1	2
Pf3D7_06_v3	1215335	1216585	gene_id "v3:1215000"; transcript_id "SRR11094274.260213_Pf3D7_06";	-	1	0	0	0	0	0	1	1
Pf3D7_06_v3	1217863	1219529	gene_id "0629600"; transcript_id "PF3D7_0629600.1_PF3D7";	+	1	0	0	0	1	0	0	1
Pf3D7_06_v3	1251275	1251847	gene_id "v3:1251000"; transcript_id "SRR11094274.202432_Pf3D7_06";	+	1	0	0	1	0	0	0	1
Pf3D7_06_v3	1260127	1261600	gene_id "0630300"; transcript_id "SRR11094274.366704_PF3D7";	-	1	0	0	1	0	0	0	1
Pf3D7_06_v3	1261093	1262639	gene_id "v3:1261000"; transcript_id "SRR11094274.26873_Pf3D7_06";	-	1	0	0	1	0	0	0	1
Pf3D7_06_v3	1275743	1277679	gene_id "0630500"; transcript_id "SRR11094274.104637_PF3D7";	+	1	0	0	1	0	0	1	2
Pf3D7_06_v3	1277190	1278328	gene_id "v3:1277000"; transcript_id "SRR11094274.58719_Pf3D7_06";	+	1	0	0	1	0	0	0	1
Pf3D7_06_v3	1281424	1282413	gene_id "v3:1281000"; transcript_id "SRR11094274.195013_Pf3D7_06";	+	1	0	0	1	0	0	0	1
Pf3D7_07_v3	65317	67021	gene_id "0701400"; transcript_id "SRR11094274.81841_PF3D7";	-	1	0	0	1	0	0	0	1
Pf3D7_07_v3	79933	81259	gene_id "v3:79000"; transcript_id "SRR11094274.174793_Pf3D7_07";	-	1	0	0	1	1	0	0	2
Pf3D7_07_v3	84210	86116	gene_id "0702000"; transcript_id "PF3D7_0702000.1_PF3D7";	+	1	0	0	1	0	1	1	3
Pf3D7_07_v3	84226	86055	gene_id "0702000"; transcript_id "SRR11094274.425585_PF3D7";	+	1	0	0	0	0	1	1	2
Pf3D7_07_v3	97687	98810	gene_id "v3:97000"; transcript_id "SRR11094274.8801_Pf3D7_07";	+	1	0	0	1	0	0	0	1
Pf3D7_07_v3	101123	101930	gene_id "v3:101000"; transcript_id "SRR11094274.228812_Pf3D7_07";	+	1	0	0	0	0	1	0	1
Pf3D7_07_v3	101270	102699	gene_id "0702400"; transcript_id "SRR11094274.452670_PF3D7";	+	1	0	0	0	0	1	0	1
Pf3D7_07_v3	101587	102921	gene_id "0702400"; transcript_id "PF3D7_0702400.1_PF3D7";	+	1	0	0	1	1	0	0	2
Pf3D7_07_v3	112890	114306	gene_id "0702900"; transcript_id "PF3D7_0702900.1_PF3D7";	-	1	0	0	1	1	0	1	3
Pf3D7_07_v3	121318	122327	gene_id "0703100"; transcript_id "SRR11094274.335112_PF3D7";	+	1	0	0	0	0	0	1	1
Pf3D7_07_v3	129137	130574	gene_id "v3:129000"; transcript_id "SRR11094274.73647_Pf3D7_07";	-	1	0	0	1	0	0	0	1
Pf3D7_07_v3	143234	144312	gene_id "v3:143000"; transcript_id "SRR11094274.104243_Pf3D7_07";	-	0	1	0	0	0	1	1	2
Pf3D7_07_v3	143747	146208	gene_id "0703600"; transcript_id "SRR11094274.131026_PF3D7";	+	1	0	0	0	1	1	1	3
Pf3D7_07_v3	143845	146353	gene_id "0703600"; transcript_id "PF3D7_0703600.1_PF3D7";	+	1	0	0	1	0	0	0	1
Pf3D7_07_v3	153142	155671	gene_id "v3:153000"; transcript_id "SRR11094274.224490_Pf3D7_07";	-	1	0	0	1	0	0	0	1
Pf3D7_07_v3	218719	220430	gene_id "v3:218000"; transcript_id "SRR11094274.384087_Pf3D7_07";	-	1	0	0	1	0	0	0	1
Pf3D7_07_v3	236409	237823	gene_id "v3:236000"; transcript_id "SRR11094274.302778_Pf3D7_07";	+	1	0	0	1	0	0	0	1
Pf3D7_07_v3	245685	247895	gene_id "0705000"; transcript_id "PF3D7_0705000.1_PF3D7";	-	1	0	0	1	0	0	0	1
Pf3D7_07_v3	252110	253069	gene_id "v3:252000"; transcript_id "SRR11094274.32695_Pf3D7_07";	+	1	0	0	1	0	0	0	1
Pf3D7_07_v3	266584	267765	gene_id "v3:266000"; transcript_id "SRR11094274.269217_Pf3D7_07";	-	1	0	0	0	1	1	1	3
Pf3D7_07_v3	280660	281273	gene_id "v3:280000"; transcript_id "SRR11094274.47066_Pf3D7_07";	-	1	0	0	1	0	0	0	1
Pf3D7_07_v3	285066	286466	gene_id "0705700"; transcript_id "SRR11094274.342738_PF3D7";	-	1	0	0	0	1	1	1	3
Pf3D7_07_v3	285066	286352	gene_id "0705700"; transcript_id "PF3D7_0705700.1_PF3D7";	-	1	0	0	0	1	1	1	3
Pf3D7_07_v3	285344	286383	gene_id "v3:285000"; transcript_id "SRR11094274.269221_Pf3D7_07";	-	1	0	0	1	1	1	0	3
Pf3D7_07_v3	287267	288393	gene_id "0705800"; transcript_id "SRR11094274.165981_PF3D7";	-	1	0	0	0	1	0	0	1
Pf3D7_07_v3	289657	290613	gene_id "0705900"; transcript_id "SRR11094274.257422_PF3D7";	-	1	0	0	1	0	0	0	1
Pf3D7_07_v3	289679	291555	gene_id "0705900"; transcript_id "PF3D7_0705900.1_PF3D7";	-	1	0	0	0	1	0	0	1
Pf3D7_07_v3	289761	291547	gene_id "0705900"; transcript_id "SRR11094274.325077_PF3D7";	-	1	0	0	0	1	0	0	1
Pf3D7_07_v3	295673	297427	gene_id "v3:295000"; transcript_id "SRR11094274.287740_Pf3D7_07";	+	1	0	0	1	0	0	0	1
Pf3D7_07_v3	303913	305295	gene_id "0706200"; transcript_id "PF3D7_0706200.1_PF3D7";	+	1	0	0	0	0	0	1	1
Pf3D7_07_v3	305448	307473	gene_id "v3:305000"; transcript_id "SRR11094274.160704_Pf3D7_07";	-	1	1	0	0	1	0	0	1
Pf3D7_07_v3	305475	306569	gene_id "v3:305000"; transcript_id "SRR11094274.108865_Pf3D7_07";	+	1	0	0	0	1	0	0	1
Pf3D7_07_v3	305516	306345	gene_id "0706300"; transcript_id "PF3D7_0706300.1_PF3D7";	+	1	0	0	0	1	0	0	1
Pf3D7_07_v3	306331	306948	gene_id "v3:306000"; transcript_id "SRR11094274.246920_Pf3D7_07";	-	1	0	0	0	1	1	0	2
Pf3D7_07_v3	306345	307541	gene_id "v3:306000"; transcript_id "SRR11094274.185323_Pf3D7_07";	-	1	0	0	0	0	1	0	1
Pf3D7_07_v3	309426	310126	gene_id "v3:309000"; transcript_id "SRR11094274.366139_Pf3D7_07";	-	1	0	0	1	0	0	0	1
Pf3D7_07_v3	319577	320475	gene_id "v3:319000"; transcript_id "SRR11094274.337754_Pf3D7_07";	+	1	0	0	1	0	0	0	1
Pf3D7_07_v3	338590	339587	gene_id "0707300"; transcript_id "SRR11094274.102627_PF3D7";	+	1	0	0	0	0	0	1	1
Pf3D7_07_v3	339387	341390	gene_id "v3:339000"; transcript_id "SRR11094274.392044_Pf3D7_07";	+	1	0	0	0	1	0	0	1
Pf3D7_07_v3	341192	342554	gene_id "0707300"; transcript_id "SRR11094274.202583_PF3D7";	+	1	0	0	0	1	0	0	1
Pf3D7_07_v3	342038	342870	gene_id "v3:342000"; transcript_id "SRR11094274.123741_Pf3D7_07";	+	1	0	0	1	0	0	0	1
Pf3D7_07_v3	343536	346123	gene_id "0707400"; transcript_id "SRR11094274.267349_PF3D7";	+	1	0	0	0	1	0	0	1
Pf3D7_07_v3	352056	353356	gene_id "v3:352000"; transcript_id "SRR11094274.145930_Pf3D7_07";	+	1	0	0	1	0	0	0	1
Pf3D7_07_v3	352641	353633	gene_id "v3:352000"; transcript_id "SRR11094274.279616_Pf3D7_07";	+	1	0	0	1	0	0	1	2
Pf3D7_07_v3	353854	355042	gene_id "0707600"; transcript_id "SRR11094274.254322_PF3D7";	+	1	0	0	0	0	1	0	1
Pf3D7_07_v3	361032	361367	gene_id "v3:361000"; transcript_id "SRR11094274.212667_Pf3D7_07";	+	0	0	1	1	0	0	0	1
Pf3D7_07_v3	366589	367363	gene_id "v3:366000"; transcript_id "SRR11094274.29788_Pf3D7_07";	+	1	0	0	0	1	1	0	2
Pf3D7_07_v3	366821	368041	gene_id "0707900"; transcript_id "SRR11094274.376919_PF3D7";	+	1	0	0	0	0	0	1	1
Pf3D7_07_v3	372494	373676	gene_id "v3:372000"; transcript_id "SRR11094274.334495_Pf3D7_07";	-	1	0	0	0	0	0	1	1
Pf3D7_07_v3	377753	379597	gene_id "0708300"; transcript_id "PF3D7_0708300.1_PF3D7";	+	1	0	0	0	0	1	1	2
Pf3D7_07_v3	381112	382551	gene_id "v3:381000"; transcript_id "SRR11094274.276310_Pf3D7_07";	+	1	0	0	0	1	0	1	2
Pf3D7_07_v3	382060	384139	gene_id "v3:382000"; transcript_id "SRR11094274.109760_Pf3D7_07";	+	1	0	0	0	1	0	1	2
Pf3D7_07_v3	382399	385191	gene_id "0708400"; transcript_id "SRR11094274.221872_PF3D7";	+	1	0	0	0	1	0	0	1
Pf3D7_07_v3	383305	384208	gene_id "v3:383000"; transcript_id "SRR11094274.359796_Pf3D7_07";	+	1	0	0	0	1	0	0	1
Pf3D7_07_v3	383814	385185	gene_id "v3:383000"; transcript_id "SRR11094274.62890_Pf3D7_07";	+	1	0	0	0	0	0	1	1
Pf3D7_07_v3	383869	385174	gene_id "v3:383000"; transcript_id "SRR11094274.249014_Pf3D7_07";	+	1	0	0	0	0	0	1	1
Pf3D7_07_v3	384260	385192	gene_id "v3:384000"; transcript_id "SRR11094274.203501_Pf3D7_07";	+	1	0	0	0	0	0	1	1
Pf3D7_07_v3	390809	392626	gene_id "v3:390000"; transcript_id "SRR11094274.121296_Pf3D7_07";	-	1	0	0	1	1	1	1	4
Pf3D7_07_v3	391012	392608	gene_id "v3:391000"; transcript_id "SRR11094274.29699_Pf3D7_07";	-	1	0	0	1	1	1	1	4
Pf3D7_07_v3	398641	399173	gene_id "v3:398000"; transcript_id "SRR11094274.208803_Pf3D7_07";	-	0	0	1	1	0	0	0	1
Pf3D7_07_v3	406271	406828	gene_id "v3:406000"; transcript_id "SRR11094274.129316_Pf3D7_07";	+	1	0	0	1	0	0	0	1
Pf3D7_07_v3	416954	417911	gene_id "v3:416000"; transcript_id "SRR11094274.188385_Pf3D7_07";	-	1	0	0	1	0	0	0	1
Pf3D7_07_v3	427749	428742	gene_id "v3:427000"; transcript_id "SRR11094274.143012_Pf3D7_07";	+	1	0	0	1	1	0	1	3
Pf3D7_07_v3	429162	429748	gene_id "v3:429000"; transcript_id "SRR11094274.386030_Pf3D7_07";	+	1	0	0	1	0	0	0	1
Pf3D7_07_v3	431394	433723	gene_id "v3:431000"; transcript_id "SRR11094274.277238_Pf3D7_07";	-	1	0	0	1	0	0	0	1
Pf3D7_07_v3	434637	436467	gene_id "0709700"; transcript_id "SRR11094274.61108_PF3D7";	-	1	0	0	1	0	0	0	1
Pf3D7_07_v3	437226	438419	gene_id "v3:437000"; transcript_id "SRR11094274.50644_Pf3D7_07";	+	1	0	0	0	0	1	1	2
Pf3D7_07_v3	437248	438408	gene_id "v3:437000"; transcript_id "SRR11094274.19771_Pf3D7_07";	+	1	0	0	0	0	0	1	1
Pf3D7_07_v3	437850	438414	gene_id "v3:437000"; transcript_id "SRR11094274.42228_Pf3D7_07";	+	1	0	0	1	0	0	0	1
Pf3D7_07_v3	460582	461784	gene_id "v3:460000"; transcript_id "SRR11094274.326168_Pf3D7_07";	+	1	0	0	1	0	0	0	1
Pf3D7_07_v3	472146	474094	gene_id "0710300"; transcript_id "PF3D7_0710300.1_PF3D7";	-	1	0	0	0	0	0	1	1
Pf3D7_07_v3	474349	475939	gene_id "0710400"; transcript_id "SRR11094274.62369_PF3D7";	+	1	0	0	0	0	0	1	1
Pf3D7_07_v3	475829	477487	gene_id "0710500"; transcript_id "PF3D7_0710500.1_PF3D7";	-	1	0	0	1	0	0	1	2
Pf3D7_07_v3	478192	479592	gene_id "v3:478000"; transcript_id "SRR11094274.186964_Pf3D7_07";	-	1	0	0	0	1	0	0	1
Pf3D7_07_v3	478198	479168	gene_id "0710600"; transcript_id "PF3D7_0710600.1_PF3D7";	-	1	0	0	0	0	1	0	1
Pf3D7_07_v3	480804	482297	gene_id "v3:480000"; transcript_id "SRR11094274.249908_Pf3D7_07";	-	1	0	0	0	0	1	1	2
Pf3D7_07_v3	483548	484161	gene_id "v3:483000"; transcript_id "SRR11094274.32600_Pf3D7_07";	-	1	0	0	0	0	0	1	1
Pf3D7_07_v3	484277	486278	gene_id "0710900"; transcript_id "SRR11094274.242271_PF3D7";	+	1	0	0	0	0	1	1	2
Pf3D7_07_v3	485507	486512	gene_id "v3:485000"; transcript_id "SRR11094274.451772_Pf3D7_07";	+	1	0	0	1	0	0	0	1
Pf3D7_07_v3	486079	486423	gene_id "v3:486000"; transcript_id "SRR11094274.65862_Pf3D7_07";	-	0	0	1	1	0	0	0	1
Pf3D7_07_v3	491975	493180	gene_id "0711100"; transcript_id "SRR11094274.337471_PF3D7";	-	1	0	0	1	0	0	0	1
Pf3D7_07_v3	504662	506489	gene_id "v3:504000"; transcript_id "SRR11094274.196858_Pf3D7_07";	+	1	0	0	0	1	1	1	3
Pf3D7_07_v3	505408	506735	gene_id "v3:505000"; transcript_id "SRR11094274.434459_Pf3D7_07";	+	1	0	0	1	0	0	0	1
Pf3D7_07_v3	505816	507393	gene_id "v3:505000"; transcript_id "SRR11094274.56851_Pf3D7_07";	+	1	0	0	1	0	0	0	1
Pf3D7_07_v3	612300	613958	gene_id "0713400"; transcript_id "PF3D7_0713400.1_PF3D7";	+	1	0	0	0	0	0	1	1
Pf3D7_07_v3	621709	623706	gene_id "0713700"; transcript_id "SRR11094274.447879_PF3D7";	-	1	0	0	0	1	1	0	2
Pf3D7_07_v3	624843	625757	gene_id "v3:624000"; transcript_id "SRR11094274.71181_Pf3D7_07";	-	1	0	0	0	1	0	0	1
Pf3D7_07_v3	627188	628881	gene_id "v3:627000"; transcript_id "SRR11094274.80778_Pf3D7_07";	-	1	0	0	1	0	0	0	1
Pf3D7_07_v3	642267	643786	gene_id "v3:642000"; transcript_id "SRR11094274.128524_Pf3D7_07";	-	1	0	0	0	0	0	1	1
Pf3D7_07_v3	642311	644124	gene_id "v3:642000"; transcript_id "SRR11094274.333596_Pf3D7_07";	-	1	0	0	0	0	1	0	1
Pf3D7_07_v3	642311	643174	gene_id "v3:642000"; transcript_id "SRR11094274.257225_Pf3D7_07";	-	1	0	0	0	0	1	0	1
Pf3D7_07_v3	642311	643131	gene_id "v3:642000"; transcript_id "SRR11094274.247672_Pf3D7_07";	-	1	0	0	0	0	1	0	1
Pf3D7_07_v3	642311	642959	gene_id "v3:642000"; transcript_id "SRR11094274.280970_Pf3D7_07";	-	0	0	1	0	1	0	0	1
Pf3D7_07_v3	643283	644848	gene_id "v3:643000"; transcript_id "SRR11094274.410710_Pf3D7_07";	-	1	0	0	0	1	0	0	1
Pf3D7_07_v3	662316	663416	gene_id "v3:662000"; transcript_id "SRR11094274.95483_Pf3D7_07";	-	1	0	0	1	0	0	0	1
Pf3D7_07_v3	667422	668765	gene_id "v3:667000"; transcript_id "SRR11094274.125653_Pf3D7_07";	+	1	0	0	1	0	1	0	2
Pf3D7_07_v3	667677	669435	gene_id "0714600"; transcript_id "SRR11094274.126089_PF3D7";	+	1	0	0	1	0	0	1	2
Pf3D7_07_v3	673061	674542	gene_id "0715000"; transcript_id "SRR11094274.374281_PF3D7";	+	1	0	0	0	0	1	0	1
Pf3D7_07_v3	674072	674647	gene_id "v3:674000"; transcript_id "SRR11094274.311070_Pf3D7_07";	+	1	1	0	0	0	0	1	1
Pf3D7_07_v3	683716	684561	gene_id "v3:683000"; transcript_id "SRR11094274.260746_Pf3D7_07";	-	1	0	0	1	0	0	0	1
Pf3D7_07_v3	683897	685760	gene_id "0715300"; transcript_id "PF3D7_0715300.1_PF3D7";	-	1	0	0	1	0	0	0	1
Pf3D7_07_v3	686340	687139	gene_id "v3:686000"; transcript_id "SRR11094274.364491_Pf3D7_07";	-	1	0	0	0	0	0	1	1
Pf3D7_07_v3	687633	688311	gene_id "v3:687000"; transcript_id "SRR11094274.309631_Pf3D7_07";	-	1	0	0	1	0	0	0	1
Pf3D7_07_v3	688928	690263	gene_id "0715500"; transcript_id "SRR11094274.128748_PF3D7";	-	1	0	0	0	1	1	1	3
Pf3D7_07_v3	689346	690221	gene_id "0715500"; transcript_id "PF3D7_0715500.1_PF3D7";	-	1	0	0	0	0	0	1	1
Pf3D7_07_v3	692636	693785	gene_id "v3:692000"; transcript_id "SRR11094274.199448_Pf3D7_07";	+	1	0	0	1	0	0	0	1
Pf3D7_07_v3	705772	706444	gene_id "v3:705000"; transcript_id "SRR11094274.313868_Pf3D7_07";	+	1	0	0	1	0	0	0	1
Pf3D7_07_v3	707100	707606	gene_id "v3:707000"; transcript_id "SRR11094274.71784_Pf3D7_07";	-	0	0	1	1	0	0	0	1
Pf3D7_07_v3	716878	718427	gene_id "v3:716000"; transcript_id "SRR11094274.98100_Pf3D7_07";	+	1	0	0	0	1	1	0	2
Pf3D7_07_v3	719872	721323	gene_id "0716400"; transcript_id "SRR11094274.162957_PF3D7";	+	1	0	0	1	1	0	0	2
Pf3D7_07_v3	721250	722100	gene_id "0716500"; transcript_id "SRR11094274.13450_PF3D7";	+	1	0	0	1	1	0	1	3
Pf3D7_07_v3	721412	723867	gene_id "0716500"; transcript_id "SRR11094274.167805_PF3D7";	+	1	0	0	1	0	0	0	1
Pf3D7_07_v3	731504	731899	gene_id "v3:731000"; transcript_id "SRR11094274.40273_Pf3D7_07";	-	0	0	1	1	0	0	0	1
Pf3D7_07_v3	731631	734078	gene_id "0716800"; transcript_id "PF3D7_0716800.1_PF3D7";	-	1	0	0	0	1	1	1	3
Pf3D7_07_v3	735015	736482	gene_id "v3:735000"; transcript_id "SRR11094274.123042_Pf3D7_07";	+	1	0	0	1	1	1	1	4
Pf3D7_07_v3	737374	737824	gene_id "v3:737000"; transcript_id "SRR11094274.199930_Pf3D7_07";	-	0	0	1	1	0	0	0	1
Pf3D7_07_v3	738363	740306	gene_id "0717000"; transcript_id "SRR11094274.197052_PF3D7";	+	1	0	0	1	1	1	1	4
Pf3D7_07_v3	738991	740745	gene_id "v3:738000"; transcript_id "SRR11094274.114379_Pf3D7_07";	+	1	0	0	1	0	0	0	1
Pf3D7_07_v3	739375	741563	gene_id "0717000"; transcript_id "SRR11094274.5258_PF3D7";	+	1	0	0	1	0	0	0	1
Pf3D7_07_v3	740862	741649	gene_id "0717000"; transcript_id "SRR11094274.373566_PF3D7";	+	1	0	0	1	0	0	1	2
Pf3D7_07_v3	741598	742739	gene_id "v3:741000"; transcript_id "SRR11094274.184327_Pf3D7_07";	+	1	0	0	1	0	0	0	1
Pf3D7_07_v3	746377	747540	gene_id "v3:746000"; transcript_id "SRR11094274.443701_Pf3D7_07";	-	1	0	0	1	1	0	1	3
Pf3D7_07_v3	751488	752601	gene_id "v3:751000"; transcript_id "SRR11094274.355800_Pf3D7_07";	+	1	0	0	0	1	0	0	1
Pf3D7_07_v3	751607	753599	gene_id "v3:751000"; transcript_id "SRR11094274.54690_Pf3D7_07";	+	1	0	0	0	1	0	0	1
Pf3D7_07_v3	755330	757620	gene_id "0717500"; transcript_id "PF3D7_0717500.1_PF3D7";	+	1	0	0	0	0	1	1	2
Pf3D7_07_v3	757285	758303	gene_id "v3:757000"; transcript_id "SRR11094274.157872_Pf3D7_07";	+	1	0	0	1	0	0	0	1
Pf3D7_07_v3	765293	766458	gene_id "v3:765000"; transcript_id "SRR11094274.418631_Pf3D7_07";	-	1	0	0	0	0	0	1	1
Pf3D7_07_v3	765521	766687	gene_id "v3:765000"; transcript_id "SRR11094274.246525_Pf3D7_07";	-	1	0	0	0	1	0	0	1
Pf3D7_07_v3	772591	774703	gene_id "0717900"; transcript_id "SRR11094274.46081_PF3D7";	-	1	0	0	1	0	0	0	1
Pf3D7_07_v3	796155	798872	gene_id "v3:796000"; transcript_id "SRR11094274.195904_Pf3D7_07";	-	1	0	0	1	0	0	0	1
Pf3D7_07_v3	800176	803942	gene_id "0718100"; transcript_id "SRR11094274.344690_PF3D7";	-	1	0	0	1	0	0	0	1
Pf3D7_07_v3	821974	822590	gene_id "v3:821000"; transcript_id "SRR11094274.194406_Pf3D7_07";	+	1	0	0	0	1	0	0	1
Pf3D7_07_v3	824358	826277	gene_id "0718500"; transcript_id "PF3D7_0718500.1_PF3D7";	+	1	0	0	1	1	0	1	3
Pf3D7_07_v3	824389	826237	gene_id "0718500"; transcript_id "SRR11094274.160021_PF3D7";	+	1	0	0	1	1	0	0	2
Pf3D7_07_v3	824459	826252	gene_id "v3:824000"; transcript_id "SRR11094274.311244_Pf3D7_07";	-	0	1	0	1	0	0	0	1
Pf3D7_07_v3	826327	826695	gene_id "v3:826000"; transcript_id "SRR11094274.20732_Pf3D7_07";	+	0	0	1	1	0	0	0	1
Pf3D7_07_v3	831361	832986	gene_id "0718700"; transcript_id "SRR11094274.114540_PF3D7";	-	1	0	0	1	1	0	0	2
Pf3D7_07_v3	837949	838775	gene_id "0719000"; transcript_id "SRR11094274.159437_PF3D7";	+	1	0	0	0	1	0	1	2
Pf3D7_07_v3	838181	839022	gene_id "v3:838000"; transcript_id "SRR11094274.82552_Pf3D7_07";	+	1	1	0	0	0	0	1	1
Pf3D7_07_v3	838756	840091	gene_id "0719100"; transcript_id "SRR11094274.125490_PF3D7";	-	1	0	0	1	0	0	0	1
Pf3D7_07_v3	838873	840106	gene_id "0719100"; transcript_id "PF3D7_0719100.1_PF3D7";	-	1	0	0	0	1	1	1	3
Pf3D7_07_v3	843818	845200	gene_id "v3:843000"; transcript_id "SRR11094274.452714_Pf3D7_07";	+	1	0	0	0	0	1	1	2
Pf3D7_07_v3	845588	848160	gene_id "v3:845000"; transcript_id "SRR11094274.90241_Pf3D7_07";	+	1	0	0	1	0	0	0	1
Pf3D7_07_v3	858449	859718	gene_id "0719600"; transcript_id "PF3D7_0719600.1_PF3D7";	-	1	0	0	0	0	1	0	1
Pf3D7_07_v3	859418	859946	gene_id "v3:859000"; transcript_id "SRR11094274.207481_Pf3D7_07";	-	1	0	0	0	1	1	0	2
Pf3D7_07_v3	861319	862802	gene_id "0719700"; transcript_id "PF3D7_0719700.1_PF3D7";	+	1	0	0	0	0	1	1	2
Pf3D7_07_v3	861430	862446	gene_id "0719700"; transcript_id "SRR11094274.351221_PF3D7";	+	1	0	0	1	1	0	1	3
Pf3D7_07_v3	862325	862783	gene_id "v3:862000"; transcript_id "SRR11094274.175178_Pf3D7_07";	+	1	0	0	0	1	0	0	1
Pf3D7_07_v3	876509	877202	gene_id "v3:876000"; transcript_id "SRR11094274.216647_Pf3D7_07";	+	1	0	0	0	0	1	0	1
Pf3D7_07_v3	876859	877684	gene_id "v3:876000"; transcript_id "SRR11094274.232051_Pf3D7_07";	+	1	0	0	1	0	0	0	1
Pf3D7_07_v3	877589	879119	gene_id "0720100"; transcript_id "SRR11094274.354436_PF3D7";	-	1	0	0	0	1	1	1	3
Pf3D7_07_v3	879427	880444	gene_id "0720200"; transcript_id "PF3D7_0720200.1_PF3D7";	+	1	0	0	0	1	0	1	2
Pf3D7_07_v3	882617	885379	gene_id "v3:882000"; transcript_id "SRR11094274.251043_Pf3D7_07";	+	1	0	0	0	1	0	0	1
Pf3D7_07_v3	885954	887980	gene_id "0720500"; transcript_id "PF3D7_0720500.1_PF3D7";	+	1	1	0	1	1	0	0	2
Pf3D7_07_v3	901242	903288	gene_id "0720900"; transcript_id "PF3D7_0720900.1_PF3D7";	+	1	0	0	1	0	0	0	1
Pf3D7_07_v3	915842	917823	gene_id "v3:915000"; transcript_id "SRR11094274.137035_Pf3D7_07";	+	1	0	0	0	1	1	0	2
Pf3D7_07_v3	921911	925310	gene_id "0721300"; transcript_id "SRR11094274.7584_PF3D7";	+	1	0	0	1	0	0	0	1
Pf3D7_07_v3	926228	928413	gene_id "0721400"; transcript_id "SRR11094274.353159_PF3D7";	+	1	0	0	0	1	1	1	3
Pf3D7_07_v3	926552	928438	gene_id "0721400"; transcript_id "SRR11094274.347934_PF3D7";	+	1	0	0	1	1	1	1	4
Pf3D7_07_v3	928717	930976	gene_id "0721500"; transcript_id "SRR11094274.234168_PF3D7";	+	1	0	0	0	1	0	0	1
Pf3D7_07_v3	931066	932699	gene_id "0721600"; transcript_id "SRR11094274.296978_PF3D7";	-	1	0	0	1	1	1	1	4
Pf3D7_07_v3	931066	932198	gene_id "v3:931000"; transcript_id "SRR11094274.142347_Pf3D7_07";	-	1	0	0	0	1	0	0	1
Pf3D7_07_v3	931066	932182	gene_id "0721600"; transcript_id "PF3D7_0721600.1_PF3D7";	-	1	0	0	0	1	0	0	1
Pf3D7_07_v3	937859	939191	gene_id "0721800"; transcript_id "SRR11094274.424098_PF3D7";	+	1	0	0	0	1	1	1	3
Pf3D7_07_v3	937892	939388	gene_id "0721800"; transcript_id "PF3D7_0721800.1_PF3D7";	+	1	0	0	0	1	1	0	2
Pf3D7_07_v3	939369	940630	gene_id "v3:939000"; transcript_id "SRR11094274.349910_Pf3D7_07";	-	1	0	0	1	0	0	0	1
Pf3D7_07_v3	939369	940252	gene_id "0721900"; transcript_id "PF3D7_0721900.1_PF3D7";	-	1	0	0	1	0	0	0	1
Pf3D7_07_v3	939371	941010	gene_id "0721900"; transcript_id "SRR11094274.238868_PF3D7";	-	1	0	0	1	0	0	1	2
Pf3D7_07_v3	939373	940547	gene_id "v3:939000"; transcript_id "SRR11094274.236497_Pf3D7_07";	-	1	0	0	1	0	0	1	2
Pf3D7_07_v3	939389	941172	gene_id "0721900"; transcript_id "SRR11094274.339024_PF3D7";	-	1	0	0	0	1	1	1	3
Pf3D7_07_v3	939667	940619	gene_id "0721900"; transcript_id "SRR11094274.429859_PF3D7";	-	1	0	0	0	0	1	0	1
Pf3D7_07_v3	941477	942793	gene_id "0722000"; transcript_id "SRR11094274.359337_PF3D7";	+	1	0	0	0	0	0	1	1
Pf3D7_07_v3	946157	948327	gene_id "0722200"; transcript_id "SRR11094274.238498_PF3D7";	+	1	0	0	0	1	0	0	1
Pf3D7_07_v3	947984	949210	gene_id "v3:947000"; transcript_id "SRR11094274.300905_Pf3D7_07";	+	1	0	0	0	1	0	0	1
Pf3D7_07_v3	951208	952561	gene_id "v3:951000"; transcript_id "SRR11094274.28532_Pf3D7_07";	-	1	0	0	1	0	0	0	1
Pf3D7_07_v3	954435	956701	gene_id "0722400"; transcript_id "PF3D7_0722400.1_PF3D7";	+	1	0	0	1	1	1	1	4
Pf3D7_07_v3	959975	961175	gene_id "v3:959000"; transcript_id "SRR11094274.134005_Pf3D7_07";	-	1	0	0	1	0	0	1	2
Pf3D7_07_v3	961674	962906	gene_id "0722700"; transcript_id "PF3D7_0722700.1_PF3D7";	+	1	0	0	1	1	1	1	4
Pf3D7_07_v3	986392	987581	gene_id "0723600"; transcript_id "PF3D7_0723600.1_PF3D7";	+	1	0	0	0	1	0	0	1
Pf3D7_07_v3	996794	1000472	gene_id "0723800"; transcript_id "SRR11094274.256366_PF3D7";	+	1	0	0	0	1	0	0	1
Pf3D7_07_v3	1012827	1014298	gene_id "v3:1012000"; transcript_id "SRR11094274.337172_Pf3D7_07";	-	1	0	0	1	0	0	0	1
Pf3D7_07_v3	1028125	1030589	gene_id "v3:1028000"; transcript_id "SRR11094274.280175_Pf3D7_07";	-	1	0	0	1	0	0	0	1
Pf3D7_07_v3	1049063	1049797	gene_id "v3:1049000"; transcript_id "SRR11094274.81433_Pf3D7_07";	-	1	0	0	1	0	0	0	1
Pf3D7_07_v3	1058244	1059224	gene_id "v3:1058000"; transcript_id "SRR11094274.213463_Pf3D7_07";	-	1	0	0	1	0	0	0	1
Pf3D7_07_v3	1059242	1061571	gene_id "v3:1059000"; transcript_id "SRR11094274.289626_Pf3D7_07";	-	1	0	0	1	0	0	0	1
Pf3D7_07_v3	1060841	1063396	gene_id "v3:1060000"; transcript_id "SRR11094274.101623_Pf3D7_07";	-	1	0	0	1	0	0	0	1
Pf3D7_07_v3	1067549	1070184	gene_id "0725100"; transcript_id "PF3D7_0725100.1_PF3D7";	+	1	0	0	1	0	0	0	1
Pf3D7_07_v3	1070679	1071962	gene_id "0725200"; transcript_id "SRR11094274.173854_PF3D7";	+	1	0	0	0	0	1	0	1
Pf3D7_07_v3	1070950	1071990	gene_id "0725200"; transcript_id "PF3D7_0725200.1_PF3D7";	+	1	0	0	0	1	0	0	1
Pf3D7_07_v3	1071307	1072004	gene_id "v3:1071000"; transcript_id "SRR11094274.221459_Pf3D7_07";	+	1	0	0	1	0	0	0	1
Pf3D7_07_v3	1078757	1080348	gene_id "0725400"; transcript_id "PF3D7_0725400.1_PF3D7";	+	1	0	0	0	0	1	0	1
Pf3D7_07_v3	1078854	1080323	gene_id "0725400"; transcript_id "SRR11094274.125157_PF3D7";	+	1	0	0	1	0	1	0	2
Pf3D7_07_v3	1082627	1083172	gene_id "v3:1082000"; transcript_id "SRR11094274.150775_Pf3D7_07";	+	0	0	1	1	1	1	1	4
Pf3D7_07_v3	1082756	1083302	gene_id "v3:1082000"; transcript_id "SRR11094274.52809_Pf3D7_07";	+	0	0	1	0	0	0	1	1
Pf3D7_07_v3	1083246	1083777	gene_id "v3:1083000"; transcript_id "SRR11094274.291091_Pf3D7_07";	+	0	0	1	1	0	0	1	2
Pf3D7_07_v3	1083774	1084913	gene_id "v3:1083000"; transcript_id "SRR11094274.139342_Pf3D7_07";	+	0	0	1	0	1	0	0	1
Pf3D7_07_v3	1086224	1086378	gene_id "0725800"; transcript_id "SRR11094274.236576_PF3D7";	+	0	0	1	0	1	0	1	2
Pf3D7_07_v3	1090698	1091260	gene_id "v3:1090000"; transcript_id "SRR11094274.160937_Pf3D7_07";	-	0	0	1	1	0	0	0	1
Pf3D7_07_v3	1092038	1092954	gene_id "v3:1092000"; transcript_id "SRR11094274.454821_Pf3D7_07";	-	0	0	1	1	0	0	1	2
Pf3D7_07_v3	1108682	1110726	gene_id "v3:1108000"; transcript_id "SRR11094274.50551_Pf3D7_07";	-	1	0	0	1	0	0	0	1
Pf3D7_07_v3	1110777	1112406	gene_id "v3:1110000"; transcript_id "SRR11094274.189978_Pf3D7_07";	-	1	0	0	1	0	0	0	1
Pf3D7_07_v3	1141875	1142709	gene_id "v3:1141000"; transcript_id "SRR11094274.214522_Pf3D7_07";	+	1	0	0	1	0	0	0	1
Pf3D7_07_v3	1143050	1143905	gene_id "0726700"; transcript_id "SRR11094274.293375_PF3D7";	-	1	0	0	0	1	1	1	3
Pf3D7_07_v3	1143538	1144919	gene_id "0726800"; transcript_id "PF3D7_0726800.1_PF3D7";	-	1	0	0	0	0	0	1	1
Pf3D7_07_v3	1147695	1149217	gene_id "v3:1147000"; transcript_id "SRR11094274.5041_Pf3D7_07";	-	1	0	0	1	0	0	0	1
Pf3D7_07_v3	1162526	1164265	gene_id "0727400"; transcript_id "PF3D7_0727400.1_PF3D7";	+	1	0	0	0	1	1	1	3
Pf3D7_07_v3	1162966	1164254	gene_id "0727400"; transcript_id "SRR11094274.398262_PF3D7";	+	1	0	0	1	0	0	1	2
Pf3D7_07_v3	1177147	1178340	gene_id "v3:1177000"; transcript_id "SRR11094274.80417_Pf3D7_07";	+	1	0	0	1	0	0	0	1
Pf3D7_07_v3	1190804	1192647	gene_id "v3:1190000"; transcript_id "SRR11094274.419525_Pf3D7_07";	-	1	0	0	0	0	1	0	1
Pf3D7_07_v3	1193406	1196027	gene_id "v3:1193000"; transcript_id "SRR11094274.63214_Pf3D7_07";	-	1	0	0	1	0	0	0	1
Pf3D7_07_v3	1215135	1215968	gene_id "0728400"; transcript_id "PF3D7_0728400.1_PF3D7";	+	1	0	0	0	1	0	0	1
Pf3D7_07_v3	1215188	1215727	gene_id "v3:1215000"; transcript_id "SRR11094274.432078_Pf3D7_07";	+	1	0	0	0	0	1	0	1
Pf3D7_07_v3	1215658	1216378	gene_id "v3:1215000"; transcript_id "SRR11094274.337217_Pf3D7_07";	+	1	1	0	1	0	0	0	1
Pf3D7_07_v3	1215894	1217528	gene_id "0728500"; transcript_id "SRR11094274.102972_PF3D7";	-	1	0	0	1	0	0	1	2
Pf3D7_07_v3	1235620	1237303	gene_id "0729000"; transcript_id "PF3D7_0729000.1_PF3D7";	+	1	0	0	1	0	0	0	1
Pf3D7_07_v3	1248517	1250504	gene_id "v3:1248000"; transcript_id "SRR11094274.134688_Pf3D7_07";	-	1	0	0	1	0	0	0	1
Pf3D7_07_v3	1252271	1254326	gene_id "v3:1252000"; transcript_id "SRR11094274.39094_Pf3D7_07";	+	1	0	0	0	1	1	0	2
Pf3D7_07_v3	1252315	1254141	gene_id "0729400"; transcript_id "SRR11094274.398331_PF3D7";	+	1	0	0	0	1	1	0	2
Pf3D7_07_v3	1253025	1254351	gene_id "0729400"; transcript_id "SRR11094274.426400_PF3D7";	+	1	0	0	1	1	0	0	2
Pf3D7_07_v3	1258553	1260226	gene_id "0729600"; transcript_id "PF3D7_0729600.1_PF3D7";	+	1	1	0	1	1	0	1	3
Pf3D7_07_v3	1263221	1265035	gene_id "v3:1263000"; transcript_id "SRR11094274.216690_Pf3D7_07";	+	1	0	0	1	1	1	1	4
Pf3D7_07_v3	1301210	1302167	gene_id "v3:1301000"; transcript_id "SRR11094274.1154_Pf3D7_07";	+	1	0	0	1	0	0	0	1
Pf3D7_07_v3	1304352	1305375	gene_id "0730400"; transcript_id "PF3D7_0730400.1_PF3D7";	+	1	0	0	1	0	0	0	1
Pf3D7_07_v3	1318324	1319279	gene_id "v3:1318000"; transcript_id "SRR11094274.440691_Pf3D7_07";	+	0	0	1	0	0	0	1	1
Pf3D7_07_v3	1320975	1322779	gene_id "0730800"; transcript_id "PF3D7_0730800.1_PF3D7";	+	1	0	0	0	1	1	0	2
Pf3D7_07_v3	1331514	1332604	gene_id "v3:1331000"; transcript_id "SRR11094274.26573_Pf3D7_07";	+	1	0	0	0	1	0	0	1
Pf3D7_07_v3	1333164	1334375	gene_id "v3:1333000"; transcript_id "SRR11094274.231317_Pf3D7_07";	-	0	0	1	0	1	0	0	1
Pf3D7_07_v3	1339568	1340562	gene_id "v3:1339000"; transcript_id "SRR11094274.339012_Pf3D7_07";	+	1	0	0	0	1	0	0	1
Pf3D7_07_v3	1340002	1341031	gene_id "v3:1340000"; transcript_id "SRR11094274.383642_Pf3D7_07";	+	1	0	0	1	0	0	0	1
Pf3D7_07_v3	1340992	1342382	gene_id "v3:1340000"; transcript_id "SRR11094274.423349_Pf3D7_07";	+	1	0	0	0	1	0	0	1
Pf3D7_07_v3	1342383	1344354	gene_id "v3:1342000"; transcript_id "SRR11094274.109468_Pf3D7_07";	-	1	0	0	1	0	0	0	1
Pf3D7_07_v3	1343382	1344692	gene_id "0731200"; transcript_id "PF3D7_0731200.1_PF3D7";	-	1	0	0	0	0	0	1	1
Pf3D7_07_v3	1353156	1354141	gene_id "v3:1353000"; transcript_id "SRR11094274.253479_Pf3D7_07";	+	1	0	0	1	0	0	0	1
Pf3D7_07_v3	1353762	1355902	gene_id "0731400"; transcript_id "PF3D7_0731400.1_PF3D7";	+	1	0	0	1	0	0	0	1
Pf3D7_07_v3	1354372	1355938	gene_id "v3:1354000"; transcript_id "SRR11094274.35576_Pf3D7_07";	-	0	1	0	0	0	0	1	1
Pf3D7_07_v3	1355209	1356373	gene_id "v3:1355000"; transcript_id "SRR11094274.372083_Pf3D7_07";	-	0	1	0	0	0	1	1	2
Pf3D7_07_v3	1361511	1363186	gene_id "0731500"; transcript_id "PF3D7_0731500.1_PF3D7";	+	1	0	0	0	1	0	0	1
Pf3D7_07_v3	1366926	1368981	gene_id "v3:1366000"; transcript_id "SRR11094274.408830_Pf3D7_07";	+	1	0	0	0	0	0	1	1
Pf3D7_08_v3	27337	28662	gene_id "v3:27000"; transcript_id "SRR11094274.281394_Pf3D7_08";	+	1	0	0	1	0	0	0	1
Pf3D7_08_v3	27344	29123	gene_id "v3:27000"; transcript_id "SRR11094274.406268_Pf3D7_08";	+	1	0	0	1	0	0	0	1
Pf3D7_08_v3	85109	86041	gene_id "v3:85000"; transcript_id "SRR11094274.45655_Pf3D7_08";	-	1	0	0	1	0	0	0	1
Pf3D7_08_v3	106284	108439	gene_id "0801500"; transcript_id "SRR11094274.304367_PF3D7";	-	1	0	0	0	0	1	1	2
Pf3D7_08_v3	108975	109657	gene_id "0801600"; transcript_id "SRR11094274.64784_PF3D7";	-	1	0	0	1	0	0	0	1
Pf3D7_08_v3	114978	116071	gene_id "v3:114000"; transcript_id "SRR11094274.72479_Pf3D7_08";	+	1	0	0	1	0	0	0	1
Pf3D7_08_v3	115438	116881	gene_id "v3:115000"; transcript_id "SRR11094274.269004_Pf3D7_08";	+	1	0	0	1	0	0	0	1
Pf3D7_08_v3	165134	166135	gene_id "v3:165000"; transcript_id "SRR11094274.12290_Pf3D7_08";	+	1	0	0	0	1	1	0	2
Pf3D7_08_v3	165165	166563	gene_id "v3:165000"; transcript_id "SRR11094274.452888_Pf3D7_08";	+	1	0	0	1	1	1	0	3
Pf3D7_08_v3	165726	166593	gene_id "v3:165000"; transcript_id "SRR11094274.240343_Pf3D7_08";	+	1	0	0	1	0	0	0	1
Pf3D7_08_v3	165742	166816	gene_id "v3:165000"; transcript_id "SRR11094274.103041_Pf3D7_08";	+	1	0	0	1	0	0	1	2
Pf3D7_08_v3	175134	176939	gene_id "v3:175000"; transcript_id "SRR11094274.408594_Pf3D7_08";	-	1	0	0	1	0	0	0	1
Pf3D7_08_v3	188245	190841	gene_id "0802700"; transcript_id "PF3D7_0802700.1_PF3D7";	+	1	0	0	1	0	0	0	1
Pf3D7_08_v3	189809	191158	gene_id "v3:189000"; transcript_id "SRR11094274.50184_Pf3D7_08";	-	0	1	0	0	1	0	0	1
Pf3D7_08_v3	191558	194788	gene_id "0802800"; transcript_id "PF3D7_0802800.1_PF3D7";	+	1	0	0	0	1	1	1	3
Pf3D7_08_v3	194572	196229	gene_id "0802900"; transcript_id "SRR11094274.62725_PF3D7";	-	1	0	0	0	1	0	0	1
Pf3D7_08_v3	202295	203436	gene_id "v3:202000"; transcript_id "SRR11094274.376091_Pf3D7_08";	-	1	0	0	1	0	0	0	1
Pf3D7_08_v3	208185	210310	gene_id "0803300"; transcript_id "SRR11094274.79024_PF3D7";	+	1	0	0	0	0	1	0	1
Pf3D7_08_v3	208188	210530	gene_id "0803300"; transcript_id "PF3D7_0803300.1_PF3D7";	+	1	0	0	0	0	1	0	1
Pf3D7_08_v3	221525	222587	gene_id "v3:221000"; transcript_id "SRR11094274.69195_Pf3D7_08";	-	0	1	0	1	0	0	0	1
Pf3D7_08_v3	226257	228787	gene_id "0803600"; transcript_id "SRR11094274.165147_PF3D7";	+	1	0	0	1	0	0	0	1
Pf3D7_08_v3	228350	230531	gene_id "0803600"; transcript_id "SRR11094274.65855_PF3D7";	+	1	0	0	0	0	0	1	1
Pf3D7_08_v3	229924	230786	gene_id "v3:229000"; transcript_id "SRR11094274.123409_Pf3D7_08";	-	0	1	0	1	0	0	0	1
Pf3D7_08_v3	233168	234410	gene_id "0803800"; transcript_id "PF3D7_0803800.1_PF3D7";	-	1	0	0	1	0	0	1	2
Pf3D7_08_v3	233168	234806	gene_id "0803800"; transcript_id "SRR11094274.169074_PF3D7";	-	1	0	0	0	1	0	0	1
Pf3D7_08_v3	233782	234816	gene_id "v3:233000"; transcript_id "SRR11094274.346711_Pf3D7_08";	-	1	0	0	0	1	1	1	3
Pf3D7_08_v3	245728	247853	gene_id "0804400"; transcript_id "SRR11094274.4107_PF3D7";	+	1	0	0	1	0	0	0	1
Pf3D7_08_v3	247302	248516	gene_id "v3:247000"; transcript_id "SRR11094274.442568_Pf3D7_08";	+	1	0	0	1	0	0	0	1
Pf3D7_08_v3	262361	263066	gene_id "v3:262000"; transcript_id "SRR11094274.156784_Pf3D7_08";	+	1	0	0	1	0	0	0	1
Pf3D7_08_v3	268327	268867	gene_id "v3:268000"; transcript_id "SRR11094274.393882_Pf3D7_08";	+	1	1	0	1	0	0	0	1
Pf3D7_08_v3	268581	270845	gene_id "0804600"; transcript_id "PF3D7_0804600.1_PF3D7";	-	1	0	0	1	0	0	0	1
Pf3D7_08_v3	284938	285774	gene_id "v3:284000"; transcript_id "SRR11094274.410159_Pf3D7_08";	-	0	0	1	1	0	0	0	1
Pf3D7_08_v3	290646	291938	gene_id "v3:290000"; transcript_id "SRR11094274.371654_Pf3D7_08";	+	1	0	0	1	0	1	1	3
Pf3D7_08_v3	290956	291896	gene_id "v3:290000"; transcript_id "SRR11094274.417075_Pf3D7_08";	+	1	0	0	0	1	0	0	1
Pf3D7_08_v3	303247	304771	gene_id "0805400"; transcript_id "PF3D7_0805400.1_PF3D7";	-	1	0	0	1	1	1	1	4
Pf3D7_08_v3	307802	309144	gene_id "v3:307000"; transcript_id "SRR11094274.167041_Pf3D7_08";	-	1	0	0	1	0	0	0	1
Pf3D7_08_v3	311771	312417	gene_id "v3:311000"; transcript_id "SRR11094274.280121_Pf3D7_08";	+	1	0	0	0	1	0	0	1
Pf3D7_08_v3	312455	313643	gene_id "v3:312000"; transcript_id "SRR11094274.270578_Pf3D7_08";	+	1	0	0	0	0	0	1	1
Pf3D7_08_v3	313703	315574	gene_id "0805700"; transcript_id "PF3D7_0805700.1_PF3D7";	-	1	0	0	1	0	0	0	1
Pf3D7_08_v3	344086	345018	gene_id "0806400"; transcript_id "SRR11094274.437591_PF3D7";	+	1	0	0	1	0	0	0	1
Pf3D7_08_v3	344271	345386	gene_id "v3:344000"; transcript_id "SRR11094274.446243_Pf3D7_08";	+	1	0	0	1	0	0	0	1
Pf3D7_08_v3	356751	357923	gene_id "v3:356000"; transcript_id "SRR11094274.142414_Pf3D7_08";	+	1	0	0	1	0	0	0	1
Pf3D7_08_v3	370462	372747	gene_id "0807000"; transcript_id "SRR11094274.75655_PF3D7";	+	1	0	0	1	0	0	0	1
Pf3D7_08_v3	381861	383187	gene_id "0807300"; transcript_id "SRR11094274.307652_PF3D7";	+	1	0	0	1	1	0	0	2
Pf3D7_08_v3	383523	384516	gene_id "v3:383000"; transcript_id "SRR11094274.193488_Pf3D7_08";	+	1	0	0	0	0	0	1	1
Pf3D7_08_v3	386840	388675	gene_id "0807500"; transcript_id "PF3D7_0807500.1_PF3D7";	+	1	0	0	1	0	0	1	2
Pf3D7_08_v3	387066	388644	gene_id "0807500"; transcript_id "SRR11094274.454716_PF3D7";	+	1	0	0	0	0	0	1	1
Pf3D7_08_v3	388031	388783	gene_id "v3:388000"; transcript_id "SRR11094274.269520_Pf3D7_08";	+	1	0	0	1	0	0	0	1
Pf3D7_08_v3	402379	404688	gene_id "0807900"; transcript_id "PF3D7_0807900.1_PF3D7";	+	1	0	0	0	0	1	1	2
Pf3D7_08_v3	413304	415547	gene_id "0808100"; transcript_id "PF3D7_0808100.1_PF3D7";	+	1	0	0	1	0	0	0	1
Pf3D7_08_v3	415760	417486	gene_id "v3:415000"; transcript_id "SRR11094274.93429_Pf3D7_08";	-	1	0	0	1	0	0	0	1
Pf3D7_08_v3	416908	417777	gene_id "v3:416000"; transcript_id "SRR11094274.425127_Pf3D7_08";	-	1	0	0	0	1	0	1	2
Pf3D7_08_v3	423297	425004	gene_id "0808400"; transcript_id "PF3D7_0808400.1_PF3D7";	+	1	0	0	0	0	1	1	2
Pf3D7_08_v3	424451	425119	gene_id "v3:424000"; transcript_id "SRR11094274.404857_Pf3D7_08";	-	0	1	0	1	0	0	0	1
Pf3D7_08_v3	424655	425598	gene_id "v3:424000"; transcript_id "SRR11094274.86550_Pf3D7_08";	+	0	0	1	0	0	0	1	1
Pf3D7_08_v3	474262	475255	gene_id "0809300"; transcript_id "SRR11094274.448081_PF3D7";	-	0	0	1	0	0	0	1	1
Pf3D7_08_v3	478014	479023	gene_id "v3:478000"; transcript_id "SRR11094274.251934_Pf3D7_08";	-	1	1	0	1	0	0	0	1
Pf3D7_08_v3	499332	500710	gene_id "0809700"; transcript_id "PF3D7_0809700.1_PF3D7";	-	1	0	0	1	1	0	0	2
Pf3D7_08_v3	517093	517602	gene_id "v3:517000"; transcript_id "SRR11094274.240256_Pf3D7_08";	-	1	0	0	1	1	0	0	2
Pf3D7_08_v3	517179	518270	gene_id "v3:517000"; transcript_id "SRR11094274.8909_Pf3D7_08";	-	1	0	0	0	0	0	1	1
Pf3D7_08_v3	518955	520080	gene_id "0810100"; transcript_id "PF3D7_0810100.1_PF3D7";	-	1	0	0	1	0	0	0	1
Pf3D7_08_v3	524421	525117	gene_id "v3:524000"; transcript_id "SRR11094274.240116_Pf3D7_08";	-	1	0	0	1	0	0	0	1
Pf3D7_08_v3	525912	526239	gene_id "v3:525000"; transcript_id "SRR11094274.414214_Pf3D7_08";	-	1	0	0	1	1	0	0	2
Pf3D7_08_v3	528708	529558	gene_id "v3:528000"; transcript_id "SRR11094274.179161_Pf3D7_08";	+	0	0	1	1	0	0	0	1
Pf3D7_08_v3	530422	530995	gene_id "v3:530000"; transcript_id "SRR11094274.442999_Pf3D7_08";	-	0	0	1	1	0	0	0	1
Pf3D7_08_v3	534067	536646	gene_id "0810500"; transcript_id "PF3D7_0810500.1_PF3D7";	-	1	0	0	1	1	0	0	2
Pf3D7_08_v3	545440	546193	gene_id "v3:545000"; transcript_id "SRR11094274.193828_Pf3D7_08";	-	1	0	0	1	0	0	0	1
Pf3D7_08_v3	549890	551040	gene_id "0810800"; transcript_id "SRR11094274.138837_PF3D7";	+	1	0	0	1	0	0	0	1
Pf3D7_08_v3	553105	553947	gene_id "v3:553000"; transcript_id "SRR11094274.197912_Pf3D7_08";	+	0	0	1	0	0	0	1	1
Pf3D7_08_v3	554554	555693	gene_id "v3:554000"; transcript_id "SRR11094274.127763_Pf3D7_08";	+	1	0	0	1	0	0	0	1
Pf3D7_08_v3	557660	559943	gene_id "0811100"; transcript_id "SRR11094274.372595_PF3D7";	-	1	0	0	0	0	1	0	1
Pf3D7_08_v3	560356	562423	gene_id "0811200"; transcript_id "PF3D7_0811200.1_PF3D7";	+	1	0	0	1	0	0	0	1
Pf3D7_08_v3	562730	564211	gene_id "v3:562000"; transcript_id "SRR11094274.39218_Pf3D7_08";	+	1	0	0	0	0	0	1	1
Pf3D7_08_v3	573284	573913	gene_id "v3:573000"; transcript_id "SRR11094274.179299_Pf3D7_08";	+	0	0	1	1	0	0	0	1
Pf3D7_08_v3	573693	574112	gene_id "v3:573000"; transcript_id "SRR11094274.221220_Pf3D7_08";	+	0	0	1	1	0	0	0	1
Pf3D7_08_v3	575341	578833	gene_id "0811400"; transcript_id "PF3D7_0811400.1_PF3D7";	+	1	0	0	0	0	1	1	2
Pf3D7_08_v3	592991	595613	gene_id "0811800"; transcript_id "SRR11094274.224240_PF3D7";	-	1	1	0	0	1	1	1	3
Pf3D7_08_v3	597360	599354	gene_id "v3:597000"; transcript_id "SRR11094274.217968_Pf3D7_08";	+	1	0	0	1	0	0	0	1
Pf3D7_08_v3	598987	601028	gene_id "0811900"; transcript_id "SRR11094274.332703_PF3D7";	+	1	1	0	1	0	0	0	1
Pf3D7_08_v3	601688	602372	gene_id "v3:601000"; transcript_id "SRR11094274.197261_Pf3D7_08";	-	1	0	0	1	1	0	1	3
Pf3D7_08_v3	609415	613092	gene_id "v3:609000"; transcript_id "SRR11094274.40235_Pf3D7_08";	+	1	0	0	1	0	0	0	1
Pf3D7_08_v3	611196	613340	gene_id "v3:611000"; transcript_id "SRR11094274.270470_Pf3D7_08";	+	1	1	0	1	0	0	0	1
Pf3D7_08_v3	633415	634922	gene_id "v3:633000"; transcript_id "SRR11094274.135366_Pf3D7_08";	+	1	0	0	0	1	0	1	2
Pf3D7_08_v3	634310	635057	gene_id "v3:634000"; transcript_id "SRR11094274.181961_Pf3D7_08";	+	1	0	0	1	0	0	0	1
Pf3D7_08_v3	635082	635580	gene_id "v3:635000"; transcript_id "SRR11094274.215597_Pf3D7_08";	-	1	0	0	1	0	0	0	1
Pf3D7_08_v3	646559	647934	gene_id "v3:646000"; transcript_id "SRR11094274.255360_Pf3D7_08";	-	1	0	0	1	0	0	0	1
Pf3D7_08_v3	651116	653290	gene_id "v3:651000"; transcript_id "SRR11094274.366374_Pf3D7_08";	-	1	0	0	1	0	0	0	1
Pf3D7_08_v3	651130	653253	gene_id "0813200"; transcript_id "SRR11094274.110028_PF3D7";	-	1	0	0	1	0	0	1	2
Pf3D7_08_v3	651197	653255	gene_id "0813200"; transcript_id "PF3D7_0813200.1_PF3D7";	-	1	0	0	0	0	0	1	1
Pf3D7_08_v3	655907	657264	gene_id "0813300"; transcript_id "PF3D7_0813300.1_PF3D7";	+	1	0	0	0	1	1	0	2
Pf3D7_08_v3	658197	660294	gene_id "0813400"; transcript_id "SRR11094274.403354_PF3D7";	-	1	0	0	1	0	0	0	1
Pf3D7_08_v3	659355	659656	gene_id "v3:659000"; transcript_id "SRR11094274.360980_Pf3D7_08";	-	0	0	1	0	0	0	1	1
Pf3D7_08_v3	668067	668588	gene_id "v3:668000"; transcript_id "SRR11094274.27648_Pf3D7_08";	+	0	0	1	1	0	0	0	1
Pf3D7_08_v3	677618	678736	gene_id "0813900"; transcript_id "PF3D7_0813900.1_PF3D7";	-	1	0	0	1	1	0	1	3
Pf3D7_08_v3	677618	679187	gene_id "0813900"; transcript_id "SRR11094274.191850_PF3D7";	-	1	0	0	0	1	0	0	1
Pf3D7_08_v3	677625	678114	gene_id "v3:677000"; transcript_id "SRR11094274.385245_Pf3D7_08";	-	1	0	0	0	0	1	1	2
Pf3D7_08_v3	678018	679331	gene_id "v3:678000"; transcript_id "SRR11094274.305875_Pf3D7_08";	-	1	0	0	1	1	1	0	3
Pf3D7_08_v3	680338	682107	gene_id "0814000"; transcript_id "SRR11094274.430232_PF3D7";	+	1	0	0	0	0	1	1	2
Pf3D7_08_v3	680924	682137	gene_id "0814000"; transcript_id "PF3D7_0814000.1_PF3D7";	+	1	0	0	0	1	0	0	1
Pf3D7_08_v3	680999	682150	gene_id "0814000"; transcript_id "SRR11094274.425778_PF3D7";	+	1	0	0	0	1	0	0	1
Pf3D7_08_v3	682039	683739	gene_id "0814100"; transcript_id "PF3D7_0814100.1_PF3D7";	-	1	0	0	1	0	0	0	1
Pf3D7_08_v3	684028	684842	gene_id "v3:684000"; transcript_id "SRR11094274.138548_Pf3D7_08";	-	0	0	1	0	0	1	0	1
Pf3D7_08_v3	684327	685084	gene_id "v3:684000"; transcript_id "SRR11094274.60104_Pf3D7_08";	-	0	0	1	0	1	0	1	2
Pf3D7_08_v3	685708	687905	gene_id "v3:685000"; transcript_id "SRR11094274.32012_Pf3D7_08";	+	1	0	0	1	0	1	0	2
Pf3D7_08_v3	687852	688853	gene_id "v3:687000"; transcript_id "SRR11094274.29896_Pf3D7_08";	+	1	0	0	0	1	0	1	2
Pf3D7_08_v3	690243	691533	gene_id "v3:690000"; transcript_id "SRR11094274.112414_Pf3D7_08";	-	1	0	0	1	0	0	0	1
Pf3D7_08_v3	707825	709225	gene_id "v3:707000"; transcript_id "SRR11094274.134725_Pf3D7_08";	+	1	0	0	0	1	1	0	2
Pf3D7_08_v3	709686	711039	gene_id "0815000"; transcript_id "SRR11094274.140840_PF3D7";	-	1	0	0	0	0	1	0	1
Pf3D7_08_v3	714568	715125	gene_id "v3:714000"; transcript_id "SRR11094274.311274_Pf3D7_08";	-	0	0	1	0	0	0	1	1
Pf3D7_08_v3	717726	720535	gene_id "v3:717000"; transcript_id "SRR11094274.438230_Pf3D7_08";	+	1	0	0	1	0	0	0	1
Pf3D7_08_v3	725516	726764	gene_id "0815400"; transcript_id "PF3D7_0815400.1_PF3D7";	-	1	0	0	1	0	0	0	1
Pf3D7_08_v3	738881	739679	gene_id "v3:738000"; transcript_id "SRR11094274.317897_Pf3D7_08";	-	1	0	0	1	0	0	0	1
Pf3D7_08_v3	745559	748034	gene_id "0816000"; transcript_id "SRR11094274.4842_PF3D7";	-	1	0	0	0	0	1	1	2
Pf3D7_08_v3	748485	748969	gene_id "v3:748000"; transcript_id "SRR11094274.152376_Pf3D7_08";	+	1	0	0	1	1	1	1	4
Pf3D7_08_v3	751478	752617	gene_id "v3:751000"; transcript_id "SRR11094274.81585_Pf3D7_08";	-	1	0	0	0	1	0	0	1
Pf3D7_08_v3	757083	758658	gene_id "0816400"; transcript_id "PF3D7_0816400.1_PF3D7";	+	1	0	0	1	0	0	0	1
Pf3D7_08_v3	767097	768196	gene_id "0816700"; transcript_id "PF3D7_0816700.1_PF3D7";	+	1	1	0	1	0	0	0	1
Pf3D7_08_v3	772920	774185	gene_id "v3:772000"; transcript_id "SRR11094274.87770_Pf3D7_08";	+	1	0	0	1	0	0	0	1
Pf3D7_08_v3	798520	800655	gene_id "0817500"; transcript_id "PF3D7_0817500.1_PF3D7";	+	1	0	0	0	1	0	0	1
Pf3D7_08_v3	799032	800681	gene_id "0817500"; transcript_id "SRR11094274.231744_PF3D7";	+	1	0	0	0	1	0	0	1
Pf3D7_08_v3	799211	800697	gene_id "0817500"; transcript_id "SRR11094274.9055_PF3D7";	+	1	0	0	1	0	0	1	2
Pf3D7_08_v3	799311	800679	gene_id "v3:799000"; transcript_id "SRR11094274.233016_Pf3D7_08";	+	1	0	0	0	1	0	0	1
Pf3D7_08_v3	799409	800701	gene_id "0817500"; transcript_id "SRR11094274.93876_PF3D7";	+	1	0	0	1	1	0	0	2
Pf3D7_08_v3	799409	800701	gene_id "0817500"; transcript_id "SRR11094274.331625_PF3D7";	+	1	0	0	1	1	0	0	2
Pf3D7_08_v3	799638	800701	gene_id "0817500"; transcript_id "SRR11094274.133400_PF3D7";	+	1	0	0	1	0	0	0	1
Pf3D7_08_v3	799805	800611	gene_id "0817500"; transcript_id "SRR11094274.176429_PF3D7";	+	1	0	0	1	0	0	0	1
Pf3D7_08_v3	800729	802080	gene_id "v3:800000"; transcript_id "SRR11094274.265665_Pf3D7_08";	-	1	0	0	0	1	0	0	1
Pf3D7_08_v3	814330	815227	gene_id "v3:814000"; transcript_id "SRR11094274.341372_Pf3D7_08";	+	1	0	0	1	1	1	0	3
Pf3D7_08_v3	814991	815979	gene_id "0817800"; transcript_id "PF3D7_0817800.1_PF3D7";	+	1	0	0	1	0	1	0	2
Pf3D7_08_v3	816392	817118	gene_id "v3:816000"; transcript_id "SRR11094274.141613_Pf3D7_08";	-	1	0	0	1	0	0	0	1
Pf3D7_08_v3	816489	818128	gene_id "v3:816000"; transcript_id "SRR11094274.318879_Pf3D7_08";	-	1	0	0	0	0	1	1	2
Pf3D7_08_v3	825231	826751	gene_id "0818100"; transcript_id "PF3D7_0818100.1_PF3D7";	+	1	0	0	1	0	0	0	1
Pf3D7_08_v3	828957	830860	gene_id "0818200"; transcript_id "SRR11094274.190606_PF3D7";	+	1	0	0	1	1	0	0	2
Pf3D7_08_v3	829825	831985	gene_id "0818200"; transcript_id "PF3D7_0818200.1_PF3D7";	+	1	0	0	0	1	1	0	2
Pf3D7_08_v3	830433	831146	gene_id "v3:830000"; transcript_id "SRR11094274.417800_Pf3D7_08";	+	1	0	0	1	0	0	1	2
Pf3D7_08_v3	830736	832453	gene_id "0818200"; transcript_id "SRR11094274.254481_PF3D7";	+	1	0	0	0	0	0	1	1
Pf3D7_08_v3	830849	832627	gene_id "v3:830000"; transcript_id "SRR11094274.434498_Pf3D7_08";	+	1	0	0	0	0	0	1	1
Pf3D7_08_v3	831018	832478	gene_id "0818200"; transcript_id "SRR11094274.317794_PF3D7";	+	1	0	0	0	1	0	0	1
Pf3D7_08_v3	832192	832595	gene_id "v3:832000"; transcript_id "SRR11094274.429719_Pf3D7_08";	+	0	0	1	1	0	0	0	1
Pf3D7_08_v3	835204	836161	gene_id "v3:835000"; transcript_id "SRR11094274.210657_Pf3D7_08";	-	1	1	0	1	0	0	0	1
Pf3D7_08_v3	836057	837023	gene_id "0818400"; transcript_id "PF3D7_0818400.1_PF3D7";	-	1	0	0	1	1	0	0	2
Pf3D7_08_v3	844839	846662	gene_id "0818600"; transcript_id "SRR11094274.301113_PF3D7";	-	1	0	0	1	0	0	0	1
Pf3D7_08_v3	845809	847504	gene_id "0818600"; transcript_id "SRR11094274.115172_PF3D7";	-	1	0	0	1	0	0	0	1
Pf3D7_08_v3	855442	857287	gene_id "0818800"; transcript_id "SRR11094274.57780_PF3D7";	-	1	0	0	1	0	1	1	3
Pf3D7_08_v3	859591	862398	gene_id "0818900"; transcript_id "SRR11094274.454423_PF3D7";	+	1	0	0	1	0	1	0	2
Pf3D7_08_v3	859804	862862	gene_id "0818900"; transcript_id "SRR11094274.180587_PF3D7";	+	1	0	0	1	0	1	0	2
Pf3D7_08_v3	859916	861593	gene_id "v3:859000"; transcript_id "SRR11094274.190077_Pf3D7_08";	+	1	0	0	0	0	1	0	1
Pf3D7_08_v3	863303	864476	gene_id "0819000"; transcript_id "SRR11094274.132538_PF3D7";	-	1	0	0	1	0	0	0	1
Pf3D7_08_v3	869071	871275	gene_id "0819100"; transcript_id "PF3D7_0819100.1_PF3D7";	+	1	0	0	0	0	0	1	1
Pf3D7_08_v3	885957	887038	gene_id "v3:885000"; transcript_id "SRR11094274.112787_Pf3D7_08";	-	1	0	0	0	1	0	0	1
Pf3D7_08_v3	887355	888433	gene_id "v3:887000"; transcript_id "SRR11094274.352466_Pf3D7_08";	+	0	1	0	1	0	0	0	1
Pf3D7_08_v3	887687	888781	gene_id "v3:887000"; transcript_id "SRR11094274.27044_Pf3D7_08";	+	0	1	0	1	0	0	0	1
Pf3D7_08_v3	887731	888853	gene_id "v3:887000"; transcript_id "SRR11094274.76428_Pf3D7_08";	+	0	1	0	0	0	0	1	1
Pf3D7_08_v3	892703	894178	gene_id "v3:892000"; transcript_id "SRR11094274.97862_Pf3D7_08";	-	1	0	0	1	0	0	0	1
Pf3D7_08_v3	898823	899822	gene_id "0819900"; transcript_id "PF3D7_0819900.1_PF3D7";	-	1	0	0	0	1	0	0	1
Pf3D7_08_v3	908875	909385	gene_id "v3:908000"; transcript_id "SRR11094274.103449_Pf3D7_08";	+	0	1	0	0	0	0	1	1
Pf3D7_08_v3	916757	917272	gene_id "v3:916000"; transcript_id "SRR11094274.441814_Pf3D7_08";	-	0	0	1	1	0	0	0	1
Pf3D7_08_v3	923809	924437	gene_id "v3:923000"; transcript_id "SRR11094274.196693_Pf3D7_08";	-	0	1	0	0	0	0	1	1
Pf3D7_08_v3	929046	930146	gene_id "0820600"; transcript_id "SRR11094274.367229_PF3D7";	+	1	0	0	1	0	0	0	1
Pf3D7_08_v3	930657	931450	gene_id "v3:930000"; transcript_id "SRR11094274.57880_Pf3D7_08";	+	1	0	0	1	0	0	0	1
Pf3D7_08_v3	934876	935924	gene_id "v3:934000"; transcript_id "SRR11094274.221303_Pf3D7_08";	+	1	0	0	1	0	0	0	1
Pf3D7_08_v3	935735	936161	gene_id "v3:935000"; transcript_id "SRR11094274.444431_Pf3D7_08";	+	0	0	1	1	0	0	0	1
Pf3D7_08_v3	945784	946536	gene_id "v3:945000"; transcript_id "SRR11094274.51537_Pf3D7_08";	-	0	0	1	1	0	0	0	1
Pf3D7_08_v3	948497	950930	gene_id "0821000"; transcript_id "PF3D7_0821000.1_PF3D7";	+	1	0	0	1	0	0	0	1
Pf3D7_08_v3	956081	956577	gene_id "v3:956000"; transcript_id "SRR11094274.305310_Pf3D7_08";	+	1	0	0	1	0	0	0	1
Pf3D7_08_v3	965674	967437	gene_id "0821400"; transcript_id "PF3D7_0821400.1_PF3D7";	+	1	0	0	1	0	1	1	3
Pf3D7_08_v3	965837	967733	gene_id "0821400"; transcript_id "SRR11094274.284856_PF3D7";	+	1	0	0	1	1	0	0	2
Pf3D7_08_v3	973689	974624	gene_id "0821700"; transcript_id "PF3D7_0821700.1_PF3D7";	+	1	0	0	1	1	0	0	2
Pf3D7_08_v3	975812	976662	gene_id "0821800"; transcript_id "PF3D7_0821800.1_PF3D7";	+	1	0	0	1	1	0	1	3
Pf3D7_08_v3	976976	978318	gene_id "0821900"; transcript_id "PF3D7_0821900.1_PF3D7";	-	1	0	0	1	0	0	0	1
Pf3D7_08_v3	977073	977716	gene_id "v3:977000"; transcript_id "SRR11094274.159672_Pf3D7_08";	-	1	0	0	1	1	1	1	4
Pf3D7_08_v3	980757	982045	gene_id "0822100"; transcript_id "SRR11094274.213506_PF3D7";	-	1	0	0	0	0	1	1	2
Pf3D7_08_v3	985232	986125	gene_id "v3:985000"; transcript_id "SRR11094274.381095_Pf3D7_08";	+	1	0	0	1	0	0	0	1
Pf3D7_08_v3	987648	989055	gene_id "0822300"; transcript_id "PF3D7_0822300.1_PF3D7";	-	1	1	0	1	1	1	0	3
Pf3D7_08_v3	994874	995597	gene_id "v3:994000"; transcript_id "SRR11094274.52353_Pf3D7_08";	-	0	0	1	0	0	0	1	1
Pf3D7_08_v3	1003576	1004662	gene_id "v3:1003000"; transcript_id "SRR11094274.95156_Pf3D7_08";	+	0	1	0	0	1	0	0	1
Pf3D7_08_v3	1003624	1004723	gene_id "v3:1003000"; transcript_id "SRR11094274.344882_Pf3D7_08";	+	0	1	0	0	1	0	1	2
Pf3D7_08_v3	1005484	1007372	gene_id "0822800"; transcript_id "SRR11094274.50779_PF3D7";	+	1	0	0	0	0	1	0	1
Pf3D7_08_v3	1007241	1008400	gene_id "v3:1007000"; transcript_id "SRR11094274.362235_Pf3D7_08";	-	1	0	0	0	0	0	1	1
Pf3D7_08_v3	1017858	1019754	gene_id "0823100"; transcript_id "PF3D7_0823100.1_PF3D7";	-	1	0	0	1	0	0	1	2
Pf3D7_08_v3	1021455	1022966	gene_id "v3:1021000"; transcript_id "SRR11094274.182290_Pf3D7_08";	-	1	0	0	0	0	0	1	1
Pf3D7_08_v3	1021455	1022959	gene_id "v3:1021000"; transcript_id "SRR11094274.86880_Pf3D7_08";	-	1	0	0	0	0	0	1	1
Pf3D7_08_v3	1021796	1024394	gene_id "0823200"; transcript_id "SRR11094274.47103_PF3D7";	-	1	0	0	0	0	0	1	1
Pf3D7_08_v3	1026771	1027470	gene_id "v3:1026000"; transcript_id "SRR11094274.4060_Pf3D7_08";	+	0	0	1	1	0	0	0	1
Pf3D7_08_v3	1028357	1029552	gene_id "v3:1028000"; transcript_id "SRR11094274.27123_Pf3D7_08";	+	1	0	0	0	0	1	1	2
Pf3D7_08_v3	1041480	1042508	gene_id "v3:1041000"; transcript_id "SRR11094274.345697_Pf3D7_08";	-	1	0	0	1	0	1	1	3
Pf3D7_08_v3	1041480	1042459	gene_id "0823700"; transcript_id "PF3D7_0823700.1_PF3D7";	-	1	0	0	0	1	0	0	1
Pf3D7_08_v3	1047225	1048764	gene_id "0823900"; transcript_id "SRR11094274.288193_PF3D7";	+	1	0	0	1	0	0	0	1
Pf3D7_08_v3	1047836	1048879	gene_id "v3:1047000"; transcript_id "SRR11094274.10784_Pf3D7_08";	+	1	0	0	0	0	0	1	1
Pf3D7_08_v3	1055075	1057975	gene_id "0824200"; transcript_id "SRR11094274.443491_PF3D7";	+	1	0	0	1	1	0	0	2
Pf3D7_08_v3	1058088	1060800	gene_id "v3:1058000"; transcript_id "SRR11094274.268757_Pf3D7_08";	-	1	1	0	1	0	0	0	1
Pf3D7_08_v3	1061942	1062543	gene_id "v3:1061000"; transcript_id "SRR11094274.262109_Pf3D7_08";	-	1	0	0	1	0	0	1	2
Pf3D7_08_v3	1062343	1063556	gene_id "v3:1062000"; transcript_id "SRR11094274.337776_Pf3D7_08";	-	1	0	0	0	0	0	1	1
Pf3D7_08_v3	1062695	1064068	gene_id "v3:1062000"; transcript_id "SRR11094274.36604_Pf3D7_08";	-	1	0	0	0	1	0	0	1
Pf3D7_08_v3	1063300	1064753	gene_id "v3:1063000"; transcript_id "SRR11094274.231603_Pf3D7_08";	-	1	0	0	0	1	0	0	1
Pf3D7_08_v3	1065681	1067372	gene_id "0824500"; transcript_id "PF3D7_0824500.1_PF3D7";	+	1	0	0	0	1	0	0	1
Pf3D7_08_v3	1067247	1067934	gene_id "v3:1067000"; transcript_id "SRR11094274.343753_Pf3D7_08";	+	1	0	0	1	0	0	0	1
Pf3D7_08_v3	1068408	1070356	gene_id "0824600"; transcript_id "PF3D7_0824600.1_PF3D7";	+	1	0	0	1	1	1	1	4
Pf3D7_08_v3	1068446	1070179	gene_id "0824600"; transcript_id "SRR11094274.299396_PF3D7";	+	1	0	0	0	1	1	0	2
Pf3D7_08_v3	1070716	1074391	gene_id "0824700"; transcript_id "PF3D7_0824700.1_PF3D7";	+	1	0	0	1	0	1	1	3
Pf3D7_08_v3	1075397	1078015	gene_id "v3:1075000"; transcript_id "SRR11094274.184904_Pf3D7_08";	+	1	0	0	1	1	1	0	3
Pf3D7_08_v3	1077658	1080162	gene_id "v3:1077000"; transcript_id "SRR11094274.211002_Pf3D7_08";	+	1	1	0	1	0	0	0	1
Pf3D7_08_v3	1078844	1080110	gene_id "v3:1078000"; transcript_id "SRR11094274.159683_Pf3D7_08";	+	1	1	0	1	0	0	0	1
Pf3D7_08_v3	1079440	1080439	gene_id "v3:1079000"; transcript_id "SRR11094274.7384_Pf3D7_08";	-	1	1	0	0	0	0	1	1
Pf3D7_08_v3	1080074	1083453	gene_id "0824900"; transcript_id "SRR11094274.154813_PF3D7";	-	1	0	0	1	0	0	1	2
Pf3D7_08_v3	1093560	1094792	gene_id "0825200"; transcript_id "SRR11094274.257055_PF3D7";	+	1	0	0	0	0	0	1	1
Pf3D7_08_v3	1094871	1095971	gene_id "v3:1094000"; transcript_id "SRR11094274.115040_Pf3D7_08";	-	1	0	0	0	1	0	0	1
Pf3D7_08_v3	1096192	1097606	gene_id "0825400"; transcript_id "PF3D7_0825400.1_PF3D7";	+	1	0	0	0	1	1	1	3
Pf3D7_08_v3	1113090	1114315	gene_id "v3:1113000"; transcript_id "SRR11094274.441677_Pf3D7_08";	-	1	0	0	1	0	0	0	1
Pf3D7_08_v3	1115372	1116592	gene_id "v3:1115000"; transcript_id "SRR11094274.274895_Pf3D7_08";	-	1	0	0	1	0	0	0	1
Pf3D7_08_v3	1146316	1147920	gene_id "0826300"; transcript_id "SRR11094274.147365_PF3D7";	+	1	0	0	0	1	0	0	1
Pf3D7_08_v3	1154213	1156558	gene_id "v3:1154000"; transcript_id "SRR11094274.442982_Pf3D7_08";	+	1	0	0	1	0	0	0	1
Pf3D7_08_v3	1159695	1162146	gene_id "0826700"; transcript_id "SRR11094274.155781_PF3D7";	-	1	0	0	1	0	1	0	2
Pf3D7_08_v3	1159695	1161708	gene_id "0826700"; transcript_id "PF3D7_0826700.1_PF3D7";	-	1	0	0	0	1	0	0	1
Pf3D7_08_v3	1167732	1171543	gene_id "0827000"; transcript_id "SRR11094274.55709_PF3D7";	-	1	0	0	0	1	0	1	2
Pf3D7_08_v3	1184405	1185530	gene_id "v3:1184000"; transcript_id "SRR11094274.192297_Pf3D7_08";	-	0	1	0	0	0	0	1	1
Pf3D7_08_v3	1206305	1208006	gene_id "v3:1206000"; transcript_id "SRR11094274.103697_Pf3D7_08";	-	1	0	0	0	1	0	0	1
Pf3D7_08_v3	1206306	1208609	gene_id "0827900"; transcript_id "PF3D7_0827900.1_PF3D7";	-	1	0	0	0	1	0	0	1
Pf3D7_08_v3	1206336	1207988	gene_id "v3:1206000"; transcript_id "SRR11094274.311815_Pf3D7_08";	-	1	0	0	0	1	0	1	2
Pf3D7_08_v3	1206345	1208594	gene_id "0827900"; transcript_id "SRR11094274.102582_PF3D7";	-	1	0	0	0	1	0	1	2
Pf3D7_08_v3	1206346	1206842	gene_id "v3:1206000"; transcript_id "SRR11094274.44224_Pf3D7_08";	-	1	0	0	1	1	1	1	4
Pf3D7_08_v3	1206499	1207826	gene_id "v3:1206000"; transcript_id "SRR11094274.454766_Pf3D7_08";	-	1	0	0	1	1	1	0	3
Pf3D7_08_v3	1218277	1219987	gene_id "v3:1218000"; transcript_id "SRR11094274.46154_Pf3D7_08";	+	1	0	0	1	0	0	0	1
Pf3D7_08_v3	1219233	1221111	gene_id "v3:1219000"; transcript_id "SRR11094274.135619_Pf3D7_08";	+	1	1	0	1	0	0	0	1
Pf3D7_08_v3	1221466	1223363	gene_id "v3:1221000"; transcript_id "SRR11094274.31402_Pf3D7_08";	-	1	0	0	0	1	0	0	1
Pf3D7_08_v3	1223708	1226040	gene_id "0828400"; transcript_id "SRR11094274.353792_PF3D7";	-	1	0	0	1	0	0	0	1
Pf3D7_08_v3	1226168	1226999	gene_id "v3:1226000"; transcript_id "SRR11094274.150950_Pf3D7_08";	+	0	1	0	1	0	0	0	1
Pf3D7_08_v3	1226222	1227297	gene_id "v3:1226000"; transcript_id "SRR11094274.425693_Pf3D7_08";	+	0	1	0	1	1	0	0	2
Pf3D7_08_v3	1227031	1227890	gene_id "v3:1227000"; transcript_id "SRR11094274.341346_Pf3D7_08";	-	1	0	0	1	0	0	1	2
Pf3D7_08_v3	1241223	1243337	gene_id "0828900"; transcript_id "SRR11094274.247796_PF3D7";	-	1	0	0	0	1	1	0	2
Pf3D7_08_v3	1241624	1242452	gene_id "v3:1241000"; transcript_id "SRR11094274.73771_Pf3D7_08";	+	0	1	0	0	0	0	1	1
Pf3D7_08_v3	1241764	1243279	gene_id "0828900"; transcript_id "SRR11094274.17166_PF3D7";	-	1	0	0	1	0	0	0	1
Pf3D7_08_v3	1241967	1243375	gene_id "0828900"; transcript_id "SRR11094274.107091_PF3D7";	-	1	0	0	0	1	1	1	3
Pf3D7_08_v3	1242026	1243347	gene_id "0828900"; transcript_id "SRR11094274.166024_PF3D7";	-	1	0	0	0	1	1	1	3
Pf3D7_08_v3	1243864	1244688	gene_id "v3:1243000"; transcript_id "SRR11094274.214213_Pf3D7_08";	+	0	0	1	1	0	0	0	1
Pf3D7_08_v3	1250417	1251573	gene_id "v3:1250000"; transcript_id "SRR11094274.370253_Pf3D7_08";	-	0	1	0	1	0	0	0	1
Pf3D7_08_v3	1253564	1254183	gene_id "0829100"; transcript_id "SRR11094274.334024_PF3D7";	+	1	0	0	1	0	0	0	1
Pf3D7_08_v3	1254076	1255047	gene_id "v3:1254000"; transcript_id "SRR11094274.238644_Pf3D7_08";	+	1	0	0	0	0	0	1	1
Pf3D7_08_v3	1254696	1255659	gene_id "0829200"; transcript_id "SRR11094274.361437_PF3D7";	+	1	0	0	1	0	0	1	2
Pf3D7_08_v3	1256412	1257780	gene_id "0829300"; transcript_id "PF3D7_0829300.1_PF3D7";	+	1	1	0	1	0	0	0	1
Pf3D7_08_v3	1257424	1259605	gene_id "0829400"; transcript_id "SRR11094274.443562_PF3D7";	-	1	0	0	1	1	0	1	3
Pf3D7_08_v3	1270705	1272861	gene_id "v3:1270000"; transcript_id "SRR11094274.134079_Pf3D7_08";	+	0	0	1	0	0	1	1	2
Pf3D7_08_v3	1281311	1282651	gene_id "v3:1281000"; transcript_id "SRR11094274.454320_Pf3D7_08";	+	0	0	1	1	0	0	0	1
Pf3D7_08_v3	1282004	1283512	gene_id "v3:1282000"; transcript_id "SRR11094274.164022_Pf3D7_08";	+	0	0	1	1	0	0	0	1
Pf3D7_08_v3	1293737	1295401	gene_id "0830400"; transcript_id "PF3D7_0830400.1_PF3D7";	+	1	0	0	1	1	1	1	4
Pf3D7_08_v3	1295746	1297894	gene_id "v3:1295000"; transcript_id "SRR11094274.148052_Pf3D7_08";	-	1	0	0	0	1	0	0	1
Pf3D7_08_v3	1297272	1299074	gene_id "0830500"; transcript_id "PF3D7_0830500.1_PF3D7";	-	1	0	0	0	0	1	0	1
Pf3D7_08_v3	1299607	1300122	gene_id "v3:1299000"; transcript_id "SRR11094274.167360_Pf3D7_08";	+	0	0	1	0	1	0	0	1
Pf3D7_08_v3	1303935	1304811	gene_id "v3:1303000"; transcript_id "SRR11094274.401268_Pf3D7_08";	+	1	0	0	0	1	0	0	1
Pf3D7_08_v3	1306199	1308229	gene_id "0830700"; transcript_id "PF3D7_0830700.1_PF3D7";	+	1	0	0	0	0	1	1	2
Pf3D7_08_v3	1307816	1308780	gene_id "v3:1307000"; transcript_id "SRR11094274.444486_Pf3D7_08";	+	1	0	0	1	0	0	0	1
Pf3D7_08_v3	1317613	1318762	gene_id "0830900"; transcript_id "PF3D7_0830900.1_PF3D7";	-	1	0	0	0	0	0	1	1
Pf3D7_08_v3	1332931	1333847	gene_id "0831200"; transcript_id "PF3D7_0831200.1_PF3D7";	+	1	0	0	1	0	0	0	1
Pf3D7_08_v3	1344819	1345604	gene_id "v3:1344000"; transcript_id "SRR11094274.238649_Pf3D7_08";	-	1	0	0	1	1	1	1	4
Pf3D7_08_v3	1352930	1353585	gene_id "v3:1352000"; transcript_id "SRR11094274.354401_Pf3D7_08";	+	1	0	0	1	1	1	0	3
Pf3D7_08_v3	1353404	1354529	gene_id "0831500"; transcript_id "PF3D7_0831500.1_PF3D7";	+	1	0	0	0	1	0	0	1
Pf3D7_08_v3	1363363	1364149	gene_id "v3:1363000"; transcript_id "SRR11094274.218704_Pf3D7_08";	+	1	0	0	1	0	0	0	1
Pf3D7_08_v3	1364280	1364432	gene_id "v3:1364000"; transcript_id "SRR11094274.132901_Pf3D7_08";	+	0	0	1	1	0	0	0	1
Pf3D7_08_v3	1364760	1366054	gene_id "v3:1364000"; transcript_id "SRR11094274.287182_Pf3D7_08";	-	1	0	0	0	0	0	1	1
Pf3D7_08_v3	1365051	1367869	gene_id "0831700"; transcript_id "SRR11094274.450339_PF3D7";	-	1	0	0	1	1	1	1	4
Pf3D7_08_v3	1366911	1369283	gene_id "v3:1366000"; transcript_id "SRR11094274.231844_Pf3D7_08";	-	1	0	0	0	0	1	1	2
Pf3D7_08_v3	1368617	1369438	gene_id "v3:1368000"; transcript_id "SRR11094274.131035_Pf3D7_08";	-	0	0	1	0	1	1	0	2
Pf3D7_08_v3	1373805	1375312	gene_id "0831800"; transcript_id "PF3D7_0831800.1_PF3D7";	-	1	0	0	1	0	1	0	2
Pf3D7_08_v3	1374195	1375871	gene_id "v3:1374000"; transcript_id "SRR11094274.280389_Pf3D7_08";	-	1	0	0	1	1	1	0	3
Pf3D7_08_v3	1374262	1375950	gene_id "0831800"; transcript_id "SRR11094274.135999_PF3D7";	-	1	0	0	1	1	1	0	3
Pf3D7_08_v3	1374474	1375876	gene_id "0831800"; transcript_id "SRR11094274.129262_PF3D7";	-	1	0	0	1	1	1	0	3
Pf3D7_08_v3	1374618	1375836	gene_id "0831800"; transcript_id "SRR11094274.177567_PF3D7";	-	1	0	0	0	1	1	0	2
Pf3D7_08_v3	1375441	1375821	gene_id "v3:1375000"; transcript_id "SRR11094274.288278_Pf3D7_08";	+	0	0	1	0	1	0	0	1
Pf3D7_08_v3	1378050	1378541	gene_id "v3:1378000"; transcript_id "SRR11094274.10028_Pf3D7_08";	+	0	0	1	1	0	0	0	1
Pf3D7_08_v3	1392855	1393865	gene_id "v3:1392000"; transcript_id "SRR11094274.346392_Pf3D7_08";	+	1	0	0	1	1	0	1	3
Pf3D7_09_v3	80285	81405	gene_id "v3:80000"; transcript_id "SRR11094274.342026_Pf3D7_09";	+	0	0	1	1	0	0	0	1
Pf3D7_09_v3	81304	83246	gene_id "0901700"; transcript_id "SRR11094274.60036_PF3D7";	-	1	0	0	0	0	1	0	1
Pf3D7_09_v3	81367	83278	gene_id "0901700"; transcript_id "PF3D7_0901700.1_PF3D7";	-	1	0	0	0	0	1	0	1
Pf3D7_09_v3	106254	107305	gene_id "0902400"; transcript_id "SRR11094274.428661_PF3D7";	-	1	0	0	1	0	0	0	1
Pf3D7_09_v3	110446	111914	gene_id "0902500"; transcript_id "SRR11094274.264891_PF3D7";	-	1	0	0	0	1	1	1	3
Pf3D7_09_v3	118660	120025	gene_id "v3:118000"; transcript_id "SRR11094274.100697_Pf3D7_09";	-	1	0	0	1	0	0	0	1
Pf3D7_09_v3	121647	123004	gene_id "v3:121000"; transcript_id "SRR11094274.359124_Pf3D7_09";	-	1	0	0	1	0	0	0	1
Pf3D7_09_v3	123356	125208	gene_id "0902800"; transcript_id "PF3D7_0902800.1_PF3D7";	-	1	0	0	1	0	1	0	2
Pf3D7_09_v3	124147	125302	gene_id "v3:124000"; transcript_id "SRR11094274.414802_Pf3D7_09";	-	1	0	0	0	1	0	0	1
Pf3D7_09_v3	129893	130848	gene_id "0903100"; transcript_id "PF3D7_0903100.1_PF3D7";	-	1	0	0	1	0	0	0	1
Pf3D7_09_v3	133100	135655	gene_id "0903200"; transcript_id "PF3D7_0903200.1_PF3D7";	-	1	0	0	0	0	0	1	1
Pf3D7_09_v3	133100	134748	gene_id "0903200"; transcript_id "SRR11094274.200617_PF3D7";	-	1	0	0	0	0	0	1	1
Pf3D7_09_v3	133100	134551	gene_id "0903200"; transcript_id "SRR11094274.67961_PF3D7";	-	1	0	0	1	0	0	1	2
Pf3D7_09_v3	133100	134954	gene_id "0903200"; transcript_id "SRR11094274.444031_PF3D7";	-	1	0	0	1	0	0	0	1
Pf3D7_09_v3	133151	135402	gene_id "0903200"; transcript_id "SRR11094274.182936_PF3D7";	-	1	0	0	0	1	1	1	3
Pf3D7_09_v3	136818	137969	gene_id "v3:136000"; transcript_id "SRR11094274.153719_Pf3D7_09";	-	0	0	1	1	0	0	1	2
Pf3D7_09_v3	144795	146992	gene_id "v3:144000"; transcript_id "SRR11094274.66733_Pf3D7_09";	+	1	0	0	0	1	0	0	1
Pf3D7_09_v3	151358	152540	gene_id "0903400"; transcript_id "PF3D7_0903400.1_PF3D7";	-	1	0	0	1	0	0	0	1
Pf3D7_09_v3	151481	151886	gene_id "v3:151000"; transcript_id "SRR11094274.247351_Pf3D7_09";	-	1	0	0	1	0	0	0	1
Pf3D7_09_v3	157808	159686	gene_id "v3:157000"; transcript_id "SRR11094274.304238_Pf3D7_09";	-	1	0	0	1	0	0	0	1
Pf3D7_09_v3	172670	173389	gene_id "v3:172000"; transcript_id "SRR11094274.301083_Pf3D7_09";	+	1	0	0	1	0	0	0	1
Pf3D7_09_v3	185413	186240	gene_id "0903900"; transcript_id "SRR11094274.34480_PF3D7";	+	1	0	0	0	0	1	0	1
Pf3D7_09_v3	185576	186581	gene_id "0903900"; transcript_id "PF3D7_0903900.1_PF3D7";	+	1	0	0	0	1	1	1	3
Pf3D7_09_v3	186948	188710	gene_id "0904000"; transcript_id "SRR11094274.266367_PF3D7";	-	1	0	0	0	1	0	0	1
Pf3D7_09_v3	188111	189436	gene_id "v3:188000"; transcript_id "SRR11094274.237600_Pf3D7_09";	-	1	0	0	1	1	0	0	2
Pf3D7_09_v3	190678	191812	gene_id "0904100"; transcript_id "SRR11094274.31934_PF3D7";	-	1	0	0	1	0	0	0	1
Pf3D7_09_v3	207884	209030	gene_id "v3:207000"; transcript_id "SRR11094274.44723_Pf3D7_09";	-	1	0	0	1	0	0	0	1
Pf3D7_09_v3	213038	214285	gene_id "v3:213000"; transcript_id "SRR11094274.155936_Pf3D7_09";	+	1	0	0	1	1	0	0	2
Pf3D7_09_v3	218213	219553	gene_id "0904700"; transcript_id "PF3D7_0904700.1_PF3D7";	-	1	0	0	0	1	0	1	2
Pf3D7_09_v3	222103	224640	gene_id "0904800"; transcript_id "PF3D7_0904800.1_PF3D7";	+	1	0	0	0	1	1	1	3
Pf3D7_09_v3	226301	227686	gene_id "v3:226000"; transcript_id "SRR11094274.196994_Pf3D7_09";	-	1	0	0	1	0	0	0	1
Pf3D7_09_v3	233934	235528	gene_id "0905000"; transcript_id "SRR11094274.400389_PF3D7";	-	1	0	0	0	0	0	1	1
Pf3D7_09_v3	270464	274001	gene_id "0905400"; transcript_id "SRR11094274.387298_PF3D7";	-	1	0	0	0	1	0	0	1
Pf3D7_09_v3	271280	275311	gene_id "0905400"; transcript_id "SRR11094274.44231_PF3D7";	-	1	0	0	1	0	0	0	1
Pf3D7_09_v3	271820	274569	gene_id "0905400"; transcript_id "SRR11094274.292426_PF3D7";	-	1	0	0	1	1	1	1	4
Pf3D7_09_v3	271878	275587	gene_id "0905400"; transcript_id "SRR11094274.432842_PF3D7";	-	1	0	0	0	1	1	0	2
Pf3D7_09_v3	272101	273547	gene_id "0905400"; transcript_id "SRR11094274.94858_PF3D7";	-	1	0	0	0	1	1	0	2
Pf3D7_09_v3	278061	279521	gene_id "v3:278000"; transcript_id "SRR11094274.135855_Pf3D7_09";	+	1	0	0	1	0	0	0	1
Pf3D7_09_v3	283883	286810	gene_id "0905700"; transcript_id "PF3D7_0905700.1_PF3D7";	-	1	1	0	1	0	0	0	1
Pf3D7_09_v3	307117	308880	gene_id "0906200"; transcript_id "SRR11094274.139473_PF3D7";	-	1	0	0	1	0	0	0	1
Pf3D7_09_v3	307716	309313	gene_id "v3:307000"; transcript_id "SRR11094274.449962_Pf3D7_09";	-	1	0	0	0	0	1	1	2
Pf3D7_09_v3	318809	319809	gene_id "v3:318000"; transcript_id "SRR11094274.409400_Pf3D7_09";	+	1	0	0	1	0	0	0	1
Pf3D7_09_v3	319068	319915	gene_id "v3:319000"; transcript_id "SRR11094274.42701_Pf3D7_09";	+	1	0	0	1	0	0	0	1
Pf3D7_09_v3	330243	332052	gene_id "0906700"; transcript_id "SRR11094274.63096_PF3D7";	-	1	0	0	1	0	0	0	1
Pf3D7_09_v3	345570	347026	gene_id "v3:345000"; transcript_id "SRR11094274.322974_Pf3D7_09";	+	1	0	0	0	1	0	1	2
Pf3D7_09_v3	349821	351226	gene_id "0907300"; transcript_id "SRR11094274.269191_PF3D7";	-	1	0	0	0	0	1	0	1
Pf3D7_09_v3	361573	363114	gene_id "v3:361000"; transcript_id "SRR11094274.146696_Pf3D7_09";	+	1	0	0	1	0	0	0	1
Pf3D7_09_v3	363590	365605	gene_id "v3:363000"; transcript_id "SRR11094274.351796_Pf3D7_09";	-	1	0	0	1	1	1	1	4
Pf3D7_09_v3	366498	367691	gene_id "v3:366000"; transcript_id "SRR11094274.331410_Pf3D7_09";	+	1	0	0	0	0	1	0	1
Pf3D7_09_v3	367628	369021	gene_id "0907900"; transcript_id "SRR11094274.428196_PF3D7";	-	1	0	0	1	0	0	1	2
Pf3D7_09_v3	369811	371921	gene_id "0908000"; transcript_id "PF3D7_0908000.1_PF3D7";	-	1	0	0	1	0	0	0	1
Pf3D7_09_v3	383427	385941	gene_id "0908300"; transcript_id "PF3D7_0908300.1_PF3D7";	-	1	0	0	1	0	0	1	2
Pf3D7_09_v3	387569	389415	gene_id "v3:387000"; transcript_id "SRR11094274.96935_Pf3D7_09";	+	1	0	0	0	1	0	1	2
Pf3D7_09_v3	390186	392434	gene_id "0908500"; transcript_id "SRR11094274.297631_PF3D7";	-	1	0	0	1	0	0	0	1
Pf3D7_09_v3	398738	399863	gene_id "v3:398000"; transcript_id "SRR11094274.402966_Pf3D7_09";	-	1	0	0	1	0	0	0	1
Pf3D7_09_v3	400069	400792	gene_id "v3:400000"; transcript_id "SRR11094274.422143_Pf3D7_09";	-	1	0	0	0	1	0	0	1
Pf3D7_09_v3	401052	403494	gene_id "0908700"; transcript_id "PF3D7_0908700.1_PF3D7";	-	1	0	0	0	1	0	1	2
Pf3D7_09_v3	403967	407266	gene_id "0908800"; transcript_id "PF3D7_0908800.1_PF3D7";	+	1	1	0	0	0	0	1	1
Pf3D7_09_v3	405275	406878	gene_id "v3:405000"; transcript_id "SRR11094274.98864_Pf3D7_09";	-	1	1	0	1	0	0	0	1
Pf3D7_09_v3	405727	406720	gene_id "v3:405000"; transcript_id "SRR11094274.87165_Pf3D7_09";	-	1	1	0	1	0	0	0	1
Pf3D7_09_v3	407973	409008	gene_id "v3:407000"; transcript_id "SRR11094274.319293_Pf3D7_09";	-	1	0	0	1	0	0	0	1
Pf3D7_09_v3	420124	422280	gene_id "0909300"; transcript_id "PF3D7_0909300.1_PF3D7";	-	1	0	0	0	1	1	0	2
Pf3D7_09_v3	432702	435429	gene_id "0909600"; transcript_id "PF3D7_0909600.1_PF3D7";	-	1	0	0	0	1	1	1	3
Pf3D7_09_v3	445435	446277	gene_id "v3:445000"; transcript_id "SRR11094274.161936_Pf3D7_09";	+	1	0	0	1	0	0	0	1
Pf3D7_09_v3	445436	446588	gene_id "0909800"; transcript_id "PF3D7_0909800.1_PF3D7";	+	1	0	0	1	0	0	0	1
Pf3D7_09_v3	448030	449815	gene_id "v3:448000"; transcript_id "SRR11094274.121537_Pf3D7_09";	+	1	0	0	1	0	0	0	1
Pf3D7_09_v3	459175	461359	gene_id "0910100"; transcript_id "SRR11094274.195568_PF3D7";	-	1	0	0	1	0	0	0	1
Pf3D7_09_v3	470721	471974	gene_id "v3:470000"; transcript_id "SRR11094274.279858_Pf3D7_09";	+	1	0	0	1	0	0	0	1
Pf3D7_09_v3	471828	474047	gene_id "v3:471000"; transcript_id "SRR11094274.8628_Pf3D7_09";	+	1	0	0	1	0	0	0	1
Pf3D7_09_v3	473341	474196	gene_id "v3:473000"; transcript_id "SRR11094274.80544_Pf3D7_09";	+	1	0	0	1	0	0	0	1
Pf3D7_09_v3	475455	478337	gene_id "v3:475000"; transcript_id "SRR11094274.278338_Pf3D7_09";	+	1	1	0	0	0	1	1	2
Pf3D7_09_v3	476600	477642	gene_id "v3:476000"; transcript_id "SRR11094274.143749_Pf3D7_09";	+	1	0	0	1	0	0	0	1
Pf3D7_09_v3	477467	478903	gene_id "v3:477000"; transcript_id "SRR11094274.97934_Pf3D7_09";	-	1	0	0	1	0	0	0	1
Pf3D7_09_v3	493799	495639	gene_id "0910800"; transcript_id "SRR11094274.133412_PF3D7";	+	1	0	0	1	1	1	0	3
Pf3D7_09_v3	494527	495895	gene_id "v3:494000"; transcript_id "SRR11094274.454357_Pf3D7_09";	+	1	0	0	0	0	0	1	1
Pf3D7_09_v3	496297	498114	gene_id "v3:496000"; transcript_id "SRR11094274.384532_Pf3D7_09";	-	1	0	0	0	0	0	1	1
Pf3D7_09_v3	499783	502154	gene_id "0911000"; transcript_id "SRR11094274.311571_PF3D7";	+	1	0	0	0	0	1	0	1
Pf3D7_09_v3	499920	501328	gene_id "0911000"; transcript_id "SRR11094274.108349_PF3D7";	+	1	0	0	0	1	1	1	3
Pf3D7_09_v3	501258	503372	gene_id "0911000"; transcript_id "SRR11094274.140435_PF3D7";	+	1	0	0	1	0	0	0	1
Pf3D7_09_v3	504234	506362	gene_id "v3:504000"; transcript_id "SRR11094274.432664_Pf3D7_09";	+	1	0	0	1	0	0	0	1
Pf3D7_09_v3	521774	523273	gene_id "v3:521000"; transcript_id "SRR11094274.380681_Pf3D7_09";	-	1	0	0	0	0	0	1	1
Pf3D7_09_v3	529031	530541	gene_id "v3:529000"; transcript_id "SRR11094274.189926_Pf3D7_09";	+	1	0	0	1	1	0	0	2
Pf3D7_09_v3	531794	532798	gene_id "v3:531000"; transcript_id "SRR11094274.210706_Pf3D7_09";	+	1	0	0	1	0	0	0	1
Pf3D7_09_v3	532464	535829	gene_id "v3:532000"; transcript_id "SRR11094274.38530_Pf3D7_09";	+	1	0	0	1	1	0	0	2
Pf3D7_09_v3	538440	540124	gene_id "0911900"; transcript_id "PF3D7_0911900.1_PF3D7";	-	1	0	0	0	0	1	0	1
Pf3D7_09_v3	547928	548580	gene_id "v3:547000"; transcript_id "SRR11094274.20678_Pf3D7_09";	-	1	0	0	0	1	0	1	2
Pf3D7_09_v3	552669	553582	gene_id "v3:552000"; transcript_id "SRR11094274.350340_Pf3D7_09";	-	1	0	0	1	0	1	1	3
Pf3D7_09_v3	556097	558636	gene_id "0912500"; transcript_id "PF3D7_0912500.1_PF3D7";	+	1	0	0	0	1	0	0	1
Pf3D7_09_v3	562411	563160	gene_id "v3:562000"; transcript_id "SRR11094274.339383_Pf3D7_09";	+	1	0	0	1	0	0	0	1
Pf3D7_09_v3	566824	567803	gene_id "v3:566000"; transcript_id "SRR11094274.214752_Pf3D7_09";	+	1	0	0	1	0	0	1	2
Pf3D7_09_v3	568783	570438	gene_id "0913000"; transcript_id "PF3D7_0913000.1_PF3D7";	-	1	0	0	0	1	0	0	1
Pf3D7_09_v3	568786	570494	gene_id "0913000"; transcript_id "SRR11094274.22490_PF3D7";	-	1	0	0	0	1	0	0	1
Pf3D7_09_v3	568885	570154	gene_id "v3:568000"; transcript_id "SRR11094274.113357_Pf3D7_09";	-	1	0	0	0	1	1	1	3
Pf3D7_09_v3	575539	576847	gene_id "v3:575000"; transcript_id "SRR11094274.350451_Pf3D7_09";	+	1	0	0	0	0	0	1	1
Pf3D7_09_v3	575987	576730	gene_id "v3:575000"; transcript_id "SRR11094274.415213_Pf3D7_09";	+	1	0	0	0	0	0	1	1
Pf3D7_09_v3	576799	578112	gene_id "v3:576000"; transcript_id "SRR11094274.40595_Pf3D7_09";	-	1	0	0	1	0	0	0	1
Pf3D7_09_v3	580121	580707	gene_id "v3:580000"; transcript_id "SRR11094274.447984_Pf3D7_09";	+	0	0	1	0	1	0	1	2
Pf3D7_09_v3	583503	584319	gene_id "v3:583000"; transcript_id "SRR11094274.114451_Pf3D7_09";	-	1	0	0	0	0	0	1	1
Pf3D7_09_v3	592072	593515	gene_id "v3:592000"; transcript_id "SRR11094274.85260_Pf3D7_09";	+	1	0	0	1	1	1	1	4
Pf3D7_09_v3	592084	593171	gene_id "v3:592000"; transcript_id "SRR11094274.17197_Pf3D7_09";	+	1	0	0	0	1	0	0	1
Pf3D7_09_v3	612601	615630	gene_id "0914300"; transcript_id "PF3D7_0914300.1_PF3D7";	-	1	0	0	1	0	0	0	1
Pf3D7_09_v3	617307	619156	gene_id "0914400"; transcript_id "SRR11094274.106706_PF3D7";	+	1	0	0	0	1	0	0	1
Pf3D7_09_v3	627250	628415	gene_id "0914600"; transcript_id "PF3D7_0914600.1_PF3D7";	+	1	0	0	1	0	0	0	1
Pf3D7_09_v3	633201	634876	gene_id "v3:633000"; transcript_id "SRR11094274.96151_Pf3D7_09";	-	1	0	0	1	0	0	0	1
Pf3D7_09_v3	638404	639234	gene_id "v3:638000"; transcript_id "SRR11094274.444396_Pf3D7_09";	+	1	0	0	1	0	0	0	1
Pf3D7_09_v3	649955	650858	gene_id "v3:649000"; transcript_id "SRR11094274.145402_Pf3D7_09";	-	1	0	0	0	0	0	1	1
Pf3D7_09_v3	653667	655386	gene_id "v3:653000"; transcript_id "SRR11094274.102030_Pf3D7_09";	-	1	0	0	1	0	0	0	1
Pf3D7_09_v3	658430	660069	gene_id "v3:658000"; transcript_id "SRR11094274.431869_Pf3D7_09";	+	1	0	0	1	0	0	0	1
Pf3D7_09_v3	660012	661171	gene_id "0915600"; transcript_id "SRR11094274.11039_PF3D7";	+	1	0	0	1	0	1	0	2
Pf3D7_09_v3	661146	661720	gene_id "v3:661000"; transcript_id "SRR11094274.167883_Pf3D7_09";	-	1	0	0	1	0	0	0	1
Pf3D7_09_v3	661761	662777	gene_id "0915700"; transcript_id "PF3D7_0915700.1_PF3D7";	-	1	0	0	1	0	0	0	1
Pf3D7_09_v3	665555	666701	gene_id "v3:665000"; transcript_id "SRR11094274.131277_Pf3D7_09";	+	1	0	0	0	0	1	0	1
Pf3D7_09_v3	674024	675634	gene_id "0916100"; transcript_id "SRR11094274.4436_PF3D7";	+	1	0	0	1	0	0	0	1
Pf3D7_09_v3	675819	678599	gene_id "0916200"; transcript_id "PF3D7_0916200.1_PF3D7";	+	1	0	0	1	0	0	0	1
Pf3D7_09_v3	691200	691863	gene_id "v3:691000"; transcript_id "SRR11094274.10778_Pf3D7_09";	-	1	0	0	1	0	0	0	1
Pf3D7_09_v3	691378	693617	gene_id "0916500"; transcript_id "PF3D7_0916500.1_PF3D7";	-	1	0	0	0	1	0	1	2
Pf3D7_09_v3	694527	695450	gene_id "0916600"; transcript_id "SRR11094274.2786_PF3D7";	-	1	0	0	0	1	0	1	2
Pf3D7_09_v3	696178	698725	gene_id "v3:696000"; transcript_id "SRR11094274.246770_Pf3D7_09";	-	1	0	0	1	0	0	0	1
Pf3D7_09_v3	699505	700574	gene_id "v3:699000"; transcript_id "SRR11094274.21111_Pf3D7_09";	-	0	0	1	0	1	1	0	2
Pf3D7_09_v3	703106	704460	gene_id "v3:703000"; transcript_id "SRR11094274.163792_Pf3D7_09";	+	1	0	0	1	0	1	1	3
Pf3D7_09_v3	703119	705063	gene_id "v3:703000"; transcript_id "SRR11094274.105056_Pf3D7_09";	+	1	0	0	1	0	1	1	3
Pf3D7_09_v3	703168	704334	gene_id "v3:703000"; transcript_id "SRR11094274.393063_Pf3D7_09";	+	1	0	0	1	0	1	0	2
Pf3D7_09_v3	704769	706107	gene_id "v3:704000"; transcript_id "SRR11094274.406477_Pf3D7_09";	+	1	0	0	1	0	1	0	2
Pf3D7_09_v3	704953	706156	gene_id "v3:704000"; transcript_id "SRR11094274.342314_Pf3D7_09";	+	1	0	0	0	1	1	1	3
Pf3D7_09_v3	707750	711576	gene_id "v3:707000"; transcript_id "SRR11094274.437767_Pf3D7_09";	-	1	0	0	1	0	0	0	1
Pf3D7_09_v3	718090	718961	gene_id "v3:718000"; transcript_id "SRR11094274.325591_Pf3D7_09";	+	1	0	0	0	0	1	0	1
Pf3D7_09_v3	718464	720493	gene_id "v3:718000"; transcript_id "SRR11094274.383104_Pf3D7_09";	+	1	0	0	1	0	0	0	1
Pf3D7_09_v3	720395	720710	gene_id "v3:720000"; transcript_id "SRR11094274.213753_Pf3D7_09";	+	0	0	1	1	0	0	0	1
Pf3D7_09_v3	729253	730756	gene_id "v3:729000"; transcript_id "SRR11094274.251091_Pf3D7_09";	-	1	0	0	1	0	0	0	1
Pf3D7_09_v3	729434	731318	gene_id "v3:729000"; transcript_id "SRR11094274.324130_Pf3D7_09";	-	1	0	0	1	0	0	0	1
Pf3D7_09_v3	730787	732168	gene_id "v3:730000"; transcript_id "SRR11094274.227016_Pf3D7_09";	-	1	0	0	1	0	0	0	1
Pf3D7_09_v3	736199	736336	gene_id "v3:736000"; transcript_id "SRR11094274.421642_Pf3D7_09";	-	0	0	1	1	0	0	1	2
Pf3D7_09_v3	737502	738905	gene_id "0917900"; transcript_id "PF3D7_0917900.1_PF3D7";	+	1	0	0	0	0	1	0	1
Pf3D7_09_v3	738430	741117	gene_id "v3:738000"; transcript_id "SRR11094274.9063_Pf3D7_09";	+	1	0	0	0	1	0	1	2
Pf3D7_09_v3	739219	741105	gene_id "v3:739000"; transcript_id "SRR11094274.39451_Pf3D7_09";	+	1	0	0	0	1	0	0	1
Pf3D7_09_v3	739511	741111	gene_id "v3:739000"; transcript_id "SRR11094274.420226_Pf3D7_09";	+	1	0	0	0	0	0	1	1
Pf3D7_09_v3	739787	741080	gene_id "v3:739000"; transcript_id "SRR11094274.129438_Pf3D7_09";	+	1	0	0	1	1	0	0	2
Pf3D7_09_v3	742164	743826	gene_id "0918000"; transcript_id "SRR11094274.210194_PF3D7";	-	1	0	0	0	1	0	1	2
Pf3D7_09_v3	743414	745028	gene_id "v3:743000"; transcript_id "SRR11094274.29042_Pf3D7_09";	-	1	0	0	0	1	0	0	1
Pf3D7_09_v3	745986	749172	gene_id "0918100"; transcript_id "SRR11094274.220137_PF3D7";	+	1	1	0	1	0	0	0	1
Pf3D7_09_v3	746752	749181	gene_id "0918100"; transcript_id "SRR11094274.71327_PF3D7";	+	1	1	0	0	0	0	1	1
Pf3D7_09_v3	747103	749256	gene_id "0918100"; transcript_id "PF3D7_0918100.1_PF3D7";	+	1	1	0	1	1	0	0	2
Pf3D7_09_v3	747355	749175	gene_id "0918100"; transcript_id "SRR11094274.215756_PF3D7";	+	1	1	0	1	0	0	0	1
Pf3D7_09_v3	748164	750774	gene_id "0918200"; transcript_id "SRR11094274.425584_PF3D7";	-	1	1	0	1	1	0	1	3
Pf3D7_09_v3	752195	752872	gene_id "v3:752000"; transcript_id "SRR11094274.157335_Pf3D7_09";	-	1	0	0	1	1	1	1	4
Pf3D7_09_v3	758854	760926	gene_id "v3:758000"; transcript_id "SRR11094274.218474_Pf3D7_09";	-	0	1	0	1	0	1	1	3
Pf3D7_09_v3	758877	760938	gene_id "v3:758000"; transcript_id "SRR11094274.68999_Pf3D7_09";	-	0	1	0	1	0	0	1	2
Pf3D7_09_v3	761853	764003	gene_id "v3:761000"; transcript_id "SRR11094274.94586_Pf3D7_09";	+	0	0	1	1	0	0	0	1
Pf3D7_09_v3	762382	763574	gene_id "v3:762000"; transcript_id "SRR11094274.451405_Pf3D7_09";	+	0	0	1	1	0	0	0	1
Pf3D7_09_v3	762415	764072	gene_id "v3:762000"; transcript_id "SRR11094274.369114_Pf3D7_09";	+	0	0	1	1	0	0	0	1
Pf3D7_09_v3	762464	764072	gene_id "v3:762000"; transcript_id "SRR11094274.233704_Pf3D7_09";	+	0	0	1	0	0	0	1	1
Pf3D7_09_v3	763241	763916	gene_id "v3:763000"; transcript_id "SRR11094274.16003_Pf3D7_09";	+	0	0	1	1	0	0	0	1
Pf3D7_09_v3	772216	773173	gene_id "v3:772000"; transcript_id "SRR11094274.208122_Pf3D7_09";	-	1	0	0	1	0	0	0	1
Pf3D7_09_v3	780978	783083	gene_id "0919000"; transcript_id "SRR11094274.182799_PF3D7";	-	1	0	0	1	0	0	1	2
Pf3D7_09_v3	780985	782998	gene_id "0919000"; transcript_id "SRR11094274.87878_PF3D7";	-	1	0	0	1	1	0	1	3
Pf3D7_09_v3	780985	782053	gene_id "v3:780000"; transcript_id "SRR11094274.166651_Pf3D7_09";	-	1	0	0	1	0	0	1	2
Pf3D7_09_v3	780985	783008	gene_id "0919000"; transcript_id "SRR11094274.389847_PF3D7";	-	1	0	0	0	1	0	0	1
Pf3D7_09_v3	781002	782736	gene_id "0919000"; transcript_id "SRR11094274.282060_PF3D7";	-	1	0	0	0	1	0	0	1
Pf3D7_09_v3	781003	783027	gene_id "0919000"; transcript_id "SRR11094274.414686_PF3D7";	-	1	0	0	0	1	0	0	1
Pf3D7_09_v3	781007	783056	gene_id "0919000"; transcript_id "SRR11094274.305354_PF3D7";	-	1	0	0	0	1	0	0	1
Pf3D7_09_v3	781018	781752	gene_id "v3:781000"; transcript_id "SRR11094274.308980_Pf3D7_09";	-	1	0	0	0	1	0	0	1
Pf3D7_09_v3	781020	781816	gene_id "v3:781000"; transcript_id "SRR11094274.195799_Pf3D7_09";	-	1	0	0	1	1	1	1	4
Pf3D7_09_v3	781058	782894	gene_id "0919000"; transcript_id "SRR11094274.153604_PF3D7";	-	1	0	0	0	1	1	1	3
Pf3D7_09_v3	781062	782067	gene_id "v3:781000"; transcript_id "SRR11094274.406541_Pf3D7_09";	-	1	0	0	0	1	1	1	3
Pf3D7_09_v3	781076	781859	gene_id "v3:781000"; transcript_id "SRR11094274.357203_Pf3D7_09";	-	1	0	0	0	1	0	0	1
Pf3D7_09_v3	781153	783179	gene_id "0919000"; transcript_id "SRR11094274.366359_PF3D7";	-	1	0	0	0	0	1	0	1
Pf3D7_09_v3	784341	785177	gene_id "v3:784000"; transcript_id "SRR11094274.5318_Pf3D7_09";	-	0	0	1	1	0	0	0	1
Pf3D7_09_v3	784655	785340	gene_id "v3:784000"; transcript_id "SRR11094274.247160_Pf3D7_09";	-	0	0	1	1	1	1	1	4
Pf3D7_09_v3	785965	788211	gene_id "0919100"; transcript_id "SRR11094274.427680_PF3D7";	+	1	0	0	0	1	0	1	2
Pf3D7_09_v3	788095	789089	gene_id "v3:788000"; transcript_id "SRR11094274.135494_Pf3D7_09";	+	1	0	0	1	0	0	0	1
Pf3D7_09_v3	791264	792102	gene_id "v3:791000"; transcript_id "SRR11094274.434269_Pf3D7_09";	+	0	0	1	1	0	0	0	1
Pf3D7_09_v3	792912	794109	gene_id "0919300"; transcript_id "PF3D7_0919300.1_PF3D7";	+	1	0	0	1	0	1	1	3
Pf3D7_09_v3	795330	795902	gene_id "v3:795000"; transcript_id "SRR11094274.4063_Pf3D7_09";	+	1	0	0	0	0	0	1	1
Pf3D7_09_v3	795731	796187	gene_id "v3:795000"; transcript_id "SRR11094274.282842_Pf3D7_09";	+	1	0	0	1	0	0	0	1
Pf3D7_09_v3	799711	800347	gene_id "v3:799000"; transcript_id "SRR11094274.40890_Pf3D7_09";	+	1	0	0	1	0	0	0	1
Pf3D7_09_v3	802870	803987	gene_id "0919700"; transcript_id "SRR11094274.27343_PF3D7";	+	1	0	0	1	0	0	0	1
Pf3D7_09_v3	806904	808094	gene_id "0919800"; transcript_id "PF3D7_0919800.1_PF3D7";	-	1	0	0	1	1	1	0	3
Pf3D7_09_v3	825127	827297	gene_id "0920100"; transcript_id "PF3D7_0920100.1_PF3D7";	-	1	0	0	0	1	0	1	2
Pf3D7_09_v3	825475	826032	gene_id "v3:825000"; transcript_id "SRR11094274.152956_Pf3D7_09";	+	0	1	0	0	0	0	1	1
Pf3D7_09_v3	831545	832838	gene_id "0920300"; transcript_id "SRR11094274.149518_PF3D7";	+	1	0	0	1	0	0	0	1
Pf3D7_09_v3	837102	838677	gene_id "v3:837000"; transcript_id "SRR11094274.196159_Pf3D7_09";	+	1	0	0	1	0	0	0	1
Pf3D7_09_v3	837713	839027	gene_id "v3:837000"; transcript_id "SRR11094274.432284_Pf3D7_09";	+	1	0	0	1	0	0	0	1
Pf3D7_09_v3	838456	839980	gene_id "v3:838000"; transcript_id "SRR11094274.294075_Pf3D7_09";	+	1	0	0	1	0	0	0	1
Pf3D7_09_v3	840399	842373	gene_id "0920500"; transcript_id "SRR11094274.226268_PF3D7";	+	1	0	0	1	1	1	1	4
Pf3D7_09_v3	840422	842615	gene_id "0920500"; transcript_id "PF3D7_0920500.1_PF3D7";	+	1	0	0	1	1	1	1	4
Pf3D7_09_v3	841077	842386	gene_id "v3:841000"; transcript_id "SRR11094274.329986_Pf3D7_09";	+	1	0	0	1	0	0	0	1
Pf3D7_09_v3	850777	851814	gene_id "v3:850000"; transcript_id "SRR11094274.326054_Pf3D7_09";	+	1	0	0	1	0	0	0	1
Pf3D7_09_v3	853966	854747	gene_id "v3:853000"; transcript_id "SRR11094274.140866_Pf3D7_09";	-	1	0	0	0	1	1	1	3
Pf3D7_09_v3	855173	856801	gene_id "v3:855000"; transcript_id "SRR11094274.370422_Pf3D7_09";	+	1	0	0	0	1	1	1	3
Pf3D7_09_v3	855844	857680	gene_id "0920900"; transcript_id "PF3D7_0920900.1_PF3D7";	+	1	1	0	1	0	0	0	1
Pf3D7_09_v3	857321	859376	gene_id "0921000"; transcript_id "SRR11094274.405205_PF3D7";	-	1	0	0	0	1	1	1	3
Pf3D7_09_v3	857324	858950	gene_id "0921000"; transcript_id "SRR11094274.154611_PF3D7";	-	1	0	0	0	1	1	1	3
Pf3D7_09_v3	857352	859254	gene_id "0921000"; transcript_id "SRR11094274.309864_PF3D7";	-	1	0	0	0	1	0	0	1
Pf3D7_09_v3	857369	859311	gene_id "0921000"; transcript_id "PF3D7_0921000.1_PF3D7";	-	1	0	0	0	1	1	0	2
Pf3D7_09_v3	857369	858627	gene_id "0921000"; transcript_id "SRR11094274.93399_PF3D7";	-	1	0	0	0	1	0	0	1
Pf3D7_09_v3	857371	859319	gene_id "0921000"; transcript_id "SRR11094274.276241_PF3D7";	-	1	0	0	0	1	1	1	3
Pf3D7_09_v3	857607	859111	gene_id "0921000"; transcript_id "SRR11094274.453998_PF3D7";	-	1	0	0	0	0	0	1	1
Pf3D7_09_v3	860989	863336	gene_id "0921100"; transcript_id "SRR11094274.232706_PF3D7";	+	1	1	0	0	0	1	0	1
Pf3D7_09_v3	864144	865885	gene_id "v3:864000"; transcript_id "SRR11094274.287308_Pf3D7_09";	-	1	0	0	1	0	0	0	1
Pf3D7_09_v3	873617	875089	gene_id "0921400"; transcript_id "PF3D7_0921400.1_PF3D7";	-	1	0	0	0	0	0	1	1
Pf3D7_09_v3	883237	883639	gene_id "v3:883000"; transcript_id "SRR11094274.433485_Pf3D7_09";	-	1	0	0	1	0	0	0	1
Pf3D7_09_v3	884470	885889	gene_id "v3:884000"; transcript_id "SRR11094274.135981_Pf3D7_09";	-	1	0	0	0	1	0	1	2
Pf3D7_09_v3	888231	889498	gene_id "0921900"; transcript_id "SRR11094274.90171_PF3D7";	+	1	0	0	0	1	1	1	3
Pf3D7_09_v3	888304	889498	gene_id "0921900"; transcript_id "SRR11094274.427694_PF3D7";	+	1	0	0	0	1	1	1	3
Pf3D7_09_v3	894860	897330	gene_id "v3:894000"; transcript_id "SRR11094274.451027_Pf3D7_09";	+	1	0	0	0	0	1	1	2
Pf3D7_09_v3	900560	901220	gene_id "v3:900000"; transcript_id "SRR11094274.90954_Pf3D7_09";	-	0	0	1	0	0	0	1	1
Pf3D7_09_v3	902574	903375	gene_id "v3:902000"; transcript_id "SRR11094274.197626_Pf3D7_09";	+	1	0	0	0	1	1	1	3
Pf3D7_09_v3	904370	905898	gene_id "v3:904000"; transcript_id "SRR11094274.11960_Pf3D7_09";	+	1	0	0	0	0	0	1	1
Pf3D7_09_v3	913217	913758	gene_id "v3:913000"; transcript_id "SRR11094274.312708_Pf3D7_09";	+	1	0	0	0	1	0	0	1
Pf3D7_09_v3	913416	914054	gene_id "v3:913000"; transcript_id "SRR11094274.453737_Pf3D7_09";	+	1	0	0	1	1	0	0	2
Pf3D7_09_v3	913685	915025	gene_id "v3:913000"; transcript_id "SRR11094274.426155_Pf3D7_09";	+	1	0	0	1	0	0	1	2
Pf3D7_09_v3	916987	918934	gene_id "0922600"; transcript_id "SRR11094274.85975_PF3D7";	+	1	0	0	1	0	0	0	1
Pf3D7_09_v3	918991	921575	gene_id "0922700"; transcript_id "PF3D7_0922700.1_PF3D7";	-	1	0	0	1	0	0	1	2
Pf3D7_09_v3	936363	938503	gene_id "0922900"; transcript_id "PF3D7_0922900.1_PF3D7";	-	1	0	0	1	0	1	0	2
Pf3D7_09_v3	939111	940889	gene_id "0923000"; transcript_id "SRR11094274.129728_PF3D7";	-	1	0	0	0	0	0	1	1
Pf3D7_09_v3	950190	951937	gene_id "v3:950000"; transcript_id "SRR11094274.433016_Pf3D7_09";	+	1	0	0	0	0	1	1	2
Pf3D7_09_v3	951645	953785	gene_id "v3:951000"; transcript_id "SRR11094274.50949_Pf3D7_09";	+	1	0	0	1	0	0	0	1
Pf3D7_09_v3	952720	954211	gene_id "v3:952000"; transcript_id "SRR11094274.10020_Pf3D7_09";	+	1	0	0	1	0	0	0	1
Pf3D7_09_v3	961688	962854	gene_id "v3:961000"; transcript_id "SRR11094274.278421_Pf3D7_09";	-	1	0	0	0	0	0	1	1
Pf3D7_09_v3	961705	963835	gene_id "0923800"; transcript_id "SRR11094274.100073_PF3D7";	-	1	0	0	0	1	1	1	3
Pf3D7_09_v3	965974	967749	gene_id "0923900"; transcript_id "SRR11094274.218379_PF3D7";	-	1	0	0	1	0	0	0	1
Pf3D7_09_v3	970532	971076	gene_id "v3:970000"; transcript_id "SRR11094274.261809_Pf3D7_09";	-	0	0	1	1	0	0	0	1
Pf3D7_09_v3	984641	986227	gene_id "0924300"; transcript_id "SRR11094274.437991_PF3D7";	-	1	0	0	1	0	0	0	1
Pf3D7_09_v3	991913	993134	gene_id "v3:991000"; transcript_id "SRR11094274.9861_Pf3D7_09";	+	1	0	0	1	0	0	0	1
Pf3D7_09_v3	992847	994966	gene_id "0924500"; transcript_id "SRR11094274.21451_PF3D7";	-	1	1	0	1	0	0	0	1
Pf3D7_09_v3	993718	994220	gene_id "v3:993000"; transcript_id "SRR11094274.336911_Pf3D7_09";	+	0	1	0	1	0	0	0	1
Pf3D7_09_v3	1013017	1014267	gene_id "0925000"; transcript_id "SRR11094274.328560_PF3D7";	+	1	0	0	1	1	0	0	2
Pf3D7_09_v3	1019023	1020931	gene_id "0925300"; transcript_id "SRR11094274.202003_PF3D7";	-	1	0	0	0	1	1	1	3
Pf3D7_09_v3	1026807	1028133	gene_id "0925600"; transcript_id "PF3D7_0925600.1_PF3D7";	+	1	0	0	0	0	1	1	2
Pf3D7_09_v3	1028099	1030404	gene_id "0925700"; transcript_id "SRR11094274.20162_PF3D7";	-	1	0	0	1	0	0	0	1
Pf3D7_09_v3	1037443	1038502	gene_id "v3:1037000"; transcript_id "SRR11094274.234887_Pf3D7_09";	+	1	0	0	1	0	0	0	1
Pf3D7_09_v3	1040486	1041737	gene_id "0925900"; transcript_id "PF3D7_0925900.1_PF3D7";	+	1	0	0	0	1	1	1	3
Pf3D7_09_v3	1041128	1042385	gene_id "v3:1041000"; transcript_id "SRR11094274.179165_Pf3D7_09";	+	1	0	0	1	0	0	0	1
Pf3D7_09_v3	1043355	1045430	gene_id "0926000"; transcript_id "PF3D7_0926000.1_PF3D7";	+	1	0	0	1	0	1	0	2
Pf3D7_09_v3	1045643	1047770	gene_id "v3:1045000"; transcript_id "SRR11094274.125788_Pf3D7_09";	+	1	0	0	1	0	0	0	1
Pf3D7_09_v3	1062053	1062834	gene_id "v3:1062000"; transcript_id "SRR11094274.271151_Pf3D7_09";	+	0	0	1	0	0	1	0	1
Pf3D7_09_v3	1062700	1063387	gene_id "v3:1062000"; transcript_id "SRR11094274.371673_Pf3D7_09";	+	1	0	0	0	1	1	1	3
Pf3D7_09_v3	1074554	1076157	gene_id "v3:1074000"; transcript_id "SRR11094274.133724_Pf3D7_09";	-	1	0	0	1	0	0	0	1
Pf3D7_09_v3	1074566	1075530	gene_id "v3:1074000"; transcript_id "SRR11094274.191555_Pf3D7_09";	-	0	0	1	1	0	0	0	1
Pf3D7_09_v3	1089549	1092611	gene_id "0926700"; transcript_id "SRR11094274.62683_PF3D7";	+	1	0	0	0	0	1	0	1
Pf3D7_09_v3	1089652	1090417	gene_id "v3:1089000"; transcript_id "SRR11094274.314549_Pf3D7_09";	+	1	0	0	1	0	1	0	2
Pf3D7_09_v3	1092109	1092904	gene_id "v3:1092000"; transcript_id "SRR11094274.430653_Pf3D7_09";	+	1	1	0	1	0	0	0	1
Pf3D7_09_v3	1098946	1100239	gene_id "0927000"; transcript_id "PF3D7_0927000.1_PF3D7";	+	1	0	0	0	1	0	1	2
Pf3D7_09_v3	1099388	1100240	gene_id "v3:1099000"; transcript_id "SRR11094274.374551_Pf3D7_09";	+	1	0	0	1	0	0	0	1
Pf3D7_09_v3	1099902	1101182	gene_id "v3:1099000"; transcript_id "SRR11094274.263490_Pf3D7_09";	-	1	0	0	1	0	1	1	3
Pf3D7_09_v3	1112563	1113306	gene_id "v3:1112000"; transcript_id "SRR11094274.99681_Pf3D7_09";	-	0	1	0	1	0	0	0	1
Pf3D7_09_v3	1112601	1113346	gene_id "v3:1112000"; transcript_id "SRR11094274.167518_Pf3D7_09";	-	0	1	0	0	1	0	0	1
Pf3D7_09_v3	1113653	1116318	gene_id "0927300"; transcript_id "SRR11094274.138904_PF3D7";	+	1	0	0	0	1	1	0	2
Pf3D7_09_v3	1120699	1121662	gene_id "v3:1120000"; transcript_id "SRR11094274.162002_Pf3D7_09";	-	1	0	0	0	0	1	0	1
Pf3D7_09_v3	1120816	1122055	gene_id "v3:1120000"; transcript_id "SRR11094274.57664_Pf3D7_09";	-	1	0	0	1	0	1	1	3
Pf3D7_09_v3	1122038	1122516	gene_id "v3:1122000"; transcript_id "SRR11094274.6321_Pf3D7_09";	-	0	0	1	0	0	0	1	1
Pf3D7_09_v3	1126523	1128286	gene_id "0927700"; transcript_id "SRR11094274.322995_PF3D7";	-	1	0	0	0	1	1	1	3
Pf3D7_09_v3	1130451	1131345	gene_id "v3:1130000"; transcript_id "SRR11094274.20916_Pf3D7_09";	-	1	0	0	0	0	0	1	1
[truncated: 2,513 more rows]
