# Supplementary material for: Identifying transcript 5′ capped ends in Plasmodium falciparum
Source: PeerJ. 2021 Aug 25;9:e11983. doi: 10.7717/peerj.11983 (PMC8401752; doi:10.7717/peerj.11983)
Supplement: Supplemental Information 11 — Transcripts were annotated from FLAIR analysis (Tang et al., 2020b) of direct RNA sequencing data (Lee et al., 2021). [file peerj-09-11983-s011.zip]

Archive with 1 entries (1 files):
- Data_S1_transcripts_gtf.gtf
