# Supplementary material for: Identifying transcript 5′ capped ends in Plasmodium falciparum
Source: PeerJ. 2021 Aug 25;9:e11983. doi: 10.7717/peerj.11983 (PMC8401752; doi:10.7717/peerj.11983)
Supplement: Supplemental Information 11 — Transcripts were annotated from FLAIR analysis (Tang et al., 2020b) of direct RNA sequencing data (Lee et al., 2021). [file peerj-09-11983-s011.zip › Data_S1_transcripts_gtf.gtf]

Pf3D7_01_v3	FLAIR	exon	52861	53742	.	+	1	gene_id "v3:52000"; transcript_id "SRR11094274.452847_Pf3D7_01"; exon_number "0";
Pf3D7_01_v3	FLAIR	transcript	52861	53742	.	+	.	gene_id "v3:52000"; transcript_id "SRR11094274.452847_Pf3D7_01";
Pf3D7_01_v3	FLAIR	exon	68892	69564	.	-	1	gene_id "v3:68000"; transcript_id "SRR11094274.71185_Pf3D7_01"; exon_number "0";
Pf3D7_01_v3	FLAIR	transcript	68892	69564	.	-	.	gene_id "v3:68000"; transcript_id "SRR11094274.71185_Pf3D7_01";
Pf3D7_01_v3	FLAIR	exon	99555	99651	.	+	1	gene_id "v3:99000"; transcript_id "SRR11094274.198613_Pf3D7_01"; exon_number "0";
Pf3D7_01_v3	FLAIR	transcript	99555	102190	.	+	.	gene_id "v3:99000"; transcript_id "SRR11094274.198613_Pf3D7_01";
Pf3D7_01_v3	FLAIR	exon	99716	102190	.	+	1	gene_id "v3:99000"; transcript_id "SRR11094274.198613_Pf3D7_01"; exon_number "1";
Pf3D7_01_v3	FLAIR	exon	101114	102241	.	+	60	gene_id "v3:101000"; transcript_id "SRR11094274.233050_Pf3D7_01"; exon_number "0";
Pf3D7_01_v3	FLAIR	transcript	101114	102241	.	+	.	gene_id "v3:101000"; transcript_id "SRR11094274.233050_Pf3D7_01";
Pf3D7_01_v3	FLAIR	exon	102413	102684	.	+	32	gene_id "v3:102000"; transcript_id "SRR11094274.279099_Pf3D7_01"; exon_number "0";
Pf3D7_01_v3	FLAIR	transcript	102413	102684	.	+	.	gene_id "v3:102000"; transcript_id "SRR11094274.279099_Pf3D7_01";
Pf3D7_01_v3	FLAIR	exon	104500	104775	.	+	1	gene_id "0102300"; transcript_id "PF3D7_0102300.1_PF3D7"; exon_number "0";
Pf3D7_01_v3	FLAIR	transcript	104500	105760	.	+	.	gene_id "0102300"; transcript_id "PF3D7_0102300.1_PF3D7";
Pf3D7_01_v3	FLAIR	exon	104928	105760	.	+	1	gene_id "0102300"; transcript_id "PF3D7_0102300.1_PF3D7"; exon_number "1";
Pf3D7_01_v3	FLAIR	exon	109926	110745	.	-	1	gene_id "v3:109000"; transcript_id "SRR11094274.157279_Pf3D7_01"; exon_number "0";
Pf3D7_01_v3	FLAIR	transcript	109926	110745	.	-	.	gene_id "v3:109000"; transcript_id "SRR11094274.157279_Pf3D7_01";
Pf3D7_01_v3	FLAIR	exon	110339	110823	.	-	24	gene_id "0102500"; transcript_id "PF3D7_0102500.1_PF3D7"; exon_number "0";
Pf3D7_01_v3	FLAIR	transcript	110339	111697	.	-	.	gene_id "0102500"; transcript_id "PF3D7_0102500.1_PF3D7";
Pf3D7_01_v3	FLAIR	exon	110836	111319	.	+	1	gene_id "v3:110000"; transcript_id "SRR11094274.125777_Pf3D7_01"; exon_number "0";
Pf3D7_01_v3	FLAIR	transcript	110836	111319	.	+	.	gene_id "v3:110000"; transcript_id "SRR11094274.125777_Pf3D7_01";
Pf3D7_01_v3	FLAIR	exon	110962	111050	.	-	24	gene_id "0102500"; transcript_id "PF3D7_0102500.1_PF3D7"; exon_number "1";
Pf3D7_01_v3	FLAIR	exon	111167	111245	.	-	24	gene_id "0102500"; transcript_id "PF3D7_0102500.1_PF3D7"; exon_number "2";
Pf3D7_01_v3	FLAIR	exon	111338	111697	.	-	24	gene_id "0102500"; transcript_id "PF3D7_0102500.1_PF3D7"; exon_number "3";
Pf3D7_01_v3	FLAIR	exon	112153	112714	.	-	1	gene_id "v3:112000"; transcript_id "SRR11094274.152647_Pf3D7_01"; exon_number "0";
Pf3D7_01_v3	FLAIR	transcript	112153	112714	.	-	.	gene_id "v3:112000"; transcript_id "SRR11094274.152647_Pf3D7_01";
Pf3D7_01_v3	FLAIR	exon	124322	124588	.	+	6	gene_id "0102700"; transcript_id "PF3D7_0102700.1_PF3D7"; exon_number "0";
Pf3D7_01_v3	FLAIR	transcript	124322	126039	.	+	.	gene_id "0102700"; transcript_id "PF3D7_0102700.1_PF3D7";
Pf3D7_01_v3	FLAIR	exon	124726	126039	.	+	6	gene_id "0102700"; transcript_id "PF3D7_0102700.1_PF3D7"; exon_number "1";
Pf3D7_01_v3	FLAIR	exon	126135	127234	.	-	18	gene_id "v3:126000"; transcript_id "SRR11094274.217699_Pf3D7_01"; exon_number "0";
Pf3D7_01_v3	FLAIR	transcript	126135	127234	.	-	.	gene_id "v3:126000"; transcript_id "SRR11094274.217699_Pf3D7_01";
Pf3D7_01_v3	FLAIR	exon	126379	128381	.	-	1	gene_id "0102800"; transcript_id "SRR11094274.105237_PF3D7"; exon_number "0";
Pf3D7_01_v3	FLAIR	transcript	126379	128381	.	-	.	gene_id "0102800"; transcript_id "SRR11094274.105237_PF3D7";
Pf3D7_01_v3	FLAIR	exon	128668	130721	.	-	2	gene_id "0102900"; transcript_id "SRR11094274.250800_PF3D7"; exon_number "0";
Pf3D7_01_v3	FLAIR	transcript	128668	130721	.	-	.	gene_id "0102900"; transcript_id "SRR11094274.250800_PF3D7";
Pf3D7_01_v3	FLAIR	exon	130106	131415	.	-	4	gene_id "v3:130000"; transcript_id "SRR11094274.362006_Pf3D7_01"; exon_number "0";
Pf3D7_01_v3	FLAIR	transcript	130106	131415	.	-	.	gene_id "v3:130000"; transcript_id "SRR11094274.362006_Pf3D7_01";
Pf3D7_01_v3	FLAIR	exon	131489	132153	.	-	12	gene_id "0103000"; transcript_id "SRR11094274.333046_PF3D7"; exon_number "0";
Pf3D7_01_v3	FLAIR	transcript	131489	133737	.	-	.	gene_id "0103000"; transcript_id "SRR11094274.333046_PF3D7";
Pf3D7_01_v3	FLAIR	exon	132281	132355	.	-	12	gene_id "0103000"; transcript_id "SRR11094274.333046_PF3D7"; exon_number "1";
Pf3D7_01_v3	FLAIR	exon	132481	132597	.	-	12	gene_id "0103000"; transcript_id "SRR11094274.333046_PF3D7"; exon_number "2";
Pf3D7_01_v3	FLAIR	exon	132693	132929	.	-	12	gene_id "0103000"; transcript_id "SRR11094274.333046_PF3D7"; exon_number "3";
Pf3D7_01_v3	FLAIR	exon	133017	133115	.	-	12	gene_id "0103000"; transcript_id "SRR11094274.333046_PF3D7"; exon_number "4";
Pf3D7_01_v3	FLAIR	exon	133513	133737	.	-	12	gene_id "0103000"; transcript_id "SRR11094274.333046_PF3D7"; exon_number "5";
Pf3D7_01_v3	FLAIR	exon	140145	141086	.	-	2	gene_id "0103200"; transcript_id "PF3D7_0103200.1_PF3D7"; exon_number "0";
Pf3D7_01_v3	FLAIR	transcript	140145	142343	.	-	.	gene_id "0103200"; transcript_id "PF3D7_0103200.1_PF3D7";
Pf3D7_01_v3	FLAIR	exon	140390	141305	.	+	1	gene_id "v3:140000"; transcript_id "SRR11094274.323992_Pf3D7_01"; exon_number "0";
Pf3D7_01_v3	FLAIR	transcript	140390	141305	.	+	.	gene_id "v3:140000"; transcript_id "SRR11094274.323992_Pf3D7_01";
Pf3D7_01_v3	FLAIR	exon	141300	142619	.	+	9	gene_id "v3:141000"; transcript_id "SRR11094274.163322_Pf3D7_01"; exon_number "0";
Pf3D7_01_v3	FLAIR	transcript	141300	142619	.	+	.	gene_id "v3:141000"; transcript_id "SRR11094274.163322_Pf3D7_01";
Pf3D7_01_v3	FLAIR	exon	141340	142343	.	-	2	gene_id "0103200"; transcript_id "PF3D7_0103200.1_PF3D7"; exon_number "1";
Pf3D7_01_v3	FLAIR	exon	142518	142859	.	+	13	gene_id "v3:142000"; transcript_id "SRR11094274.355388_Pf3D7_01"; exon_number "0";
Pf3D7_01_v3	FLAIR	transcript	142518	142859	.	+	.	gene_id "v3:142000"; transcript_id "SRR11094274.355388_Pf3D7_01";
Pf3D7_01_v3	FLAIR	exon	143367	145905	.	-	2	gene_id "0103300"; transcript_id "SRR11094274.147728_PF3D7"; exon_number "0";
Pf3D7_01_v3	FLAIR	transcript	143367	145905	.	-	.	gene_id "0103300"; transcript_id "SRR11094274.147728_PF3D7";
Pf3D7_01_v3	FLAIR	exon	144432	147794	.	-	4	gene_id "v3:144000"; transcript_id "SRR11094274.9446_Pf3D7_01"; exon_number "0";
Pf3D7_01_v3	FLAIR	transcript	144432	148377	.	-	.	gene_id "v3:144000"; transcript_id "SRR11094274.9446_Pf3D7_01";
Pf3D7_01_v3	FLAIR	exon	145014	146739	.	-	3	gene_id "v3:145000"; transcript_id "SRR11094274.389441_Pf3D7_01"; exon_number "0";
Pf3D7_01_v3	FLAIR	transcript	145014	146739	.	-	.	gene_id "v3:145000"; transcript_id "SRR11094274.389441_Pf3D7_01";
Pf3D7_01_v3	FLAIR	exon	147189	148010	.	-	1	gene_id "v3:147000"; transcript_id "SRR11094274.331156_Pf3D7_01"; exon_number "0";
Pf3D7_01_v3	FLAIR	transcript	147189	148010	.	-	.	gene_id "v3:147000"; transcript_id "SRR11094274.331156_Pf3D7_01";
Pf3D7_01_v3	FLAIR	exon	147346	148576	.	-	7	gene_id "v3:147000"; transcript_id "SRR11094274.228196_Pf3D7_01"; exon_number "0";
Pf3D7_01_v3	FLAIR	transcript	147346	148576	.	-	.	gene_id "v3:147000"; transcript_id "SRR11094274.228196_Pf3D7_01";
Pf3D7_01_v3	FLAIR	exon	147842	148377	.	-	4	gene_id "v3:144000"; transcript_id "SRR11094274.9446_Pf3D7_01"; exon_number "1";
Pf3D7_01_v3	FLAIR	exon	158521	158966	.	+	16	gene_id "0103500"; transcript_id "SRR11094274.131218_PF3D7"; exon_number "0";
Pf3D7_01_v3	FLAIR	transcript	158521	159387	.	+	.	gene_id "0103500"; transcript_id "SRR11094274.131218_PF3D7";
Pf3D7_01_v3	FLAIR	exon	159141	159234	.	+	16	gene_id "0103500"; transcript_id "SRR11094274.131218_PF3D7"; exon_number "1";
Pf3D7_01_v3	FLAIR	exon	159319	159387	.	+	16	gene_id "0103500"; transcript_id "SRR11094274.131218_PF3D7"; exon_number "2";
Pf3D7_01_v3	FLAIR	exon	167402	167557	.	+	6	gene_id "0103700"; transcript_id "PF3D7_0103700.1_PF3D7"; exon_number "0";
Pf3D7_01_v3	FLAIR	transcript	167402	168855	.	+	.	gene_id "0103700"; transcript_id "PF3D7_0103700.1_PF3D7";
Pf3D7_01_v3	FLAIR	exon	167413	167926	.	+	15	gene_id "0103700"; transcript_id "SRR11094274.391210_PF3D7"; exon_number "0";
Pf3D7_01_v3	FLAIR	transcript	167413	169566	.	+	.	gene_id "0103700"; transcript_id "SRR11094274.391210_PF3D7";
Pf3D7_01_v3	FLAIR	exon	167658	167926	.	+	6	gene_id "0103700"; transcript_id "PF3D7_0103700.1_PF3D7"; exon_number "1";
Pf3D7_01_v3	FLAIR	exon	168090	168206	.	+	6	gene_id "0103700"; transcript_id "PF3D7_0103700.1_PF3D7"; exon_number "2";
Pf3D7_01_v3	FLAIR	exon	168090	168362	.	+	15	gene_id "0103700"; transcript_id "SRR11094274.391210_PF3D7"; exon_number "1";
Pf3D7_01_v3	FLAIR	exon	168305	168362	.	+	6	gene_id "0103700"; transcript_id "PF3D7_0103700.1_PF3D7"; exon_number "3";
Pf3D7_01_v3	FLAIR	exon	168489	168545	.	+	6	gene_id "0103700"; transcript_id "PF3D7_0103700.1_PF3D7"; exon_number "4";
Pf3D7_01_v3	FLAIR	exon	168489	169566	.	+	15	gene_id "0103700"; transcript_id "SRR11094274.391210_PF3D7"; exon_number "2";
Pf3D7_01_v3	FLAIR	exon	168626	168855	.	+	6	gene_id "0103700"; transcript_id "PF3D7_0103700.1_PF3D7"; exon_number "5";
Pf3D7_01_v3	FLAIR	exon	168722	169702	.	-	60	gene_id "0103800"; transcript_id "SRR11094274.311479_PF3D7"; exon_number "0";
Pf3D7_01_v3	FLAIR	transcript	168722	170578	.	-	.	gene_id "0103800"; transcript_id "SRR11094274.311479_PF3D7";
Pf3D7_01_v3	FLAIR	exon	169821	169890	.	-	60	gene_id "0103800"; transcript_id "SRR11094274.311479_PF3D7"; exon_number "1";
Pf3D7_01_v3	FLAIR	exon	170042	170283	.	-	60	gene_id "0103800"; transcript_id "SRR11094274.311479_PF3D7"; exon_number "2";
Pf3D7_01_v3	FLAIR	exon	170405	170578	.	-	60	gene_id "0103800"; transcript_id "SRR11094274.311479_PF3D7"; exon_number "3";
Pf3D7_01_v3	FLAIR	exon	173041	175061	.	+	1	gene_id "0103900"; transcript_id "SRR11094274.103419_PF3D7"; exon_number "0";
Pf3D7_01_v3	FLAIR	transcript	173041	175061	.	+	.	gene_id "0103900"; transcript_id "SRR11094274.103419_PF3D7";
Pf3D7_01_v3	FLAIR	exon	178571	178861	.	+	7	gene_id "0104100"; transcript_id "PF3D7_0104100.1_PF3D7"; exon_number "0";
Pf3D7_01_v3	FLAIR	transcript	178571	181543	.	+	.	gene_id "0104100"; transcript_id "PF3D7_0104100.1_PF3D7";
Pf3D7_01_v3	FLAIR	exon	179190	181543	.	+	7	gene_id "0104100"; transcript_id "PF3D7_0104100.1_PF3D7"; exon_number "1";
Pf3D7_01_v3	FLAIR	exon	182017	182692	.	-	30	gene_id "v3:182000"; transcript_id "SRR11094274.159258_Pf3D7_01"; exon_number "0";
Pf3D7_01_v3	FLAIR	transcript	182017	184010	.	-	.	gene_id "v3:182000"; transcript_id "SRR11094274.159258_Pf3D7_01";
Pf3D7_01_v3	FLAIR	exon	182349	183296	.	-	8	gene_id "v3:182000"; transcript_id "SRR11094274.347448_Pf3D7_01"; exon_number "0";
Pf3D7_01_v3	FLAIR	transcript	182349	183296	.	-	.	gene_id "v3:182000"; transcript_id "SRR11094274.347448_Pf3D7_01";
Pf3D7_01_v3	FLAIR	exon	182746	184010	.	-	30	gene_id "v3:182000"; transcript_id "SRR11094274.159258_Pf3D7_01"; exon_number "1";
Pf3D7_01_v3	FLAIR	exon	183315	184154	.	-	7	gene_id "v3:183000"; transcript_id "SRR11094274.380428_Pf3D7_01"; exon_number "0";
Pf3D7_01_v3	FLAIR	transcript	183315	184154	.	-	.	gene_id "v3:183000"; transcript_id "SRR11094274.380428_Pf3D7_01";
Pf3D7_01_v3	FLAIR	exon	201243	201758	.	+	1	gene_id "v3:201000"; transcript_id "SRR11094274.282439_Pf3D7_01"; exon_number "0";
Pf3D7_01_v3	FLAIR	transcript	201243	201758	.	+	.	gene_id "v3:201000"; transcript_id "SRR11094274.282439_Pf3D7_01";
Pf3D7_01_v3	FLAIR	exon	203422	204317	.	-	22	gene_id "v3:203000"; transcript_id "SRR11094274.153789_Pf3D7_01"; exon_number "0";
Pf3D7_01_v3	FLAIR	transcript	203422	204317	.	-	.	gene_id "v3:203000"; transcript_id "SRR11094274.153789_Pf3D7_01";
Pf3D7_01_v3	FLAIR	exon	203900	204572	.	+	9	gene_id "v3:203000"; transcript_id "SRR11094274.411258_Pf3D7_01"; exon_number "0";
Pf3D7_01_v3	FLAIR	transcript	203900	204572	.	+	.	gene_id "v3:203000"; transcript_id "SRR11094274.411258_Pf3D7_01";
Pf3D7_01_v3	FLAIR	exon	204352	205317	.	-	22	gene_id "0104500"; transcript_id "SRR11094274.247762_PF3D7"; exon_number "0";
Pf3D7_01_v3	FLAIR	transcript	204352	205317	.	-	.	gene_id "0104500"; transcript_id "SRR11094274.247762_PF3D7";
Pf3D7_01_v3	FLAIR	exon	204667	205444	.	-	7	gene_id "0104500"; transcript_id "SRR11094274.304776_PF3D7"; exon_number "0";
Pf3D7_01_v3	FLAIR	transcript	204667	205444	.	-	.	gene_id "0104500"; transcript_id "SRR11094274.304776_PF3D7";
Pf3D7_01_v3	FLAIR	exon	208863	210315	.	+	3	gene_id "v3:208000"; transcript_id "SRR11094274.31576_Pf3D7_01"; exon_number "0";
Pf3D7_01_v3	FLAIR	transcript	208863	210315	.	+	.	gene_id "v3:208000"; transcript_id "SRR11094274.31576_Pf3D7_01";
Pf3D7_01_v3	FLAIR	exon	209894	210537	.	+	1	gene_id "v3:209000"; transcript_id "SRR11094274.192879_Pf3D7_01"; exon_number "0";
Pf3D7_01_v3	FLAIR	transcript	209894	210537	.	+	.	gene_id "v3:209000"; transcript_id "SRR11094274.192879_Pf3D7_01";
Pf3D7_01_v3	FLAIR	exon	216445	217196	.	-	41	gene_id "v3:216000"; transcript_id "SRR11094274.198642_Pf3D7_01"; exon_number "0";
Pf3D7_01_v3	FLAIR	transcript	216445	217196	.	-	.	gene_id "v3:216000"; transcript_id "SRR11094274.198642_Pf3D7_01";
Pf3D7_01_v3	FLAIR	exon	217856	217925	.	-	1	gene_id "v3:217000"; transcript_id "SRR11094274.353120_Pf3D7_01"; exon_number "0";
Pf3D7_01_v3	FLAIR	exon	217856	217936	.	-	3	gene_id "v3:217000"; transcript_id "SRR11094274.286128_Pf3D7_01"; exon_number "0";
Pf3D7_01_v3	FLAIR	transcript	217856	219486	.	-	.	gene_id "v3:217000"; transcript_id "SRR11094274.353120_Pf3D7_01";
Pf3D7_01_v3	FLAIR	transcript	217856	219504	.	-	.	gene_id "v3:217000"; transcript_id "SRR11094274.286128_Pf3D7_01";
Pf3D7_01_v3	FLAIR	exon	218130	219486	.	-	1	gene_id "v3:217000"; transcript_id "SRR11094274.353120_Pf3D7_01"; exon_number "1";
Pf3D7_01_v3	FLAIR	exon	218137	219795	.	-	1	gene_id "v3:218000"; transcript_id "SRR11094274.6180_Pf3D7_01"; exon_number "0";
Pf3D7_01_v3	FLAIR	transcript	218137	219795	.	-	.	gene_id "v3:218000"; transcript_id "SRR11094274.6180_Pf3D7_01";
Pf3D7_01_v3	FLAIR	exon	218164	219504	.	-	3	gene_id "v3:217000"; transcript_id "SRR11094274.286128_Pf3D7_01"; exon_number "1";
Pf3D7_01_v3	FLAIR	exon	220464	221927	.	+	5	gene_id "v3:220000"; transcript_id "SRR11094274.109571_Pf3D7_01"; exon_number "0";
Pf3D7_01_v3	FLAIR	transcript	220464	221927	.	+	.	gene_id "v3:220000"; transcript_id "SRR11094274.109571_Pf3D7_01";
Pf3D7_01_v3	FLAIR	exon	221699	222428	.	-	1	gene_id "v3:221000"; transcript_id "SRR11094274.343238_Pf3D7_01"; exon_number "0";
Pf3D7_01_v3	FLAIR	transcript	221699	222428	.	-	.	gene_id "v3:221000"; transcript_id "SRR11094274.343238_Pf3D7_01";
Pf3D7_01_v3	FLAIR	exon	224341	225287	.	-	7	gene_id "v3:224000"; transcript_id "SRR11094274.116247_Pf3D7_01"; exon_number "0";
Pf3D7_01_v3	FLAIR	transcript	224341	225287	.	-	.	gene_id "v3:224000"; transcript_id "SRR11094274.116247_Pf3D7_01";
Pf3D7_01_v3	FLAIR	exon	224962	225582	.	-	1	gene_id "0105300"; transcript_id "PF3D7_0105300.1_PF3D7"; exon_number "0";
Pf3D7_01_v3	FLAIR	transcript	224962	225951	.	-	.	gene_id "0105300"; transcript_id "PF3D7_0105300.1_PF3D7";
Pf3D7_01_v3	FLAIR	exon	225076	225862	.	-	8	gene_id "v3:225000"; transcript_id "SRR11094274.128926_Pf3D7_01"; exon_number "0";
Pf3D7_01_v3	FLAIR	transcript	225076	225862	.	-	.	gene_id "v3:225000"; transcript_id "SRR11094274.128926_Pf3D7_01";
Pf3D7_01_v3	FLAIR	exon	225266	226211	.	-	40	gene_id "v3:225000"; transcript_id "SRR11094274.196695_Pf3D7_01"; exon_number "0";
Pf3D7_01_v3	FLAIR	transcript	225266	226211	.	-	.	gene_id "v3:225000"; transcript_id "SRR11094274.196695_Pf3D7_01";
Pf3D7_01_v3	FLAIR	exon	225764	225951	.	-	1	gene_id "0105300"; transcript_id "PF3D7_0105300.1_PF3D7"; exon_number "1";
Pf3D7_01_v3	FLAIR	exon	226149	226892	.	-	9	gene_id "0105400"; transcript_id "PF3D7_0105400.1_PF3D7"; exon_number "0";
Pf3D7_01_v3	FLAIR	exon	226149	227186	.	-	1	gene_id "v3:226000"; transcript_id "SRR11094274.398128_Pf3D7_01"; exon_number "0";
Pf3D7_01_v3	FLAIR	transcript	226149	227186	.	-	.	gene_id "v3:226000"; transcript_id "SRR11094274.398128_Pf3D7_01";
Pf3D7_01_v3	FLAIR	transcript	226149	227201	.	-	.	gene_id "0105400"; transcript_id "PF3D7_0105400.1_PF3D7";
Pf3D7_01_v3	FLAIR	exon	226302	226871	.	-	5	gene_id "0105400"; transcript_id "PF3D7_0105400.2_PF3D7"; exon_number "0";
Pf3D7_01_v3	FLAIR	transcript	226302	227330	.	-	.	gene_id "0105400"; transcript_id "PF3D7_0105400.2_PF3D7";
Pf3D7_01_v3	FLAIR	exon	226707	227401	.	-	4	gene_id "v3:226000"; transcript_id "SRR11094274.298592_Pf3D7_01"; exon_number "0";
Pf3D7_01_v3	FLAIR	transcript	226707	227401	.	-	.	gene_id "v3:226000"; transcript_id "SRR11094274.298592_Pf3D7_01";
Pf3D7_01_v3	FLAIR	exon	227075	227201	.	-	9	gene_id "0105400"; transcript_id "PF3D7_0105400.1_PF3D7"; exon_number "1";
Pf3D7_01_v3	FLAIR	exon	227075	227330	.	-	5	gene_id "0105400"; transcript_id "PF3D7_0105400.2_PF3D7"; exon_number "1";
Pf3D7_01_v3	FLAIR	exon	248382	248752	.	+	2	gene_id "v3:248000"; transcript_id "SRR11094274.172443_Pf3D7_01"; exon_number "0";
Pf3D7_01_v3	FLAIR	transcript	248382	250015	.	+	.	gene_id "v3:248000"; transcript_id "SRR11094274.172443_Pf3D7_01";
Pf3D7_01_v3	FLAIR	exon	248428	248752	.	+	1	gene_id "v3:248000"; transcript_id "SRR11094274.191390_Pf3D7_01"; exon_number "0";
Pf3D7_01_v3	FLAIR	transcript	248428	249987	.	+	.	gene_id "v3:248000"; transcript_id "SRR11094274.191390_Pf3D7_01";
Pf3D7_01_v3	FLAIR	exon	248781	249773	.	-	18	gene_id "v3:248000"; transcript_id "SRR11094274.397015_Pf3D7_01"; exon_number "0";
Pf3D7_01_v3	FLAIR	transcript	248781	249773	.	-	.	gene_id "v3:248000"; transcript_id "SRR11094274.397015_Pf3D7_01";
Pf3D7_01_v3	FLAIR	exon	248974	251383	.	-	1	gene_id "v3:248000"; transcript_id "SRR11094274.323578_Pf3D7_01"; exon_number "0";
Pf3D7_01_v3	FLAIR	transcript	248974	251383	.	-	.	gene_id "v3:248000"; transcript_id "SRR11094274.323578_Pf3D7_01";
Pf3D7_01_v3	FLAIR	exon	248988	249087	.	+	2	gene_id "v3:248000"; transcript_id "SRR11094274.172443_Pf3D7_01"; exon_number "1";
Pf3D7_01_v3	FLAIR	exon	249245	250015	.	+	2	gene_id "v3:248000"; transcript_id "SRR11094274.172443_Pf3D7_01"; exon_number "2";
Pf3D7_01_v3	FLAIR	exon	249261	249987	.	+	1	gene_id "v3:248000"; transcript_id "SRR11094274.191390_Pf3D7_01"; exon_number "1";
Pf3D7_01_v3	FLAIR	exon	250673	251801	.	-	2	gene_id "v3:250000"; transcript_id "SRR11094274.266498_Pf3D7_01"; exon_number "0";
Pf3D7_01_v3	FLAIR	transcript	250673	251801	.	-	.	gene_id "v3:250000"; transcript_id "SRR11094274.266498_Pf3D7_01";
Pf3D7_01_v3	FLAIR	exon	250886	252594	.	-	37	gene_id "v3:250000"; transcript_id "SRR11094274.231739_Pf3D7_01"; exon_number "0";
Pf3D7_01_v3	FLAIR	transcript	250886	252594	.	-	.	gene_id "v3:250000"; transcript_id "SRR11094274.231739_Pf3D7_01";
Pf3D7_01_v3	FLAIR	exon	253178	255379	.	+	1	gene_id "0105900"; transcript_id "SRR11094274.227927_PF3D7"; exon_number "0";
Pf3D7_01_v3	FLAIR	transcript	253178	255379	.	+	.	gene_id "0105900"; transcript_id "SRR11094274.227927_PF3D7";
Pf3D7_01_v3	FLAIR	exon	254953	255682	.	+	21	gene_id "v3:254000"; transcript_id "SRR11094274.189915_Pf3D7_01"; exon_number "0";
Pf3D7_01_v3	FLAIR	transcript	254953	256032	.	+	.	gene_id "v3:254000"; transcript_id "SRR11094274.189915_Pf3D7_01";
Pf3D7_01_v3	FLAIR	exon	255467	257151	.	-	52	gene_id "v3:255000"; transcript_id "SRR11094274.171045_Pf3D7_01"; exon_number "0";
Pf3D7_01_v3	FLAIR	transcript	255467	257151	.	-	.	gene_id "v3:255000"; transcript_id "SRR11094274.171045_Pf3D7_01";
Pf3D7_01_v3	FLAIR	exon	255650	257974	.	-	7	gene_id "v3:255000"; transcript_id "SRR11094274.27843_Pf3D7_01"; exon_number "0";
Pf3D7_01_v3	FLAIR	transcript	255650	257974	.	-	.	gene_id "v3:255000"; transcript_id "SRR11094274.27843_Pf3D7_01";
Pf3D7_01_v3	FLAIR	exon	255779	256032	.	+	21	gene_id "v3:254000"; transcript_id "SRR11094274.189915_Pf3D7_01"; exon_number "1";
Pf3D7_01_v3	FLAIR	exon	259508	260538	.	-	1	gene_id "v3:259000"; transcript_id "SRR11094274.454604_Pf3D7_01"; exon_number "0";
Pf3D7_01_v3	FLAIR	transcript	259508	260538	.	-	.	gene_id "v3:259000"; transcript_id "SRR11094274.454604_Pf3D7_01";
Pf3D7_01_v3	FLAIR	exon	262408	263433	.	-	2	gene_id "v3:262000"; transcript_id "SRR11094274.145302_Pf3D7_01"; exon_number "0";
Pf3D7_01_v3	FLAIR	transcript	262408	263433	.	-	.	gene_id "v3:262000"; transcript_id "SRR11094274.145302_Pf3D7_01";
Pf3D7_01_v3	FLAIR	exon	262865	263859	.	-	20	gene_id "0106200"; transcript_id "PF3D7_0106200.1_PF3D7"; exon_number "0";
Pf3D7_01_v3	FLAIR	transcript	262865	264162	.	-	.	gene_id "0106200"; transcript_id "PF3D7_0106200.1_PF3D7";
Pf3D7_01_v3	FLAIR	exon	262916	264188	.	-	1	gene_id "v3:262000"; transcript_id "SRR11094274.37599_Pf3D7_01"; exon_number "0";
Pf3D7_01_v3	FLAIR	transcript	262916	264188	.	-	.	gene_id "v3:262000"; transcript_id "SRR11094274.37599_Pf3D7_01";
Pf3D7_01_v3	FLAIR	exon	263512	264402	.	-	25	gene_id "v3:263000"; transcript_id "SRR11094274.183000_Pf3D7_01"; exon_number "0";
Pf3D7_01_v3	FLAIR	transcript	263512	264402	.	-	.	gene_id "v3:263000"; transcript_id "SRR11094274.183000_Pf3D7_01";
Pf3D7_01_v3	FLAIR	exon	264096	264162	.	-	20	gene_id "0106200"; transcript_id "PF3D7_0106200.1_PF3D7"; exon_number "1";
Pf3D7_01_v3	FLAIR	exon	264744	265537	.	-	4	gene_id "0106300"; transcript_id "PF3D7_0106300.1_PF3D7"; exon_number "0";
Pf3D7_01_v3	FLAIR	transcript	264744	268774	.	-	.	gene_id "0106300"; transcript_id "PF3D7_0106300.1_PF3D7";
Pf3D7_01_v3	FLAIR	exon	264759	265067	.	+	2	gene_id "0106300"; transcript_id "SRR11094274.303776_PF3D7"; exon_number "0";
Pf3D7_01_v3	FLAIR	transcript	264759	266214	.	+	.	gene_id "0106300"; transcript_id "SRR11094274.303776_PF3D7";
Pf3D7_01_v3	FLAIR	exon	265101	265537	.	-	14	gene_id "0106300"; transcript_id "SRR11094274.265706_PF3D7"; exon_number "0";
Pf3D7_01_v3	FLAIR	transcript	265101	267679	.	-	.	gene_id "0106300"; transcript_id "SRR11094274.265706_PF3D7";
Pf3D7_01_v3	FLAIR	exon	265266	265537	.	+	2	gene_id "0106300"; transcript_id "SRR11094274.303776_PF3D7"; exon_number "1";
Pf3D7_01_v3	FLAIR	exon	265674	265972	.	-	4	gene_id "0106300"; transcript_id "PF3D7_0106300.1_PF3D7"; exon_number "1";
Pf3D7_01_v3	FLAIR	exon	265674	266044	.	-	14	gene_id "0106300"; transcript_id "SRR11094274.265706_PF3D7"; exon_number "1";
Pf3D7_01_v3	FLAIR	exon	265705	265972	.	+	2	gene_id "0106300"; transcript_id "SRR11094274.303776_PF3D7"; exon_number "2";
Pf3D7_01_v3	FLAIR	exon	266116	266214	.	+	2	gene_id "0106300"; transcript_id "SRR11094274.303776_PF3D7"; exon_number "3";
Pf3D7_01_v3	FLAIR	exon	266116	267679	.	-	14	gene_id "0106300"; transcript_id "SRR11094274.265706_PF3D7"; exon_number "2";
Pf3D7_01_v3	FLAIR	exon	266116	268774	.	-	4	gene_id "0106300"; transcript_id "PF3D7_0106300.1_PF3D7"; exon_number "2";
Pf3D7_01_v3	FLAIR	exon	268134	269640	.	-	22	gene_id "v3:268000"; transcript_id "SRR11094274.295716_Pf3D7_01"; exon_number "0";
Pf3D7_01_v3	FLAIR	transcript	268134	269640	.	-	.	gene_id "v3:268000"; transcript_id "SRR11094274.295716_Pf3D7_01";
Pf3D7_01_v3	FLAIR	exon	272277	272515	.	+	6	gene_id "0106400"; transcript_id "SRR11094274.348457_PF3D7"; exon_number "0";
Pf3D7_01_v3	FLAIR	transcript	272277	273812	.	+	.	gene_id "0106400"; transcript_id "SRR11094274.348457_PF3D7";
Pf3D7_01_v3	FLAIR	exon	272388	272515	.	+	12	gene_id "0106400"; transcript_id "PF3D7_0106400.1_PF3D7"; exon_number "0";
Pf3D7_01_v3	FLAIR	transcript	272388	273852	.	+	.	gene_id "0106400"; transcript_id "PF3D7_0106400.1_PF3D7";
Pf3D7_01_v3	FLAIR	exon	272667	272764	.	+	12	gene_id "0106400"; transcript_id "PF3D7_0106400.1_PF3D7"; exon_number "1";
Pf3D7_01_v3	FLAIR	exon	272667	272944	.	+	6	gene_id "0106400"; transcript_id "SRR11094274.348457_PF3D7"; exon_number "1";
Pf3D7_01_v3	FLAIR	exon	272859	272944	.	+	12	gene_id "0106400"; transcript_id "PF3D7_0106400.1_PF3D7"; exon_number "2";
Pf3D7_01_v3	FLAIR	exon	273180	273812	.	+	6	gene_id "0106400"; transcript_id "SRR11094274.348457_PF3D7"; exon_number "2";
Pf3D7_01_v3	FLAIR	exon	273180	273852	.	+	12	gene_id "0106400"; transcript_id "PF3D7_0106400.1_PF3D7"; exon_number "3";
Pf3D7_01_v3	FLAIR	exon	275578	278356	.	+	1	gene_id "v3:275000"; transcript_id "SRR11094274.199759_Pf3D7_01"; exon_number "0";
Pf3D7_01_v3	FLAIR	transcript	275578	278356	.	+	.	gene_id "v3:275000"; transcript_id "SRR11094274.199759_Pf3D7_01";
Pf3D7_01_v3	FLAIR	exon	277306	278778	.	+	34	gene_id "v3:277000"; transcript_id "SRR11094274.44930_Pf3D7_01"; exon_number "0";
Pf3D7_01_v3	FLAIR	transcript	277306	278778	.	+	.	gene_id "v3:277000"; transcript_id "SRR11094274.44930_Pf3D7_01";
Pf3D7_01_v3	FLAIR	exon	280646	283201	.	+	5	gene_id "v3:280000"; transcript_id "SRR11094274.199488_Pf3D7_01"; exon_number "0";
Pf3D7_01_v3	FLAIR	transcript	280646	283201	.	+	.	gene_id "v3:280000"; transcript_id "SRR11094274.199488_Pf3D7_01";
Pf3D7_01_v3	FLAIR	exon	282548	285226	.	+	1	gene_id "v3:282000"; transcript_id "SRR11094274.26665_Pf3D7_01"; exon_number "0";
Pf3D7_01_v3	FLAIR	transcript	282548	285226	.	+	.	gene_id "v3:282000"; transcript_id "SRR11094274.26665_Pf3D7_01";
Pf3D7_01_v3	FLAIR	exon	283805	285768	.	+	26	gene_id "v3:283000"; transcript_id "SRR11094274.222508_Pf3D7_01"; exon_number "0";
Pf3D7_01_v3	FLAIR	transcript	283805	285768	.	+	.	gene_id "v3:283000"; transcript_id "SRR11094274.222508_Pf3D7_01";
Pf3D7_01_v3	FLAIR	exon	285616	286452	.	-	6	gene_id "v3:285000"; transcript_id "SRR11094274.361137_Pf3D7_01"; exon_number "0";
Pf3D7_01_v3	FLAIR	transcript	285616	286452	.	-	.	gene_id "v3:285000"; transcript_id "SRR11094274.361137_Pf3D7_01";
Pf3D7_01_v3	FLAIR	exon	288037	289755	.	-	1	gene_id "v3:288000"; transcript_id "SRR11094274.147689_Pf3D7_01"; exon_number "0";
Pf3D7_01_v3	FLAIR	transcript	288037	289755	.	-	.	gene_id "v3:288000"; transcript_id "SRR11094274.147689_Pf3D7_01";
Pf3D7_01_v3	FLAIR	exon	289163	289902	.	+	1	gene_id "v3:289000"; transcript_id "SRR11094274.100309_Pf3D7_01"; exon_number "0";
Pf3D7_01_v3	FLAIR	transcript	289163	289902	.	+	.	gene_id "v3:289000"; transcript_id "SRR11094274.100309_Pf3D7_01";
Pf3D7_01_v3	FLAIR	exon	289977	293002	.	+	1	gene_id "0106900"; transcript_id "SRR11094274.103629_PF3D7"; exon_number "0";
Pf3D7_01_v3	FLAIR	transcript	289977	293002	.	+	.	gene_id "0106900"; transcript_id "SRR11094274.103629_PF3D7";
Pf3D7_01_v3	FLAIR	exon	291978	292605	.	+	13	gene_id "v3:291000"; transcript_id "SRR11094274.331082_Pf3D7_01"; exon_number "0";
Pf3D7_01_v3	FLAIR	transcript	291978	292996	.	+	.	gene_id "v3:291000"; transcript_id "SRR11094274.331082_Pf3D7_01";
Pf3D7_01_v3	FLAIR	exon	292659	292996	.	+	13	gene_id "v3:291000"; transcript_id "SRR11094274.331082_Pf3D7_01"; exon_number "1";
Pf3D7_01_v3	FLAIR	exon	293676	293765	.	+	9	gene_id "0107000"; transcript_id "PF3D7_0107000.1_PF3D7"; exon_number "0";
Pf3D7_01_v3	FLAIR	transcript	293676	295097	.	+	.	gene_id "0107000"; transcript_id "PF3D7_0107000.1_PF3D7";
Pf3D7_01_v3	FLAIR	exon	293959	294027	.	+	1	gene_id "0107000"; transcript_id "SRR11094274.4284_PF3D7"; exon_number "0";
Pf3D7_01_v3	FLAIR	transcript	293959	295164	.	+	.	gene_id "0107000"; transcript_id "SRR11094274.4284_PF3D7";
Pf3D7_01_v3	FLAIR	exon	293960	294027	.	+	9	gene_id "0107000"; transcript_id "PF3D7_0107000.1_PF3D7"; exon_number "1";
Pf3D7_01_v3	FLAIR	exon	294247	294336	.	+	5	gene_id "0107000"; transcript_id "SRR11094274.3720_PF3D7"; exon_number "0";
Pf3D7_01_v3	FLAIR	transcript	294247	295097	.	+	.	gene_id "0107000"; transcript_id "SRR11094274.3720_PF3D7";
Pf3D7_01_v3	FLAIR	exon	294250	294336	.	+	1	gene_id "0107000"; transcript_id "SRR11094274.4284_PF3D7"; exon_number "1";
Pf3D7_01_v3	FLAIR	exon	294250	294336	.	+	9	gene_id "0107000"; transcript_id "PF3D7_0107000.1_PF3D7"; exon_number "2";
Pf3D7_01_v3	FLAIR	exon	294433	294513	.	+	1	gene_id "0107000"; transcript_id "SRR11094274.4284_PF3D7"; exon_number "2";
Pf3D7_01_v3	FLAIR	exon	294433	294513	.	+	5	gene_id "0107000"; transcript_id "SRR11094274.3720_PF3D7"; exon_number "1";
Pf3D7_01_v3	FLAIR	exon	294433	294513	.	+	9	gene_id "0107000"; transcript_id "PF3D7_0107000.1_PF3D7"; exon_number "3";
Pf3D7_01_v3	FLAIR	exon	294710	294769	.	+	1	gene_id "0107000"; transcript_id "SRR11094274.4284_PF3D7"; exon_number "3";
Pf3D7_01_v3	FLAIR	exon	294710	294769	.	+	5	gene_id "0107000"; transcript_id "SRR11094274.3720_PF3D7"; exon_number "2";
Pf3D7_01_v3	FLAIR	exon	294710	294769	.	+	9	gene_id "0107000"; transcript_id "PF3D7_0107000.1_PF3D7"; exon_number "4";
Pf3D7_01_v3	FLAIR	exon	294882	295097	.	+	5	gene_id "0107000"; transcript_id "SRR11094274.3720_PF3D7"; exon_number "3";
Pf3D7_01_v3	FLAIR	exon	294882	295097	.	+	9	gene_id "0107000"; transcript_id "PF3D7_0107000.1_PF3D7"; exon_number "5";
Pf3D7_01_v3	FLAIR	exon	294882	295164	.	+	1	gene_id "0107000"; transcript_id "SRR11094274.4284_PF3D7"; exon_number "4";
Pf3D7_01_v3	FLAIR	exon	295798	296576	.	-	6	gene_id "v3:295000"; transcript_id "SRR11094274.206267_Pf3D7_01"; exon_number "0";
Pf3D7_01_v3	FLAIR	transcript	295798	296576	.	-	.	gene_id "v3:295000"; transcript_id "SRR11094274.206267_Pf3D7_01";
Pf3D7_01_v3	FLAIR	exon	297170	297535	.	+	18	gene_id "0107200"; transcript_id "PF3D7_0107200.1_PF3D7"; exon_number "0";
Pf3D7_01_v3	FLAIR	transcript	297170	299649	.	+	.	gene_id "0107200"; transcript_id "PF3D7_0107200.1_PF3D7";
Pf3D7_01_v3	FLAIR	exon	297644	297768	.	+	18	gene_id "0107200"; transcript_id "PF3D7_0107200.1_PF3D7"; exon_number "1";
Pf3D7_01_v3	FLAIR	exon	297899	297992	.	+	18	gene_id "0107200"; transcript_id "PF3D7_0107200.1_PF3D7"; exon_number "2";
Pf3D7_01_v3	FLAIR	exon	298114	298188	.	+	18	gene_id "0107200"; transcript_id "PF3D7_0107200.1_PF3D7"; exon_number "3";
Pf3D7_01_v3	FLAIR	exon	298301	298480	.	+	18	gene_id "0107200"; transcript_id "PF3D7_0107200.1_PF3D7"; exon_number "4";
Pf3D7_01_v3	FLAIR	exon	298556	298602	.	+	18	gene_id "0107200"; transcript_id "PF3D7_0107200.1_PF3D7"; exon_number "5";
Pf3D7_01_v3	FLAIR	exon	298694	298739	.	+	18	gene_id "0107200"; transcript_id "PF3D7_0107200.1_PF3D7"; exon_number "6";
Pf3D7_01_v3	FLAIR	exon	298850	298927	.	+	18	gene_id "0107200"; transcript_id "PF3D7_0107200.1_PF3D7"; exon_number "7";
Pf3D7_01_v3	FLAIR	exon	298863	298927	.	+	1	gene_id "0107200"; transcript_id "SRR11094274.172022_PF3D7"; exon_number "0";
Pf3D7_01_v3	FLAIR	transcript	298863	299524	.	+	.	gene_id "0107200"; transcript_id "SRR11094274.172022_PF3D7";
Pf3D7_01_v3	FLAIR	exon	299042	299181	.	+	1	gene_id "0107200"; transcript_id "SRR11094274.172022_PF3D7"; exon_number "1";
Pf3D7_01_v3	FLAIR	exon	299063	299181	.	+	18	gene_id "0107200"; transcript_id "PF3D7_0107200.1_PF3D7"; exon_number "8";
Pf3D7_01_v3	FLAIR	exon	299322	299524	.	+	1	gene_id "0107200"; transcript_id "SRR11094274.172022_PF3D7"; exon_number "2";
Pf3D7_01_v3	FLAIR	exon	299322	299649	.	+	18	gene_id "0107200"; transcript_id "PF3D7_0107200.1_PF3D7"; exon_number "9";
Pf3D7_01_v3	FLAIR	exon	302538	303261	.	+	5	gene_id "v3:302000"; transcript_id "SRR11094274.182485_Pf3D7_01"; exon_number "0";
Pf3D7_01_v3	FLAIR	transcript	302538	303261	.	+	.	gene_id "v3:302000"; transcript_id "SRR11094274.182485_Pf3D7_01";
Pf3D7_01_v3	FLAIR	exon	303201	303956	.	+	5	gene_id "v3:303000"; transcript_id "SRR11094274.323331_Pf3D7_01"; exon_number "0";
Pf3D7_01_v3	FLAIR	transcript	303201	303956	.	+	.	gene_id "v3:303000"; transcript_id "SRR11094274.323331_Pf3D7_01";
Pf3D7_01_v3	FLAIR	exon	303819	304436	.	-	1	gene_id "0107500"; transcript_id "PF3D7_0107500.1_PF3D7"; exon_number "0";
Pf3D7_01_v3	FLAIR	transcript	303819	305244	.	-	.	gene_id "0107500"; transcript_id "PF3D7_0107500.1_PF3D7";
Pf3D7_01_v3	FLAIR	exon	304604	304733	.	-	1	gene_id "0107500"; transcript_id "PF3D7_0107500.1_PF3D7"; exon_number "1";
Pf3D7_01_v3	FLAIR	exon	304876	304948	.	-	1	gene_id "0107500"; transcript_id "PF3D7_0107500.1_PF3D7"; exon_number "2";
Pf3D7_01_v3	FLAIR	exon	305123	305244	.	-	1	gene_id "0107500"; transcript_id "PF3D7_0107500.1_PF3D7"; exon_number "3";
Pf3D7_01_v3	FLAIR	exon	322054	323108	.	+	29	gene_id "v3:322000"; transcript_id "SRR11094274.102697_Pf3D7_01"; exon_number "0";
Pf3D7_01_v3	FLAIR	transcript	322054	323108	.	+	.	gene_id "v3:322000"; transcript_id "SRR11094274.102697_Pf3D7_01";
Pf3D7_01_v3	FLAIR	exon	323150	326448	.	+	21	gene_id "v3:323000"; transcript_id "SRR11094274.301445_Pf3D7_01"; exon_number "0";
Pf3D7_01_v3	FLAIR	transcript	323150	326448	.	+	.	gene_id "v3:323000"; transcript_id "SRR11094274.301445_Pf3D7_01";
Pf3D7_01_v3	FLAIR	exon	326090	326690	.	-	5	gene_id "v3:326000"; transcript_id "SRR11094274.434852_Pf3D7_01"; exon_number "0";
Pf3D7_01_v3	FLAIR	transcript	326090	326690	.	-	.	gene_id "v3:326000"; transcript_id "SRR11094274.434852_Pf3D7_01";
Pf3D7_01_v3	FLAIR	exon	328180	328833	.	-	3	gene_id "v3:328000"; transcript_id "SRR11094274.229013_Pf3D7_01"; exon_number "0";
Pf3D7_01_v3	FLAIR	transcript	328180	328833	.	-	.	gene_id "v3:328000"; transcript_id "SRR11094274.229013_Pf3D7_01";
Pf3D7_01_v3	FLAIR	exon	328198	328331	.	-	23	gene_id "0108000"; transcript_id "SRR11094274.160634_PF3D7"; exon_number "0";
Pf3D7_01_v3	FLAIR	transcript	328198	328981	.	-	.	gene_id "0108000"; transcript_id "SRR11094274.160634_PF3D7";
Pf3D7_01_v3	FLAIR	exon	328199	328479	.	-	10	gene_id "0108000"; transcript_id "PF3D7_0108000.1_PF3D7"; exon_number "0";
Pf3D7_01_v3	FLAIR	transcript	328199	329754	.	-	.	gene_id "0108000"; transcript_id "PF3D7_0108000.1_PF3D7";
Pf3D7_01_v3	FLAIR	exon	328381	328479	.	-	23	gene_id "0108000"; transcript_id "SRR11094274.160634_PF3D7"; exon_number "1";
Pf3D7_01_v3	FLAIR	exon	328609	328703	.	-	10	gene_id "0108000"; transcript_id "PF3D7_0108000.1_PF3D7"; exon_number "1";
Pf3D7_01_v3	FLAIR	exon	328609	328703	.	-	23	gene_id "0108000"; transcript_id "SRR11094274.160634_PF3D7"; exon_number "2";
Pf3D7_01_v3	FLAIR	exon	328834	328981	.	-	23	gene_id "0108000"; transcript_id "SRR11094274.160634_PF3D7"; exon_number "3";
Pf3D7_01_v3	FLAIR	exon	328834	329343	.	-	10	gene_id "0108000"; transcript_id "PF3D7_0108000.1_PF3D7"; exon_number "2";
Pf3D7_01_v3	FLAIR	exon	329556	329754	.	-	10	gene_id "0108000"; transcript_id "PF3D7_0108000.1_PF3D7"; exon_number "3";
Pf3D7_01_v3	FLAIR	exon	332681	333355	.	+	1	gene_id "v3:332000"; transcript_id "SRR11094274.423923_Pf3D7_01"; exon_number "0";
Pf3D7_01_v3	FLAIR	transcript	332681	333355	.	+	.	gene_id "v3:332000"; transcript_id "SRR11094274.423923_Pf3D7_01";
Pf3D7_01_v3	FLAIR	exon	333566	334127	.	-	4	gene_id "v3:333000"; transcript_id "SRR11094274.214760_Pf3D7_01"; exon_number "0";
Pf3D7_01_v3	FLAIR	transcript	333566	334127	.	-	.	gene_id "v3:333000"; transcript_id "SRR11094274.214760_Pf3D7_01";
Pf3D7_01_v3	FLAIR	exon	339078	341415	.	+	21	gene_id "v3:339000"; transcript_id "SRR11094274.86743_Pf3D7_01"; exon_number "0";
Pf3D7_01_v3	FLAIR	transcript	339078	341415	.	+	.	gene_id "v3:339000"; transcript_id "SRR11094274.86743_Pf3D7_01";
Pf3D7_01_v3	FLAIR	exon	342138	343811	.	+	1	gene_id "v3:342000"; transcript_id "SRR11094274.251123_Pf3D7_01"; exon_number "0";
Pf3D7_01_v3	FLAIR	transcript	342138	343811	.	+	.	gene_id "v3:342000"; transcript_id "SRR11094274.251123_Pf3D7_01";
Pf3D7_01_v3	FLAIR	exon	343029	344327	.	+	15	gene_id "v3:343000"; transcript_id "SRR11094274.187225_Pf3D7_01"; exon_number "0";
Pf3D7_01_v3	FLAIR	transcript	343029	344327	.	+	.	gene_id "v3:343000"; transcript_id "SRR11094274.187225_Pf3D7_01";
Pf3D7_01_v3	FLAIR	exon	344170	344555	.	-	7	gene_id "0108400"; transcript_id "SRR11094274.372521_PF3D7"; exon_number "0";
Pf3D7_01_v3	FLAIR	transcript	344170	346613	.	-	.	gene_id "0108400"; transcript_id "SRR11094274.372521_PF3D7";
Pf3D7_01_v3	FLAIR	exon	344676	344730	.	-	7	gene_id "0108400"; transcript_id "SRR11094274.372521_PF3D7"; exon_number "1";
Pf3D7_01_v3	FLAIR	exon	344873	344997	.	-	7	gene_id "0108400"; transcript_id "SRR11094274.372521_PF3D7"; exon_number "2";
Pf3D7_01_v3	FLAIR	exon	345142	345213	.	-	7	gene_id "0108400"; transcript_id "SRR11094274.372521_PF3D7"; exon_number "3";
Pf3D7_01_v3	FLAIR	exon	345318	345401	.	-	7	gene_id "0108400"; transcript_id "SRR11094274.372521_PF3D7"; exon_number "4";
Pf3D7_01_v3	FLAIR	exon	345503	345570	.	-	7	gene_id "0108400"; transcript_id "SRR11094274.372521_PF3D7"; exon_number "5";
Pf3D7_01_v3	FLAIR	exon	345685	346267	.	-	7	gene_id "0108400"; transcript_id "SRR11094274.372521_PF3D7"; exon_number "6";
Pf3D7_01_v3	FLAIR	exon	346528	346613	.	-	7	gene_id "0108400"; transcript_id "SRR11094274.372521_PF3D7"; exon_number "7";
Pf3D7_01_v3	FLAIR	exon	348476	348886	.	+	2	gene_id "v3:348000"; transcript_id "SRR11094274.87172_Pf3D7_01"; exon_number "0";
Pf3D7_01_v3	FLAIR	transcript	348476	350102	.	+	.	gene_id "v3:348000"; transcript_id "SRR11094274.87172_Pf3D7_01";
Pf3D7_01_v3	FLAIR	exon	348775	350066	.	+	1	gene_id "v3:348000"; transcript_id "SRR11094274.123815_Pf3D7_01"; exon_number "0";
Pf3D7_01_v3	FLAIR	transcript	348775	350066	.	+	.	gene_id "v3:348000"; transcript_id "SRR11094274.123815_Pf3D7_01";
Pf3D7_01_v3	FLAIR	exon	348938	350102	.	+	2	gene_id "v3:348000"; transcript_id "SRR11094274.87172_Pf3D7_01"; exon_number "1";
Pf3D7_01_v3	FLAIR	exon	349727	350099	.	-	13	gene_id "0108600"; transcript_id "PF3D7_0108600.1_PF3D7"; exon_number "0";
Pf3D7_01_v3	FLAIR	transcript	349727	351676	.	-	.	gene_id "0108600"; transcript_id "PF3D7_0108600.1_PF3D7";
Pf3D7_01_v3	FLAIR	exon	349733	350677	.	-	36	gene_id "v3:349000"; transcript_id "SRR11094274.398075_Pf3D7_01"; exon_number "0";
Pf3D7_01_v3	FLAIR	transcript	349733	350677	.	-	.	gene_id "v3:349000"; transcript_id "SRR11094274.398075_Pf3D7_01";
Pf3D7_01_v3	FLAIR	exon	350299	350373	.	-	13	gene_id "0108600"; transcript_id "PF3D7_0108600.1_PF3D7"; exon_number "1";
Pf3D7_01_v3	FLAIR	exon	350545	350677	.	-	13	gene_id "0108600"; transcript_id "PF3D7_0108600.1_PF3D7"; exon_number "2";
Pf3D7_01_v3	FLAIR	exon	350789	350954	.	-	13	gene_id "0108600"; transcript_id "PF3D7_0108600.1_PF3D7"; exon_number "3";
Pf3D7_01_v3	FLAIR	exon	351034	351226	.	-	13	gene_id "0108600"; transcript_id "PF3D7_0108600.1_PF3D7"; exon_number "4";
Pf3D7_01_v3	FLAIR	exon	351378	351676	.	-	13	gene_id "0108600"; transcript_id "PF3D7_0108600.1_PF3D7"; exon_number "5";
Pf3D7_01_v3	FLAIR	exon	351856	352356	.	-	2	gene_id "0108700"; transcript_id "PF3D7_0108700.1_PF3D7"; exon_number "0";
Pf3D7_01_v3	FLAIR	transcript	351856	354661	.	-	.	gene_id "0108700"; transcript_id "PF3D7_0108700.1_PF3D7";
Pf3D7_01_v3	FLAIR	exon	352459	352540	.	-	2	gene_id "0108700"; transcript_id "PF3D7_0108700.1_PF3D7"; exon_number "1";
Pf3D7_01_v3	FLAIR	exon	352683	352815	.	-	2	gene_id "0108700"; transcript_id "PF3D7_0108700.1_PF3D7"; exon_number "2";
Pf3D7_01_v3	FLAIR	exon	353011	354661	.	-	2	gene_id "0108700"; transcript_id "PF3D7_0108700.1_PF3D7"; exon_number "3";
Pf3D7_01_v3	FLAIR	exon	357420	357849	.	+	1	gene_id "0108800"; transcript_id "PF3D7_0108800.1_PF3D7"; exon_number "0";
Pf3D7_01_v3	FLAIR	transcript	357420	360703	.	+	.	gene_id "0108800"; transcript_id "PF3D7_0108800.1_PF3D7";
Pf3D7_01_v3	FLAIR	exon	357629	357849	.	+	10	gene_id "0108800"; transcript_id "SRR11094274.22906_PF3D7"; exon_number "0";
Pf3D7_01_v3	FLAIR	transcript	357629	360666	.	+	.	gene_id "0108800"; transcript_id "SRR11094274.22906_PF3D7";
Pf3D7_01_v3	FLAIR	exon	358046	358113	.	+	1	gene_id "0108800"; transcript_id "PF3D7_0108800.1_PF3D7"; exon_number "1";
Pf3D7_01_v3	FLAIR	exon	358046	358113	.	+	10	gene_id "0108800"; transcript_id "SRR11094274.22906_PF3D7"; exon_number "1";
Pf3D7_01_v3	FLAIR	exon	358219	358350	.	+	1	gene_id "0108800"; transcript_id "PF3D7_0108800.1_PF3D7"; exon_number "2";
Pf3D7_01_v3	FLAIR	exon	358219	358575	.	+	10	gene_id "0108800"; transcript_id "SRR11094274.22906_PF3D7"; exon_number "2";
Pf3D7_01_v3	FLAIR	exon	358482	358575	.	+	1	gene_id "0108800"; transcript_id "SRR11094274.453994_PF3D7"; exon_number "0";
Pf3D7_01_v3	FLAIR	transcript	358482	360500	.	+	.	gene_id "0108800"; transcript_id "SRR11094274.453994_PF3D7";
Pf3D7_01_v3	FLAIR	exon	358505	358575	.	+	1	gene_id "0108800"; transcript_id "PF3D7_0108800.1_PF3D7"; exon_number "3";
Pf3D7_01_v3	FLAIR	exon	358703	358758	.	+	1	gene_id "0108800"; transcript_id "PF3D7_0108800.1_PF3D7"; exon_number "4";
Pf3D7_01_v3	FLAIR	exon	358703	358758	.	+	1	gene_id "0108800"; transcript_id "SRR11094274.453994_PF3D7"; exon_number "1";
Pf3D7_01_v3	FLAIR	exon	358703	358758	.	+	10	gene_id "0108800"; transcript_id "SRR11094274.22906_PF3D7"; exon_number "3";
Pf3D7_01_v3	FLAIR	exon	358895	359200	.	+	1	gene_id "0108800"; transcript_id "PF3D7_0108800.1_PF3D7"; exon_number "5";
Pf3D7_01_v3	FLAIR	exon	358895	359200	.	+	1	gene_id "0108800"; transcript_id "SRR11094274.453994_PF3D7"; exon_number "2";
Pf3D7_01_v3	FLAIR	exon	358895	359200	.	+	10	gene_id "0108800"; transcript_id "SRR11094274.22906_PF3D7"; exon_number "4";
Pf3D7_01_v3	FLAIR	exon	359384	359563	.	+	1	gene_id "0108800"; transcript_id "PF3D7_0108800.1_PF3D7"; exon_number "6";
Pf3D7_01_v3	FLAIR	exon	359384	359563	.	+	1	gene_id "0108800"; transcript_id "SRR11094274.453994_PF3D7"; exon_number "3";
Pf3D7_01_v3	FLAIR	exon	359384	359563	.	+	10	gene_id "0108800"; transcript_id "SRR11094274.22906_PF3D7"; exon_number "5";
Pf3D7_01_v3	FLAIR	exon	359745	359815	.	+	1	gene_id "0108800"; transcript_id "PF3D7_0108800.1_PF3D7"; exon_number "7";
Pf3D7_01_v3	FLAIR	exon	359745	359815	.	+	1	gene_id "0108800"; transcript_id "SRR11094274.453994_PF3D7"; exon_number "4";
Pf3D7_01_v3	FLAIR	exon	359745	359815	.	+	10	gene_id "0108800"; transcript_id "SRR11094274.22906_PF3D7"; exon_number "6";
Pf3D7_01_v3	FLAIR	exon	359919	359972	.	+	1	gene_id "0108800"; transcript_id "PF3D7_0108800.1_PF3D7"; exon_number "8";
Pf3D7_01_v3	FLAIR	exon	359919	359972	.	+	10	gene_id "0108800"; transcript_id "SRR11094274.22906_PF3D7"; exon_number "7";
Pf3D7_01_v3	FLAIR	exon	360081	360172	.	+	1	gene_id "0108800"; transcript_id "SRR11094274.453994_PF3D7"; exon_number "5";
Pf3D7_01_v3	FLAIR	exon	360119	360172	.	+	1	gene_id "0108800"; transcript_id "PF3D7_0108800.1_PF3D7"; exon_number "9";
Pf3D7_01_v3	FLAIR	exon	360119	360172	.	+	10	gene_id "0108800"; transcript_id "SRR11094274.22906_PF3D7"; exon_number "8";
Pf3D7_01_v3	FLAIR	exon	360265	360500	.	+	1	gene_id "0108800"; transcript_id "SRR11094274.453994_PF3D7"; exon_number "6";
Pf3D7_01_v3	FLAIR	exon	360265	360666	.	+	10	gene_id "0108800"; transcript_id "SRR11094274.22906_PF3D7"; exon_number "9";
Pf3D7_01_v3	FLAIR	exon	360265	360703	.	+	1	gene_id "0108800"; transcript_id "PF3D7_0108800.1_PF3D7"; exon_number "10";
Pf3D7_01_v3	FLAIR	exon	360495	361230	.	-	1	gene_id "v3:360000"; transcript_id "SRR11094274.149975_Pf3D7_01"; exon_number "0";
Pf3D7_01_v3	FLAIR	transcript	360495	361230	.	-	.	gene_id "v3:360000"; transcript_id "SRR11094274.149975_Pf3D7_01";
Pf3D7_01_v3	FLAIR	exon	360785	361164	.	-	24	gene_id "v3:360000"; transcript_id "SRR11094274.222673_Pf3D7_01"; exon_number "0";
Pf3D7_01_v3	FLAIR	transcript	360785	361778	.	-	.	gene_id "v3:360000"; transcript_id "SRR11094274.222673_Pf3D7_01";
Pf3D7_01_v3	FLAIR	exon	360811	361887	.	-	1	gene_id "v3:360000"; transcript_id "SRR11094274.210130_Pf3D7_01"; exon_number "0";
Pf3D7_01_v3	FLAIR	transcript	360811	361887	.	-	.	gene_id "v3:360000"; transcript_id "SRR11094274.210130_Pf3D7_01";
Pf3D7_01_v3	FLAIR	exon	361367	361778	.	-	24	gene_id "v3:360000"; transcript_id "SRR11094274.222673_Pf3D7_01"; exon_number "1";
Pf3D7_01_v3	FLAIR	exon	362406	362684	.	-	2	gene_id "v3:362000"; transcript_id "SRR11094274.193564_Pf3D7_01"; exon_number "0";
Pf3D7_01_v3	FLAIR	transcript	362406	362684	.	-	.	gene_id "v3:362000"; transcript_id "SRR11094274.193564_Pf3D7_01";
Pf3D7_01_v3	FLAIR	exon	363416	364721	.	+	1	gene_id "v3:363000"; transcript_id "SRR11094274.87912_Pf3D7_01"; exon_number "0";
Pf3D7_01_v3	FLAIR	transcript	363416	364721	.	+	.	gene_id "v3:363000"; transcript_id "SRR11094274.87912_Pf3D7_01";
Pf3D7_01_v3	FLAIR	exon	363736	363941	.	+	2	gene_id "v3:363000"; transcript_id "SRR11094274.137395_Pf3D7_01"; exon_number "0";
Pf3D7_01_v3	FLAIR	transcript	363736	365096	.	+	.	gene_id "v3:363000"; transcript_id "SRR11094274.137395_Pf3D7_01";
Pf3D7_01_v3	FLAIR	exon	364200	365096	.	+	2	gene_id "v3:363000"; transcript_id "SRR11094274.137395_Pf3D7_01"; exon_number "1";
Pf3D7_01_v3	FLAIR	exon	364458	364972	.	+	3	gene_id "v3:364000"; transcript_id "SRR11094274.420193_Pf3D7_01"; exon_number "0";
Pf3D7_01_v3	FLAIR	transcript	364458	364972	.	+	.	gene_id "v3:364000"; transcript_id "SRR11094274.420193_Pf3D7_01";
Pf3D7_01_v3	FLAIR	exon	364695	365823	.	+	11	gene_id "0109100"; transcript_id "PF3D7_0109100.1_PF3D7"; exon_number "0";
Pf3D7_01_v3	FLAIR	transcript	364695	366548	.	+	.	gene_id "0109100"; transcript_id "PF3D7_0109100.1_PF3D7";
Pf3D7_01_v3	FLAIR	exon	365920	366548	.	+	11	gene_id "0109100"; transcript_id "PF3D7_0109100.1_PF3D7"; exon_number "1";
Pf3D7_01_v3	FLAIR	exon	366744	367253	.	-	12	gene_id "v3:366000"; transcript_id "SRR11094274.443840_Pf3D7_01"; exon_number "0";
Pf3D7_01_v3	FLAIR	transcript	366744	367253	.	-	.	gene_id "v3:366000"; transcript_id "SRR11094274.443840_Pf3D7_01";
Pf3D7_01_v3	FLAIR	exon	368448	369273	.	+	2	gene_id "v3:368000"; transcript_id "SRR11094274.108712_Pf3D7_01"; exon_number "0";
Pf3D7_01_v3	FLAIR	transcript	368448	369273	.	+	.	gene_id "v3:368000"; transcript_id "SRR11094274.108712_Pf3D7_01";
Pf3D7_01_v3	FLAIR	exon	369112	370577	.	-	26	gene_id "v3:369000"; transcript_id "SRR11094274.193343_Pf3D7_01"; exon_number "0";
Pf3D7_01_v3	FLAIR	transcript	369112	370577	.	-	.	gene_id "v3:369000"; transcript_id "SRR11094274.193343_Pf3D7_01";
Pf3D7_01_v3	FLAIR	exon	371176	372646	.	-	9	gene_id "0109300"; transcript_id "PF3D7_0109300.1_PF3D7"; exon_number "0";
Pf3D7_01_v3	FLAIR	transcript	371176	373173	.	-	.	gene_id "0109300"; transcript_id "PF3D7_0109300.1_PF3D7";
Pf3D7_01_v3	FLAIR	exon	371673	372881	.	+	1	gene_id "v3:371000"; transcript_id "SRR11094274.411437_Pf3D7_01"; exon_number "0";
Pf3D7_01_v3	FLAIR	transcript	371673	372881	.	+	.	gene_id "v3:371000"; transcript_id "SRR11094274.411437_Pf3D7_01";
Pf3D7_01_v3	FLAIR	exon	372876	373173	.	-	9	gene_id "0109300"; transcript_id "PF3D7_0109300.1_PF3D7"; exon_number "1";
Pf3D7_01_v3	FLAIR	exon	374117	374810	.	-	4	gene_id "0109400"; transcript_id "PF3D7_0109400.1_PF3D7"; exon_number "0";
Pf3D7_01_v3	FLAIR	transcript	374117	375239	.	-	.	gene_id "0109400"; transcript_id "PF3D7_0109400.1_PF3D7";
Pf3D7_01_v3	FLAIR	exon	374959	375239	.	-	4	gene_id "0109400"; transcript_id "PF3D7_0109400.1_PF3D7"; exon_number "1";
Pf3D7_01_v3	FLAIR	exon	376005	376586	.	-	1	gene_id "0109500"; transcript_id "PF3D7_0109500.1_PF3D7"; exon_number "0";
Pf3D7_01_v3	FLAIR	transcript	376005	376951	.	-	.	gene_id "0109500"; transcript_id "PF3D7_0109500.1_PF3D7";
Pf3D7_01_v3	FLAIR	exon	376830	376951	.	-	1	gene_id "0109500"; transcript_id "PF3D7_0109500.1_PF3D7"; exon_number "1";
Pf3D7_01_v3	FLAIR	exon	377452	377852	.	-	5	gene_id "v3:377000"; transcript_id "SRR11094274.38566_Pf3D7_01"; exon_number "0";
Pf3D7_01_v3	FLAIR	transcript	377452	377852	.	-	.	gene_id "v3:377000"; transcript_id "SRR11094274.38566_Pf3D7_01";
Pf3D7_01_v3	FLAIR	exon	377573	378133	.	-	9	gene_id "0109600"; transcript_id "PF3D7_0109600.1_PF3D7"; exon_number "0";
Pf3D7_01_v3	FLAIR	transcript	377573	378698	.	-	.	gene_id "0109600"; transcript_id "PF3D7_0109600.1_PF3D7";
Pf3D7_01_v3	FLAIR	exon	378265	378318	.	-	9	gene_id "0109600"; transcript_id "PF3D7_0109600.1_PF3D7"; exon_number "1";
Pf3D7_01_v3	FLAIR	exon	378461	378698	.	-	9	gene_id "0109600"; transcript_id "PF3D7_0109600.1_PF3D7"; exon_number "2";
Pf3D7_01_v3	FLAIR	exon	378549	379444	.	-	4	gene_id "v3:378000"; transcript_id "SRR11094274.305026_Pf3D7_01"; exon_number "0";
Pf3D7_01_v3	FLAIR	transcript	378549	379444	.	-	.	gene_id "v3:378000"; transcript_id "SRR11094274.305026_Pf3D7_01";
Pf3D7_01_v3	FLAIR	exon	378701	379552	.	-	1	gene_id "0109700"; transcript_id "PF3D7_0109700.1_PF3D7"; exon_number "0";
Pf3D7_01_v3	FLAIR	transcript	378701	380025	.	-	.	gene_id "0109700"; transcript_id "PF3D7_0109700.1_PF3D7";
Pf3D7_01_v3	FLAIR	exon	379659	380025	.	-	1	gene_id "0109700"; transcript_id "PF3D7_0109700.1_PF3D7"; exon_number "1";
Pf3D7_01_v3	FLAIR	exon	382314	382746	.	+	1	gene_id "v3:382000"; transcript_id "SRR11094274.295483_Pf3D7_01"; exon_number "0";
Pf3D7_01_v3	FLAIR	transcript	382314	382746	.	+	.	gene_id "v3:382000"; transcript_id "SRR11094274.295483_Pf3D7_01";
Pf3D7_01_v3	FLAIR	exon	383010	383722	.	+	1	gene_id "0109850"; transcript_id "SRR11094274.410719_PF3D7"; exon_number "0";
Pf3D7_01_v3	FLAIR	transcript	383010	384789	.	+	.	gene_id "0109850"; transcript_id "SRR11094274.410719_PF3D7";
Pf3D7_01_v3	FLAIR	exon	383285	383722	.	+	3	gene_id "0109850"; transcript_id "SRR11094274.244254_PF3D7"; exon_number "0";
Pf3D7_01_v3	FLAIR	transcript	383285	384821	.	+	.	gene_id "0109850"; transcript_id "SRR11094274.244254_PF3D7";
Pf3D7_01_v3	FLAIR	exon	383637	383722	.	+	3	gene_id "0109850"; transcript_id "PF3D7_0109850.1_PF3D7"; exon_number "0";
Pf3D7_01_v3	FLAIR	transcript	383637	386623	.	+	.	gene_id "0109850"; transcript_id "PF3D7_0109850.1_PF3D7";
Pf3D7_01_v3	FLAIR	exon	383864	384012	.	+	3	gene_id "0109850"; transcript_id "SRR11094274.244254_PF3D7"; exon_number "1";
Pf3D7_01_v3	FLAIR	exon	383887	384012	.	+	1	gene_id "0109850"; transcript_id "SRR11094274.410719_PF3D7"; exon_number "1";
Pf3D7_01_v3	FLAIR	exon	383887	384012	.	+	3	gene_id "0109850"; transcript_id "PF3D7_0109850.1_PF3D7"; exon_number "1";
Pf3D7_01_v3	FLAIR	exon	383933	384012	.	+	42	gene_id "0109850"; transcript_id "SRR11094274.355934_PF3D7"; exon_number "0";
Pf3D7_01_v3	FLAIR	transcript	383933	386974	.	+	.	gene_id "0109850"; transcript_id "SRR11094274.355934_PF3D7";
Pf3D7_01_v3	FLAIR	exon	384162	384270	.	+	1	gene_id "0109850"; transcript_id "SRR11094274.410719_PF3D7"; exon_number "2";
Pf3D7_01_v3	FLAIR	exon	384162	384270	.	+	3	gene_id "0109850"; transcript_id "PF3D7_0109850.1_PF3D7"; exon_number "2";
Pf3D7_01_v3	FLAIR	exon	384162	384270	.	+	3	gene_id "0109850"; transcript_id "SRR11094274.244254_PF3D7"; exon_number "2";
Pf3D7_01_v3	FLAIR	exon	384162	384270	.	+	42	gene_id "0109850"; transcript_id "SRR11094274.355934_PF3D7"; exon_number "1";
Pf3D7_01_v3	FLAIR	exon	384400	384538	.	+	3	gene_id "0109850"; transcript_id "PF3D7_0109850.1_PF3D7"; exon_number "3";
Pf3D7_01_v3	FLAIR	exon	384400	384789	.	+	1	gene_id "0109850"; transcript_id "SRR11094274.410719_PF3D7"; exon_number "3";
Pf3D7_01_v3	FLAIR	exon	384400	384807	.	+	42	gene_id "0109850"; transcript_id "SRR11094274.355934_PF3D7"; exon_number "2";
Pf3D7_01_v3	FLAIR	exon	384400	384821	.	+	3	gene_id "0109850"; transcript_id "SRR11094274.244254_PF3D7"; exon_number "3";
Pf3D7_01_v3	FLAIR	exon	384627	384807	.	+	3	gene_id "0109850"; transcript_id "PF3D7_0109850.1_PF3D7"; exon_number "4";
Pf3D7_01_v3	FLAIR	exon	384897	385099	.	+	3	gene_id "0109850"; transcript_id "PF3D7_0109850.1_PF3D7"; exon_number "5";
Pf3D7_01_v3	FLAIR	exon	384897	385099	.	+	42	gene_id "0109850"; transcript_id "SRR11094274.355934_PF3D7"; exon_number "3";
Pf3D7_01_v3	FLAIR	exon	385264	385385	.	+	3	gene_id "0109850"; transcript_id "PF3D7_0109850.1_PF3D7"; exon_number "6";
Pf3D7_01_v3	FLAIR	exon	385264	385385	.	+	42	gene_id "0109850"; transcript_id "SRR11094274.355934_PF3D7"; exon_number "4";
Pf3D7_01_v3	FLAIR	exon	385461	385520	.	+	3	gene_id "0109850"; transcript_id "PF3D7_0109850.1_PF3D7"; exon_number "7";
Pf3D7_01_v3	FLAIR	exon	385461	385520	.	+	42	gene_id "0109850"; transcript_id "SRR11094274.355934_PF3D7"; exon_number "5";
Pf3D7_01_v3	FLAIR	exon	385623	385767	.	+	3	gene_id "0109850"; transcript_id "PF3D7_0109850.1_PF3D7"; exon_number "8";
Pf3D7_01_v3	FLAIR	exon	385623	385767	.	+	42	gene_id "0109850"; transcript_id "SRR11094274.355934_PF3D7"; exon_number "6";
Pf3D7_01_v3	FLAIR	exon	385905	385971	.	+	3	gene_id "0109850"; transcript_id "PF3D7_0109850.1_PF3D7"; exon_number "9";
Pf3D7_01_v3	FLAIR	exon	385905	385971	.	+	42	gene_id "0109850"; transcript_id "SRR11094274.355934_PF3D7"; exon_number "7";
Pf3D7_01_v3	FLAIR	exon	386089	386150	.	+	3	gene_id "0109850"; transcript_id "PF3D7_0109850.1_PF3D7"; exon_number "10";
Pf3D7_01_v3	FLAIR	exon	386089	386150	.	+	42	gene_id "0109850"; transcript_id "SRR11094274.355934_PF3D7"; exon_number "8";
Pf3D7_01_v3	FLAIR	exon	386331	386393	.	+	3	gene_id "0109850"; transcript_id "PF3D7_0109850.1_PF3D7"; exon_number "11";
Pf3D7_01_v3	FLAIR	exon	386331	386393	.	+	42	gene_id "0109850"; transcript_id "SRR11094274.355934_PF3D7"; exon_number "9";
Pf3D7_01_v3	FLAIR	exon	386558	386623	.	+	3	gene_id "0109850"; transcript_id "PF3D7_0109850.1_PF3D7"; exon_number "12";
Pf3D7_01_v3	FLAIR	exon	386558	386722	.	+	3	gene_id "0109950"; transcript_id "SRR11094274.255662_PF3D7"; exon_number "0";
Pf3D7_01_v3	FLAIR	exon	386558	386722	.	+	42	gene_id "0109850"; transcript_id "SRR11094274.355934_PF3D7"; exon_number "10";
Pf3D7_01_v3	FLAIR	transcript	386558	388079	.	+	.	gene_id "0109950"; transcript_id "SRR11094274.255662_PF3D7";
Pf3D7_01_v3	FLAIR	exon	386644	386722	.	+	10	gene_id "0109950"; transcript_id "PF3D7_0109950.1_PF3D7"; exon_number "0";
Pf3D7_01_v3	FLAIR	transcript	386644	387993	.	+	.	gene_id "0109950"; transcript_id "PF3D7_0109950.1_PF3D7";
Pf3D7_01_v3	FLAIR	exon	386871	386974	.	+	42	gene_id "0109850"; transcript_id "SRR11094274.355934_PF3D7"; exon_number "11";
Pf3D7_01_v3	FLAIR	exon	386871	387042	.	+	10	gene_id "0109950"; transcript_id "PF3D7_0109950.1_PF3D7"; exon_number "1";
Pf3D7_01_v3	FLAIR	exon	386871	387042	.	+	3	gene_id "0109950"; transcript_id "SRR11094274.255662_PF3D7"; exon_number "1";
Pf3D7_01_v3	FLAIR	exon	386874	387042	.	+	1	gene_id "0109950"; transcript_id "SRR11094274.54968_PF3D7"; exon_number "0";
Pf3D7_01_v3	FLAIR	transcript	386874	388139	.	+	.	gene_id "0109950"; transcript_id "SRR11094274.54968_PF3D7";
Pf3D7_01_v3	FLAIR	exon	386918	387042	.	+	32	gene_id "0109950"; transcript_id "SRR11094274.115006_PF3D7"; exon_number "0";
Pf3D7_01_v3	FLAIR	transcript	386918	389032	.	+	.	gene_id "0109950"; transcript_id "SRR11094274.115006_PF3D7";
Pf3D7_01_v3	FLAIR	exon	387214	387299	.	+	10	gene_id "0109950"; transcript_id "PF3D7_0109950.1_PF3D7"; exon_number "2";
Pf3D7_01_v3	FLAIR	exon	387214	387299	.	+	3	gene_id "0109950"; transcript_id "SRR11094274.255662_PF3D7"; exon_number "2";
Pf3D7_01_v3	FLAIR	exon	387214	387299	.	+	32	gene_id "0109950"; transcript_id "SRR11094274.115006_PF3D7"; exon_number "1";
Pf3D7_01_v3	FLAIR	exon	387214	387337	.	+	1	gene_id "0109950"; transcript_id "SRR11094274.54968_PF3D7"; exon_number "1";
Pf3D7_01_v3	FLAIR	exon	387435	387462	.	+	10	gene_id "0109950"; transcript_id "PF3D7_0109950.1_PF3D7"; exon_number "3";
Pf3D7_01_v3	FLAIR	exon	387435	387462	.	+	32	gene_id "0109950"; transcript_id "SRR11094274.115006_PF3D7"; exon_number "2";
Pf3D7_01_v3	FLAIR	exon	387596	387731	.	+	1	gene_id "0109950"; transcript_id "SRR11094274.54968_PF3D7"; exon_number "2";
Pf3D7_01_v3	FLAIR	exon	387596	387731	.	+	10	gene_id "0109950"; transcript_id "PF3D7_0109950.1_PF3D7"; exon_number "4";
Pf3D7_01_v3	FLAIR	exon	387596	387731	.	+	3	gene_id "0109950"; transcript_id "SRR11094274.255662_PF3D7"; exon_number "3";
Pf3D7_01_v3	FLAIR	exon	387596	387731	.	+	32	gene_id "0109950"; transcript_id "SRR11094274.115006_PF3D7"; exon_number "3";
Pf3D7_01_v3	FLAIR	exon	387874	387966	.	+	32	gene_id "0109950"; transcript_id "SRR11094274.115006_PF3D7"; exon_number "4";
Pf3D7_01_v3	FLAIR	exon	387874	387993	.	+	10	gene_id "0109950"; transcript_id "PF3D7_0109950.1_PF3D7"; exon_number "5";
Pf3D7_01_v3	FLAIR	exon	387874	388079	.	+	3	gene_id "0109950"; transcript_id "SRR11094274.255662_PF3D7"; exon_number "4";
Pf3D7_01_v3	FLAIR	exon	387874	388139	.	+	1	gene_id "0109950"; transcript_id "SRR11094274.54968_PF3D7"; exon_number "3";
Pf3D7_01_v3	FLAIR	exon	388316	389795	.	+	1	gene_id "v3:388000"; transcript_id "SRR11094274.231824_Pf3D7_01"; exon_number "0";
Pf3D7_01_v3	FLAIR	transcript	388316	389795	.	+	.	gene_id "v3:388000"; transcript_id "SRR11094274.231824_Pf3D7_01";
Pf3D7_01_v3	FLAIR	exon	388452	389032	.	+	32	gene_id "0109950"; transcript_id "SRR11094274.115006_PF3D7"; exon_number "5";
Pf3D7_01_v3	FLAIR	exon	391416	392641	.	-	26	gene_id "v3:391000"; transcript_id "SRR11094274.49264_Pf3D7_01"; exon_number "0";
Pf3D7_01_v3	FLAIR	transcript	391416	392641	.	-	.	gene_id "v3:391000"; transcript_id "SRR11094274.49264_Pf3D7_01";
Pf3D7_01_v3	FLAIR	exon	392486	393647	.	+	1	gene_id "v3:392000"; transcript_id "SRR11094274.430863_Pf3D7_01"; exon_number "0";
Pf3D7_01_v3	FLAIR	transcript	392486	393647	.	+	.	gene_id "v3:392000"; transcript_id "SRR11094274.430863_Pf3D7_01";
Pf3D7_01_v3	FLAIR	exon	394082	394457	.	-	30	gene_id "0110400"; transcript_id "PF3D7_0110400.1_PF3D7"; exon_number "0";
Pf3D7_01_v3	FLAIR	transcript	394082	395077	.	-	.	gene_id "0110400"; transcript_id "PF3D7_0110400.1_PF3D7";
Pf3D7_01_v3	FLAIR	exon	394669	395077	.	-	30	gene_id "0110400"; transcript_id "PF3D7_0110400.1_PF3D7"; exon_number "1";
Pf3D7_01_v3	FLAIR	exon	404966	405435	.	-	24	gene_id "v3:404000"; transcript_id "SRR11094274.41925_Pf3D7_01"; exon_number "0";
Pf3D7_01_v3	FLAIR	transcript	404966	405435	.	-	.	gene_id "v3:404000"; transcript_id "SRR11094274.41925_Pf3D7_01";
Pf3D7_01_v3	FLAIR	exon	408352	409035	.	+	36	gene_id "v3:408000"; transcript_id "SRR11094274.324265_Pf3D7_01"; exon_number "0";
Pf3D7_01_v3	FLAIR	transcript	408352	409035	.	+	.	gene_id "v3:408000"; transcript_id "SRR11094274.324265_Pf3D7_01";
Pf3D7_01_v3	FLAIR	exon	412585	412679	.	-	13	gene_id "v3:412000"; transcript_id "SRR11094274.223720_Pf3D7_01"; exon_number "0";
Pf3D7_01_v3	FLAIR	transcript	412585	413901	.	-	.	gene_id "v3:412000"; transcript_id "SRR11094274.223720_Pf3D7_01";
Pf3D7_01_v3	FLAIR	exon	413072	413901	.	-	13	gene_id "v3:412000"; transcript_id "SRR11094274.223720_Pf3D7_01"; exon_number "1";
Pf3D7_01_v3	FLAIR	exon	413165	416050	.	-	3	gene_id "v3:413000"; transcript_id "SRR11094274.114934_Pf3D7_01"; exon_number "0";
Pf3D7_01_v3	FLAIR	transcript	413165	416050	.	-	.	gene_id "v3:413000"; transcript_id "SRR11094274.114934_Pf3D7_01";
Pf3D7_01_v3	FLAIR	exon	417742	417993	.	+	1	gene_id "0110800"; transcript_id "PF3D7_0110800.1_PF3D7"; exon_number "0";
Pf3D7_01_v3	FLAIR	transcript	417742	420206	.	+	.	gene_id "0110800"; transcript_id "PF3D7_0110800.1_PF3D7";
Pf3D7_01_v3	FLAIR	exon	417857	417993	.	+	7	gene_id "0110800"; transcript_id "SRR11094274.384758_PF3D7"; exon_number "0";
Pf3D7_01_v3	FLAIR	transcript	417857	419383	.	+	.	gene_id "0110800"; transcript_id "SRR11094274.384758_PF3D7";
Pf3D7_01_v3	FLAIR	exon	418380	418837	.	+	1	gene_id "0110800"; transcript_id "PF3D7_0110800.1_PF3D7"; exon_number "1";
Pf3D7_01_v3	FLAIR	exon	418380	418862	.	+	7	gene_id "0110800"; transcript_id "SRR11094274.384758_PF3D7"; exon_number "1";
Pf3D7_01_v3	FLAIR	exon	418720	418864	.	+	10	gene_id "v3:418000"; transcript_id "SRR11094274.325062_Pf3D7_01"; exon_number "0";
Pf3D7_01_v3	FLAIR	transcript	418720	419472	.	+	.	gene_id "v3:418000"; transcript_id "SRR11094274.325062_Pf3D7_01";
Pf3D7_01_v3	FLAIR	exon	418930	419472	.	+	10	gene_id "v3:418000"; transcript_id "SRR11094274.325062_Pf3D7_01"; exon_number "1";
Pf3D7_01_v3	FLAIR	exon	418952	419383	.	+	7	gene_id "0110800"; transcript_id "SRR11094274.384758_PF3D7"; exon_number "2";
Pf3D7_01_v3	FLAIR	exon	419035	420206	.	+	1	gene_id "0110800"; transcript_id "PF3D7_0110800.1_PF3D7"; exon_number "2";
Pf3D7_01_v3	FLAIR	exon	419779	420669	.	-	30	gene_id "v3:419000"; transcript_id "SRR11094274.346286_Pf3D7_01"; exon_number "0";
Pf3D7_01_v3	FLAIR	transcript	419779	420669	.	-	.	gene_id "v3:419000"; transcript_id "SRR11094274.346286_Pf3D7_01";
Pf3D7_01_v3	FLAIR	exon	420078	421025	.	-	1	gene_id "0110900"; transcript_id "SRR11094274.217148_PF3D7"; exon_number "0";
Pf3D7_01_v3	FLAIR	transcript	420078	421025	.	-	.	gene_id "0110900"; transcript_id "SRR11094274.217148_PF3D7";
Pf3D7_01_v3	FLAIR	exon	421324	421859	.	-	1	gene_id "v3:421000"; transcript_id "SRR11094274.306832_Pf3D7_01"; exon_number "0";
Pf3D7_01_v3	FLAIR	transcript	421324	421859	.	-	.	gene_id "v3:421000"; transcript_id "SRR11094274.306832_Pf3D7_01";
Pf3D7_01_v3	FLAIR	exon	423170	424002	.	-	1	gene_id "v3:423000"; transcript_id "SRR11094274.247379_Pf3D7_01"; exon_number "0";
Pf3D7_01_v3	FLAIR	transcript	423170	424002	.	-	.	gene_id "v3:423000"; transcript_id "SRR11094274.247379_Pf3D7_01";
Pf3D7_01_v3	FLAIR	exon	428157	428516	.	+	1	gene_id "v3:428000"; transcript_id "SRR11094274.350875_Pf3D7_01"; exon_number "0";
Pf3D7_01_v3	FLAIR	transcript	428157	429895	.	+	.	gene_id "v3:428000"; transcript_id "SRR11094274.350875_Pf3D7_01";
Pf3D7_01_v3	FLAIR	exon	428381	428516	.	+	5	gene_id "v3:428000"; transcript_id "SRR11094274.21087_Pf3D7_01"; exon_number "0";
Pf3D7_01_v3	FLAIR	transcript	428381	430065	.	+	.	gene_id "v3:428000"; transcript_id "SRR11094274.21087_Pf3D7_01";
Pf3D7_01_v3	FLAIR	exon	428766	428868	.	+	1	gene_id "v3:428000"; transcript_id "SRR11094274.350875_Pf3D7_01"; exon_number "1";
Pf3D7_01_v3	FLAIR	exon	428766	428868	.	+	5	gene_id "v3:428000"; transcript_id "SRR11094274.21087_Pf3D7_01"; exon_number "1";
Pf3D7_01_v3	FLAIR	exon	429096	429468	.	+	5	gene_id "v3:428000"; transcript_id "SRR11094274.21087_Pf3D7_01"; exon_number "2";
Pf3D7_01_v3	FLAIR	exon	429096	429895	.	+	1	gene_id "v3:428000"; transcript_id "SRR11094274.350875_Pf3D7_01"; exon_number "2";
Pf3D7_01_v3	FLAIR	exon	429624	430065	.	+	5	gene_id "v3:428000"; transcript_id "SRR11094274.21087_Pf3D7_01"; exon_number "3";
Pf3D7_01_v3	FLAIR	exon	429700	430012	.	+	6	gene_id "v3:429000"; transcript_id "SRR11094274.115293_Pf3D7_01"; exon_number "0";
Pf3D7_01_v3	FLAIR	transcript	429700	430012	.	+	.	gene_id "v3:429000"; transcript_id "SRR11094274.115293_Pf3D7_01";
Pf3D7_01_v3	FLAIR	exon	429897	430230	.	-	1	gene_id "0111200"; transcript_id "PF3D7_0111200.1_PF3D7"; exon_number "0";
Pf3D7_01_v3	FLAIR	transcript	429897	430880	.	-	.	gene_id "0111200"; transcript_id "PF3D7_0111200.1_PF3D7";
Pf3D7_01_v3	FLAIR	exon	429909	430840	.	-	1	gene_id "v3:429000"; transcript_id "SRR11094274.74242_Pf3D7_01"; exon_number "0";
Pf3D7_01_v3	FLAIR	transcript	429909	430840	.	-	.	gene_id "v3:429000"; transcript_id "SRR11094274.74242_Pf3D7_01";
Pf3D7_01_v3	FLAIR	exon	430520	430623	.	-	1	gene_id "0111200"; transcript_id "PF3D7_0111200.1_PF3D7"; exon_number "1";
Pf3D7_01_v3	FLAIR	exon	430748	430880	.	-	1	gene_id "0111200"; transcript_id "PF3D7_0111200.1_PF3D7"; exon_number "2";
Pf3D7_01_v3	FLAIR	exon	431171	431277	.	-	1	gene_id "v3:431000"; transcript_id "SRR11094274.271377_Pf3D7_01"; exon_number "0";
Pf3D7_01_v3	FLAIR	transcript	431171	432458	.	-	.	gene_id "v3:431000"; transcript_id "SRR11094274.271377_Pf3D7_01";
Pf3D7_01_v3	FLAIR	exon	431201	433357	.	-	1	gene_id "v3:431000"; transcript_id "SRR11094274.12145_Pf3D7_01"; exon_number "0";
Pf3D7_01_v3	FLAIR	transcript	431201	433357	.	-	.	gene_id "v3:431000"; transcript_id "SRR11094274.12145_Pf3D7_01";
Pf3D7_01_v3	FLAIR	exon	431349	434496	.	-	2	gene_id "0111300"; transcript_id "SRR11094274.451993_PF3D7"; exon_number "0";
Pf3D7_01_v3	FLAIR	transcript	431349	434496	.	-	.	gene_id "0111300"; transcript_id "SRR11094274.451993_PF3D7";
Pf3D7_01_v3	FLAIR	exon	431356	432458	.	-	1	gene_id "v3:431000"; transcript_id "SRR11094274.271377_Pf3D7_01"; exon_number "1";
Pf3D7_01_v3	FLAIR	exon	433735	435439	.	-	5	gene_id "v3:433000"; transcript_id "SRR11094274.378617_Pf3D7_01"; exon_number "0";
Pf3D7_01_v3	FLAIR	transcript	433735	435439	.	-	.	gene_id "v3:433000"; transcript_id "SRR11094274.378617_Pf3D7_01";
Pf3D7_01_v3	FLAIR	exon	434008	435629	.	-	42	gene_id "v3:434000"; transcript_id "SRR11094274.261696_Pf3D7_01"; exon_number "0";
Pf3D7_01_v3	FLAIR	transcript	434008	435629	.	-	.	gene_id "v3:434000"; transcript_id "SRR11094274.261696_Pf3D7_01";
Pf3D7_01_v3	FLAIR	exon	436698	438654	.	+	4	gene_id "0111400"; transcript_id "SRR11094274.87486_PF3D7"; exon_number "0";
Pf3D7_01_v3	FLAIR	transcript	436698	438654	.	+	.	gene_id "0111400"; transcript_id "SRR11094274.87486_PF3D7";
Pf3D7_01_v3	FLAIR	exon	437264	439012	.	+	1	gene_id "v3:437000"; transcript_id "SRR11094274.162142_Pf3D7_01"; exon_number "0";
Pf3D7_01_v3	FLAIR	transcript	437264	439012	.	+	.	gene_id "v3:437000"; transcript_id "SRR11094274.162142_Pf3D7_01";
Pf3D7_01_v3	FLAIR	exon	438077	438580	.	+	22	gene_id "v3:438000"; transcript_id "SRR11094274.82721_Pf3D7_01"; exon_number "0";
Pf3D7_01_v3	FLAIR	transcript	438077	439008	.	+	.	gene_id "v3:438000"; transcript_id "SRR11094274.82721_Pf3D7_01";
Pf3D7_01_v3	FLAIR	exon	438297	439752	.	+	1	gene_id "v3:438000"; transcript_id "SRR11094274.254474_Pf3D7_01"; exon_number "0";
Pf3D7_01_v3	FLAIR	transcript	438297	439752	.	+	.	gene_id "v3:438000"; transcript_id "SRR11094274.254474_Pf3D7_01";
Pf3D7_01_v3	FLAIR	exon	438637	439008	.	+	22	gene_id "v3:438000"; transcript_id "SRR11094274.82721_Pf3D7_01"; exon_number "1";
Pf3D7_01_v3	FLAIR	exon	439254	439824	.	-	17	gene_id "0111500"; transcript_id "PF3D7_0111500.1_PF3D7"; exon_number "0";
Pf3D7_01_v3	FLAIR	transcript	439254	441422	.	-	.	gene_id "0111500"; transcript_id "PF3D7_0111500.1_PF3D7";
Pf3D7_01_v3	FLAIR	exon	439950	440393	.	-	17	gene_id "0111500"; transcript_id "PF3D7_0111500.1_PF3D7"; exon_number "1";
Pf3D7_01_v3	FLAIR	exon	440555	440644	.	-	17	gene_id "0111500"; transcript_id "PF3D7_0111500.1_PF3D7"; exon_number "2";
Pf3D7_01_v3	FLAIR	exon	440764	440851	.	-	17	gene_id "0111500"; transcript_id "PF3D7_0111500.1_PF3D7"; exon_number "3";
Pf3D7_01_v3	FLAIR	exon	441098	441422	.	-	17	gene_id "0111500"; transcript_id "PF3D7_0111500.1_PF3D7"; exon_number "4";
Pf3D7_01_v3	FLAIR	exon	441389	441659	.	-	2	gene_id "v3:441000"; transcript_id "SRR11094274.411557_Pf3D7_01"; exon_number "0";
Pf3D7_01_v3	FLAIR	transcript	441389	441659	.	-	.	gene_id "v3:441000"; transcript_id "SRR11094274.411557_Pf3D7_01";
Pf3D7_01_v3	FLAIR	exon	441619	443364	.	-	1	gene_id "v3:441000"; transcript_id "SRR11094274.327715_Pf3D7_01"; exon_number "0";
Pf3D7_01_v3	FLAIR	transcript	441619	443364	.	-	.	gene_id "v3:441000"; transcript_id "SRR11094274.327715_Pf3D7_01";
Pf3D7_01_v3	FLAIR	exon	446373	446775	.	+	1	gene_id "0111800"; transcript_id "PF3D7_0111800.1_PF3D7"; exon_number "0";
Pf3D7_01_v3	FLAIR	transcript	446373	449169	.	+	.	gene_id "0111800"; transcript_id "PF3D7_0111800.1_PF3D7";
Pf3D7_01_v3	FLAIR	exon	446892	447016	.	+	1	gene_id "0111800"; transcript_id "PF3D7_0111800.1_PF3D7"; exon_number "1";
Pf3D7_01_v3	FLAIR	exon	447118	447205	.	+	1	gene_id "0111800"; transcript_id "PF3D7_0111800.1_PF3D7"; exon_number "2";
Pf3D7_01_v3	FLAIR	exon	447339	447422	.	+	1	gene_id "0111800"; transcript_id "PF3D7_0111800.1_PF3D7"; exon_number "3";
Pf3D7_01_v3	FLAIR	exon	447617	447747	.	+	1	gene_id "0111800"; transcript_id "PF3D7_0111800.1_PF3D7"; exon_number "4";
Pf3D7_01_v3	FLAIR	exon	447841	447904	.	+	1	gene_id "0111800"; transcript_id "PF3D7_0111800.1_PF3D7"; exon_number "5";
Pf3D7_01_v3	FLAIR	exon	448028	448190	.	+	1	gene_id "0111800"; transcript_id "PF3D7_0111800.1_PF3D7"; exon_number "6";
Pf3D7_01_v3	FLAIR	exon	448392	449169	.	+	1	gene_id "0111800"; transcript_id "PF3D7_0111800.1_PF3D7"; exon_number "7";
Pf3D7_01_v3	FLAIR	exon	448645	449613	.	+	31	gene_id "v3:448000"; transcript_id "SRR11094274.395767_Pf3D7_01"; exon_number "0";
Pf3D7_01_v3	FLAIR	transcript	448645	449613	.	+	.	gene_id "v3:448000"; transcript_id "SRR11094274.395767_Pf3D7_01";
Pf3D7_01_v3	FLAIR	exon	448752	449730	.	+	10	gene_id "v3:448000"; transcript_id "SRR11094274.314629_Pf3D7_01"; exon_number "0";
Pf3D7_01_v3	FLAIR	transcript	448752	449730	.	+	.	gene_id "v3:448000"; transcript_id "SRR11094274.314629_Pf3D7_01";
Pf3D7_01_v3	FLAIR	exon	449535	450099	.	-	1	gene_id "0111900"; transcript_id "PF3D7_0111900.1_PF3D7"; exon_number "0";
Pf3D7_01_v3	FLAIR	transcript	449535	450989	.	-	.	gene_id "0111900"; transcript_id "PF3D7_0111900.1_PF3D7";
Pf3D7_01_v3	FLAIR	exon	450297	450428	.	-	1	gene_id "0111900"; transcript_id "PF3D7_0111900.1_PF3D7"; exon_number "1";
Pf3D7_01_v3	FLAIR	exon	450590	450989	.	-	1	gene_id "0111900"; transcript_id "PF3D7_0111900.1_PF3D7"; exon_number "2";
Pf3D7_01_v3	FLAIR	exon	454781	455877	.	+	6	gene_id "v3:454000"; transcript_id "SRR11094274.41968_Pf3D7_01"; exon_number "0";
Pf3D7_01_v3	FLAIR	transcript	454781	455877	.	+	.	gene_id "v3:454000"; transcript_id "SRR11094274.41968_Pf3D7_01";
Pf3D7_01_v3	FLAIR	exon	464520	466956	.	+	44	gene_id "v3:464000"; transcript_id "SRR11094274.254029_Pf3D7_01"; exon_number "0";
Pf3D7_01_v3	FLAIR	transcript	464520	466956	.	+	.	gene_id "v3:464000"; transcript_id "SRR11094274.254029_Pf3D7_01";
Pf3D7_01_v3	FLAIR	exon	467011	468503	.	+	57	gene_id "v3:467000"; transcript_id "SRR11094274.114156_Pf3D7_01"; exon_number "0";
Pf3D7_01_v3	FLAIR	transcript	467011	468503	.	+	.	gene_id "v3:467000"; transcript_id "SRR11094274.114156_Pf3D7_01";
Pf3D7_01_v3	FLAIR	exon	468021	469189	.	+	31	gene_id "v3:468000"; transcript_id "SRR11094274.448854_Pf3D7_01"; exon_number "0";
Pf3D7_01_v3	FLAIR	transcript	468021	469189	.	+	.	gene_id "v3:468000"; transcript_id "SRR11094274.448854_Pf3D7_01";
Pf3D7_01_v3	FLAIR	exon	468735	470209	.	+	1	gene_id "v3:468000"; transcript_id "SRR11094274.340179_Pf3D7_01"; exon_number "0";
Pf3D7_01_v3	FLAIR	transcript	468735	470209	.	+	.	gene_id "v3:468000"; transcript_id "SRR11094274.340179_Pf3D7_01";
Pf3D7_01_v3	FLAIR	exon	468990	470648	.	+	60	gene_id "v3:468000"; transcript_id "SRR11094274.81046_Pf3D7_01"; exon_number "0";
Pf3D7_01_v3	FLAIR	transcript	468990	470648	.	+	.	gene_id "v3:468000"; transcript_id "SRR11094274.81046_Pf3D7_01";
Pf3D7_01_v3	FLAIR	exon	469373	471299	.	+	1	gene_id "v3:469000"; transcript_id "SRR11094274.361644_Pf3D7_01"; exon_number "0";
Pf3D7_01_v3	FLAIR	transcript	469373	471299	.	+	.	gene_id "v3:469000"; transcript_id "SRR11094274.361644_Pf3D7_01";
Pf3D7_01_v3	FLAIR	exon	477671	479218	.	+	19	gene_id "v3:477000"; transcript_id "SRR11094274.317632_Pf3D7_01"; exon_number "0";
Pf3D7_01_v3	FLAIR	transcript	477671	479218	.	+	.	gene_id "v3:477000"; transcript_id "SRR11094274.317632_Pf3D7_01";
Pf3D7_01_v3	FLAIR	exon	479497	480329	.	+	8	gene_id "v3:479000"; transcript_id "SRR11094274.287967_Pf3D7_01"; exon_number "0";
Pf3D7_01_v3	FLAIR	transcript	479497	481012	.	+	.	gene_id "v3:479000"; transcript_id "SRR11094274.287967_Pf3D7_01";
Pf3D7_01_v3	FLAIR	exon	480392	481012	.	+	8	gene_id "v3:479000"; transcript_id "SRR11094274.287967_Pf3D7_01"; exon_number "1";
Pf3D7_01_v3	FLAIR	exon	486037	486586	.	+	1	gene_id "0112900"; transcript_id "PF3D7_0112900.1_PF3D7"; exon_number "0";
Pf3D7_01_v3	FLAIR	transcript	486037	487422	.	+	.	gene_id "0112900"; transcript_id "PF3D7_0112900.1_PF3D7";
Pf3D7_01_v3	FLAIR	exon	486707	487422	.	+	1	gene_id "0112900"; transcript_id "PF3D7_0112900.1_PF3D7"; exon_number "1";
Pf3D7_01_v3	FLAIR	exon	487481	488442	.	-	60	gene_id "v3:487000"; transcript_id "SRR11094274.394037_Pf3D7_01"; exon_number "0";
Pf3D7_01_v3	FLAIR	transcript	487481	488442	.	-	.	gene_id "v3:487000"; transcript_id "SRR11094274.394037_Pf3D7_01";
Pf3D7_01_v3	FLAIR	exon	488124	489627	.	-	1	gene_id "v3:488000"; transcript_id "SRR11094274.67832_Pf3D7_01"; exon_number "0";
Pf3D7_01_v3	FLAIR	transcript	488124	489627	.	-	.	gene_id "v3:488000"; transcript_id "SRR11094274.67832_Pf3D7_01";
Pf3D7_01_v3	FLAIR	exon	488562	489838	.	-	15	gene_id "0113000"; transcript_id "PF3D7_0113000.1_PF3D7"; exon_number "0";
Pf3D7_01_v3	FLAIR	transcript	488562	490395	.	-	.	gene_id "0113000"; transcript_id "PF3D7_0113000.1_PF3D7";
Pf3D7_01_v3	FLAIR	exon	488873	489838	.	-	27	gene_id "v3:488000"; transcript_id "SRR11094274.392507_Pf3D7_01"; exon_number "0";
Pf3D7_01_v3	FLAIR	transcript	488873	490068	.	-	.	gene_id "v3:488000"; transcript_id "SRR11094274.392507_Pf3D7_01";
Pf3D7_01_v3	FLAIR	exon	489990	490068	.	-	27	gene_id "v3:488000"; transcript_id "SRR11094274.392507_Pf3D7_01"; exon_number "1";
Pf3D7_01_v3	FLAIR	exon	490053	490395	.	-	15	gene_id "0113000"; transcript_id "PF3D7_0113000.1_PF3D7"; exon_number "1";
Pf3D7_01_v3	FLAIR	exon	504603	505688	.	-	3	gene_id "v3:504000"; transcript_id "SRR11094274.29450_Pf3D7_01"; exon_number "0";
Pf3D7_01_v3	FLAIR	transcript	504603	505688	.	-	.	gene_id "v3:504000"; transcript_id "SRR11094274.29450_Pf3D7_01";
Pf3D7_01_v3	FLAIR	exon	505345	506203	.	-	60	gene_id "v3:505000"; transcript_id "SRR11094274.418689_Pf3D7_01"; exon_number "0";
Pf3D7_01_v3	FLAIR	transcript	505345	506203	.	-	.	gene_id "v3:505000"; transcript_id "SRR11094274.418689_Pf3D7_01";
Pf3D7_01_v3	FLAIR	exon	506117	506581	.	-	2	gene_id "0113300"; transcript_id "PF3D7_0113300.1_PF3D7"; exon_number "0";
Pf3D7_01_v3	FLAIR	transcript	506117	507068	.	-	.	gene_id "0113300"; transcript_id "PF3D7_0113300.1_PF3D7";
Pf3D7_01_v3	FLAIR	exon	506764	507068	.	-	2	gene_id "0113300"; transcript_id "PF3D7_0113300.1_PF3D7"; exon_number "1";
Pf3D7_01_v3	FLAIR	exon	518346	519462	.	-	6	gene_id "v3:518000"; transcript_id "SRR11094274.100190_Pf3D7_01"; exon_number "0";
Pf3D7_01_v3	FLAIR	transcript	518346	519462	.	-	.	gene_id "v3:518000"; transcript_id "SRR11094274.100190_Pf3D7_01";
Pf3D7_01_v3	FLAIR	exon	519862	520917	.	+	15	gene_id "0113700"; transcript_id "PF3D7_0113700.1_PF3D7"; exon_number "0";
Pf3D7_01_v3	FLAIR	transcript	519862	522189	.	+	.	gene_id "0113700"; transcript_id "PF3D7_0113700.1_PF3D7";
Pf3D7_01_v3	FLAIR	exon	521146	521277	.	+	15	gene_id "0113700"; transcript_id "PF3D7_0113700.1_PF3D7"; exon_number "1";
Pf3D7_01_v3	FLAIR	exon	521396	521795	.	+	15	gene_id "0113700"; transcript_id "PF3D7_0113700.1_PF3D7"; exon_number "2";
Pf3D7_01_v3	FLAIR	exon	522014	522189	.	+	15	gene_id "0113700"; transcript_id "PF3D7_0113700.1_PF3D7"; exon_number "3";
Pf3D7_01_v3	FLAIR	exon	522136	523201	.	+	11	gene_id "v3:522000"; transcript_id "SRR11094274.342699_Pf3D7_01"; exon_number "0";
Pf3D7_01_v3	FLAIR	transcript	522136	523201	.	+	.	gene_id "v3:522000"; transcript_id "SRR11094274.342699_Pf3D7_01";
Pf3D7_01_v3	FLAIR	exon	547415	548217	.	-	1	gene_id "v3:547000"; transcript_id "SRR11094274.247431_Pf3D7_01"; exon_number "0";
Pf3D7_01_v3	FLAIR	transcript	547415	548217	.	-	.	gene_id "v3:547000"; transcript_id "SRR11094274.247431_Pf3D7_01";
Pf3D7_01_v3	FLAIR	exon	563269	564823	.	+	2	gene_id "v3:563000"; transcript_id "SRR11094274.156952_Pf3D7_01"; exon_number "0";
Pf3D7_01_v3	FLAIR	transcript	563269	564823	.	+	.	gene_id "v3:563000"; transcript_id "SRR11094274.156952_Pf3D7_01";
Pf3D7_02_v3	FLAIR	exon	86234	87400	.	-	10	gene_id "0201800"; transcript_id "SRR11094274.326037_PF3D7"; exon_number "0";
Pf3D7_02_v3	FLAIR	transcript	86234	88446	.	-	.	gene_id "0201800"; transcript_id "SRR11094274.326037_PF3D7";
Pf3D7_02_v3	FLAIR	exon	87675	88110	.	-	10	gene_id "0201800"; transcript_id "SRR11094274.326037_PF3D7"; exon_number "1";
Pf3D7_02_v3	FLAIR	exon	88385	88446	.	-	10	gene_id "0201800"; transcript_id "SRR11094274.326037_PF3D7"; exon_number "2";
Pf3D7_02_v3	FLAIR	exon	102335	104069	.	-	1	gene_id "v3:102000"; transcript_id "SRR11094274.108214_Pf3D7_02"; exon_number "0";
Pf3D7_02_v3	FLAIR	transcript	102335	104069	.	-	.	gene_id "v3:102000"; transcript_id "SRR11094274.108214_Pf3D7_02";
Pf3D7_02_v3	FLAIR	exon	108954	110283	.	-	22	gene_id "0202100"; transcript_id "PF3D7_0202100.1_PF3D7"; exon_number "0";
Pf3D7_02_v3	FLAIR	transcript	108954	110807	.	-	.	gene_id "0202100"; transcript_id "PF3D7_0202100.1_PF3D7";
Pf3D7_02_v3	FLAIR	exon	110392	110807	.	-	22	gene_id "0202100"; transcript_id "PF3D7_0202100.1_PF3D7"; exon_number "1";
Pf3D7_02_v3	FLAIR	exon	111946	113188	.	-	1	gene_id "0202200"; transcript_id "PF3D7_0202200.1_PF3D7"; exon_number "0";
Pf3D7_02_v3	FLAIR	transcript	111946	113681	.	-	.	gene_id "0202200"; transcript_id "PF3D7_0202200.1_PF3D7";
Pf3D7_02_v3	FLAIR	exon	113452	113681	.	-	1	gene_id "0202200"; transcript_id "PF3D7_0202200.1_PF3D7"; exon_number "1";
Pf3D7_02_v3	FLAIR	exon	117947	119097	.	+	34	gene_id "v3:117000"; transcript_id "SRR11094274.299436_Pf3D7_02"; exon_number "0";
Pf3D7_02_v3	FLAIR	transcript	117947	119097	.	+	.	gene_id "v3:117000"; transcript_id "SRR11094274.299436_Pf3D7_02";
Pf3D7_02_v3	FLAIR	exon	118720	119295	.	-	24	gene_id "v3:118000"; transcript_id "SRR11094274.403847_Pf3D7_02"; exon_number "0";
Pf3D7_02_v3	FLAIR	transcript	118720	119295	.	-	.	gene_id "v3:118000"; transcript_id "SRR11094274.403847_Pf3D7_02";
Pf3D7_02_v3	FLAIR	exon	119850	121059	.	+	42	gene_id "v3:119000"; transcript_id "SRR11094274.91656_Pf3D7_02"; exon_number "0";
Pf3D7_02_v3	FLAIR	transcript	119850	121059	.	+	.	gene_id "v3:119000"; transcript_id "SRR11094274.91656_Pf3D7_02";
Pf3D7_02_v3	FLAIR	exon	121765	124818	.	+	1	gene_id "v3:121000"; transcript_id "SRR11094274.406142_Pf3D7_02"; exon_number "0";
Pf3D7_02_v3	FLAIR	transcript	121765	124818	.	+	.	gene_id "v3:121000"; transcript_id "SRR11094274.406142_Pf3D7_02";
Pf3D7_02_v3	FLAIR	exon	123356	123408	.	+	0	gene_id "v3:123000"; transcript_id "SRR11094274.310671_Pf3D7_02"; exon_number "0";
Pf3D7_02_v3	FLAIR	transcript	123356	124911	.	+	.	gene_id "v3:123000"; transcript_id "SRR11094274.310671_Pf3D7_02";
Pf3D7_02_v3	FLAIR	exon	123445	124911	.	+	0	gene_id "v3:123000"; transcript_id "SRR11094274.310671_Pf3D7_02"; exon_number "1";
Pf3D7_02_v3	FLAIR	exon	123994	124999	.	+	21	gene_id "v3:123000"; transcript_id "SRR11094274.224608_Pf3D7_02"; exon_number "0";
Pf3D7_02_v3	FLAIR	transcript	123994	124999	.	+	.	gene_id "v3:123000"; transcript_id "SRR11094274.224608_Pf3D7_02";
Pf3D7_02_v3	FLAIR	exon	127610	128309	.	+	2	gene_id "v3:127000"; transcript_id "SRR11094274.187170_Pf3D7_02"; exon_number "0";
Pf3D7_02_v3	FLAIR	transcript	127610	128309	.	+	.	gene_id "v3:127000"; transcript_id "SRR11094274.187170_Pf3D7_02";
Pf3D7_02_v3	FLAIR	exon	127742	128834	.	+	2	gene_id "v3:127000"; transcript_id "SRR11094274.165409_Pf3D7_02"; exon_number "0";
Pf3D7_02_v3	FLAIR	transcript	127742	128834	.	+	.	gene_id "v3:127000"; transcript_id "SRR11094274.165409_Pf3D7_02";
Pf3D7_02_v3	FLAIR	exon	127840	128354	.	+	4	gene_id "v3:127000"; transcript_id "SRR11094274.137831_Pf3D7_02"; exon_number "0";
Pf3D7_02_v3	FLAIR	transcript	127840	128823	.	+	.	gene_id "v3:127000"; transcript_id "SRR11094274.137831_Pf3D7_02";
Pf3D7_02_v3	FLAIR	exon	128417	128823	.	+	4	gene_id "v3:127000"; transcript_id "SRR11094274.137831_Pf3D7_02"; exon_number "1";
Pf3D7_02_v3	FLAIR	exon	129025	129465	.	-	1	gene_id "v3:129000"; transcript_id "SRR11094274.388253_Pf3D7_02"; exon_number "0";
Pf3D7_02_v3	FLAIR	transcript	129025	129465	.	-	.	gene_id "v3:129000"; transcript_id "SRR11094274.388253_Pf3D7_02";
Pf3D7_02_v3	FLAIR	exon	129352	129521	.	-	9	gene_id "0202600"; transcript_id "PF3D7_0202600.1_PF3D7"; exon_number "0";
Pf3D7_02_v3	FLAIR	transcript	129352	129865	.	-	.	gene_id "0202600"; transcript_id "PF3D7_0202600.1_PF3D7";
Pf3D7_02_v3	FLAIR	exon	129605	129690	.	-	9	gene_id "0202600"; transcript_id "PF3D7_0202600.1_PF3D7"; exon_number "1";
Pf3D7_02_v3	FLAIR	exon	129804	129865	.	-	9	gene_id "0202600"; transcript_id "PF3D7_0202600.1_PF3D7"; exon_number "2";
Pf3D7_02_v3	FLAIR	exon	135088	136387	.	+	1	gene_id "v3:135000"; transcript_id "SRR11094274.120894_Pf3D7_02"; exon_number "0";
Pf3D7_02_v3	FLAIR	transcript	135088	136387	.	+	.	gene_id "v3:135000"; transcript_id "SRR11094274.120894_Pf3D7_02";
Pf3D7_02_v3	FLAIR	exon	135797	137390	.	+	1	gene_id "0202700"; transcript_id "SRR11094274.446217_PF3D7"; exon_number "0";
Pf3D7_02_v3	FLAIR	transcript	135797	137390	.	+	.	gene_id "0202700"; transcript_id "SRR11094274.446217_PF3D7";
Pf3D7_02_v3	FLAIR	exon	136127	137638	.	+	6	gene_id "v3:136000"; transcript_id "SRR11094274.353431_Pf3D7_02"; exon_number "0";
Pf3D7_02_v3	FLAIR	transcript	136127	137638	.	+	.	gene_id "v3:136000"; transcript_id "SRR11094274.353431_Pf3D7_02";
Pf3D7_02_v3	FLAIR	exon	136396	136798	.	-	7	gene_id "v3:136000"; transcript_id "SRR11094274.385381_Pf3D7_02"; exon_number "0";
Pf3D7_02_v3	FLAIR	transcript	136396	137203	.	-	.	gene_id "v3:136000"; transcript_id "SRR11094274.385381_Pf3D7_02";
Pf3D7_02_v3	FLAIR	exon	136851	137203	.	-	7	gene_id "v3:136000"; transcript_id "SRR11094274.385381_Pf3D7_02"; exon_number "1";
Pf3D7_02_v3	FLAIR	exon	137269	137575	.	-	60	gene_id "0202800"; transcript_id "PF3D7_0202800.1_PF3D7"; exon_number "0";
Pf3D7_02_v3	FLAIR	transcript	137269	139093	.	-	.	gene_id "0202800"; transcript_id "PF3D7_0202800.1_PF3D7";
Pf3D7_02_v3	FLAIR	exon	137684	137909	.	-	60	gene_id "0202800"; transcript_id "PF3D7_0202800.1_PF3D7"; exon_number "1";
Pf3D7_02_v3	FLAIR	exon	138050	138130	.	-	60	gene_id "0202800"; transcript_id "PF3D7_0202800.1_PF3D7"; exon_number "2";
Pf3D7_02_v3	FLAIR	exon	138353	139093	.	-	60	gene_id "0202800"; transcript_id "PF3D7_0202800.1_PF3D7"; exon_number "3";
Pf3D7_02_v3	FLAIR	exon	138615	138986	.	+	3	gene_id "0202900"; transcript_id "SRR11094274.375840_PF3D7"; exon_number "0";
Pf3D7_02_v3	FLAIR	transcript	138615	140344	.	+	.	gene_id "0202900"; transcript_id "SRR11094274.375840_PF3D7";
Pf3D7_02_v3	FLAIR	exon	138755	139172	.	+	17	gene_id "0202900"; transcript_id "SRR11094274.416599_PF3D7"; exon_number "0";
Pf3D7_02_v3	FLAIR	transcript	138755	141665	.	+	.	gene_id "0202900"; transcript_id "SRR11094274.416599_PF3D7";
Pf3D7_02_v3	FLAIR	exon	138843	138986	.	+	15	gene_id "0202900"; transcript_id "SRR11094274.352930_PF3D7"; exon_number "0";
Pf3D7_02_v3	FLAIR	transcript	138843	140868	.	+	.	gene_id "0202900"; transcript_id "SRR11094274.352930_PF3D7";
Pf3D7_02_v3	FLAIR	exon	138873	138986	.	+	6	gene_id "0202900"; transcript_id "PF3D7_0202900.1_PF3D7"; exon_number "0";
Pf3D7_02_v3	FLAIR	transcript	138873	141766	.	+	.	gene_id "0202900"; transcript_id "PF3D7_0202900.1_PF3D7";
Pf3D7_02_v3	FLAIR	exon	139121	139172	.	+	15	gene_id "0202900"; transcript_id "SRR11094274.352930_PF3D7"; exon_number "1";
Pf3D7_02_v3	FLAIR	exon	139121	139172	.	+	6	gene_id "0202900"; transcript_id "PF3D7_0202900.1_PF3D7"; exon_number "1";
Pf3D7_02_v3	FLAIR	exon	139147	139172	.	+	3	gene_id "0202900"; transcript_id "SRR11094274.375840_PF3D7"; exon_number "1";
Pf3D7_02_v3	FLAIR	exon	139373	139415	.	+	15	gene_id "0202900"; transcript_id "SRR11094274.352930_PF3D7"; exon_number "2";
Pf3D7_02_v3	FLAIR	exon	139373	139415	.	+	17	gene_id "0202900"; transcript_id "SRR11094274.416599_PF3D7"; exon_number "1";
Pf3D7_02_v3	FLAIR	exon	139373	139415	.	+	3	gene_id "0202900"; transcript_id "SRR11094274.375840_PF3D7"; exon_number "2";
Pf3D7_02_v3	FLAIR	exon	139373	139415	.	+	6	gene_id "0202900"; transcript_id "PF3D7_0202900.1_PF3D7"; exon_number "2";
Pf3D7_02_v3	FLAIR	exon	139440	139776	.	+	14	gene_id "0202900"; transcript_id "SRR11094274.180956_PF3D7"; exon_number "0";
Pf3D7_02_v3	FLAIR	transcript	139440	141545	.	+	.	gene_id "0202900"; transcript_id "SRR11094274.180956_PF3D7";
Pf3D7_02_v3	FLAIR	exon	139515	139582	.	+	15	gene_id "0202900"; transcript_id "SRR11094274.352930_PF3D7"; exon_number "3";
Pf3D7_02_v3	FLAIR	exon	139515	139582	.	+	3	gene_id "0202900"; transcript_id "SRR11094274.375840_PF3D7"; exon_number "3";
Pf3D7_02_v3	FLAIR	exon	139515	139582	.	+	6	gene_id "0202900"; transcript_id "PF3D7_0202900.1_PF3D7"; exon_number "3";
Pf3D7_02_v3	FLAIR	exon	139515	139776	.	+	17	gene_id "0202900"; transcript_id "SRR11094274.416599_PF3D7"; exon_number "2";
Pf3D7_02_v3	FLAIR	exon	139588	141405	.	-	15	gene_id "v3:139000"; transcript_id "SRR11094274.429355_Pf3D7_02"; exon_number "0";
Pf3D7_02_v3	FLAIR	transcript	139588	141405	.	-	.	gene_id "v3:139000"; transcript_id "SRR11094274.429355_Pf3D7_02";
Pf3D7_02_v3	FLAIR	exon	139674	139776	.	+	15	gene_id "0202900"; transcript_id "SRR11094274.352930_PF3D7"; exon_number "4";
Pf3D7_02_v3	FLAIR	exon	139674	139776	.	+	3	gene_id "0202900"; transcript_id "SRR11094274.375840_PF3D7"; exon_number "4";
Pf3D7_02_v3	FLAIR	exon	139674	139776	.	+	6	gene_id "0202900"; transcript_id "PF3D7_0202900.1_PF3D7"; exon_number "4";
Pf3D7_02_v3	FLAIR	exon	139993	140081	.	+	15	gene_id "0202900"; transcript_id "SRR11094274.352930_PF3D7"; exon_number "5";
Pf3D7_02_v3	FLAIR	exon	139993	140153	.	+	14	gene_id "0202900"; transcript_id "SRR11094274.180956_PF3D7"; exon_number "1";
Pf3D7_02_v3	FLAIR	exon	139993	140153	.	+	17	gene_id "0202900"; transcript_id "SRR11094274.416599_PF3D7"; exon_number "3";
Pf3D7_02_v3	FLAIR	exon	139993	140153	.	+	3	gene_id "0202900"; transcript_id "SRR11094274.375840_PF3D7"; exon_number "5";
Pf3D7_02_v3	FLAIR	exon	139993	140153	.	+	6	gene_id "0202900"; transcript_id "PF3D7_0202900.1_PF3D7"; exon_number "5";
Pf3D7_02_v3	FLAIR	exon	140297	140344	.	+	14	gene_id "0202900"; transcript_id "SRR11094274.180956_PF3D7"; exon_number "2";
Pf3D7_02_v3	FLAIR	exon	140297	140344	.	+	15	gene_id "0202900"; transcript_id "SRR11094274.352930_PF3D7"; exon_number "6";
Pf3D7_02_v3	FLAIR	exon	140297	140344	.	+	17	gene_id "0202900"; transcript_id "SRR11094274.416599_PF3D7"; exon_number "4";
Pf3D7_02_v3	FLAIR	exon	140297	140344	.	+	3	gene_id "0202900"; transcript_id "SRR11094274.375840_PF3D7"; exon_number "6";
Pf3D7_02_v3	FLAIR	exon	140297	140344	.	+	6	gene_id "0202900"; transcript_id "PF3D7_0202900.1_PF3D7"; exon_number "6";
Pf3D7_02_v3	FLAIR	exon	140534	140595	.	+	14	gene_id "0202900"; transcript_id "SRR11094274.180956_PF3D7"; exon_number "3";
Pf3D7_02_v3	FLAIR	exon	140534	140595	.	+	15	gene_id "0202900"; transcript_id "SRR11094274.352930_PF3D7"; exon_number "7";
Pf3D7_02_v3	FLAIR	exon	140534	140595	.	+	17	gene_id "0202900"; transcript_id "SRR11094274.416599_PF3D7"; exon_number "5";
Pf3D7_02_v3	FLAIR	exon	140534	140595	.	+	6	gene_id "0202900"; transcript_id "PF3D7_0202900.1_PF3D7"; exon_number "7";
Pf3D7_02_v3	FLAIR	exon	140719	140868	.	+	15	gene_id "0202900"; transcript_id "SRR11094274.352930_PF3D7"; exon_number "8";
Pf3D7_02_v3	FLAIR	exon	140719	140911	.	+	17	gene_id "0202900"; transcript_id "SRR11094274.416599_PF3D7"; exon_number "6";
Pf3D7_02_v3	FLAIR	exon	140719	140911	.	+	6	gene_id "0202900"; transcript_id "PF3D7_0202900.1_PF3D7"; exon_number "8";
Pf3D7_02_v3	FLAIR	exon	140820	140911	.	+	14	gene_id "0202900"; transcript_id "SRR11094274.180956_PF3D7"; exon_number "4";
Pf3D7_02_v3	FLAIR	exon	141119	141545	.	+	14	gene_id "0202900"; transcript_id "SRR11094274.180956_PF3D7"; exon_number "5";
Pf3D7_02_v3	FLAIR	exon	141119	141665	.	+	17	gene_id "0202900"; transcript_id "SRR11094274.416599_PF3D7"; exon_number "7";
Pf3D7_02_v3	FLAIR	exon	141119	141766	.	+	6	gene_id "0202900"; transcript_id "PF3D7_0202900.1_PF3D7"; exon_number "9";
Pf3D7_02_v3	FLAIR	exon	141164	142692	.	-	1	gene_id "v3:141000"; transcript_id "SRR11094274.8202_Pf3D7_02"; exon_number "0";
Pf3D7_02_v3	FLAIR	transcript	141164	142692	.	-	.	gene_id "v3:141000"; transcript_id "SRR11094274.8202_Pf3D7_02";
Pf3D7_02_v3	FLAIR	exon	148918	150381	.	-	5	gene_id "v3:148000"; transcript_id "SRR11094274.310089_Pf3D7_02"; exon_number "0";
Pf3D7_02_v3	FLAIR	transcript	148918	150381	.	-	.	gene_id "v3:148000"; transcript_id "SRR11094274.310089_Pf3D7_02";
Pf3D7_02_v3	FLAIR	exon	160804	161450	.	+	1	gene_id "v3:160000"; transcript_id "SRR11094274.427661_Pf3D7_02"; exon_number "0";
Pf3D7_02_v3	FLAIR	transcript	160804	161450	.	+	.	gene_id "v3:160000"; transcript_id "SRR11094274.427661_Pf3D7_02";
Pf3D7_02_v3	FLAIR	exon	161126	161572	.	-	1	gene_id "v3:161000"; transcript_id "SRR11094274.49277_Pf3D7_02"; exon_number "0";
Pf3D7_02_v3	FLAIR	transcript	161126	161572	.	-	.	gene_id "v3:161000"; transcript_id "SRR11094274.49277_Pf3D7_02";
Pf3D7_02_v3	FLAIR	exon	161205	161530	.	-	1	gene_id "0203400"; transcript_id "SRR11094274.305355_PF3D7"; exon_number "0";
Pf3D7_02_v3	FLAIR	transcript	161205	162739	.	-	.	gene_id "0203400"; transcript_id "SRR11094274.305355_PF3D7";
Pf3D7_02_v3	FLAIR	exon	161572	162078	.	-	1	gene_id "0203400"; transcript_id "PF3D7_0203400.1_PF3D7"; exon_number "0";
Pf3D7_02_v3	FLAIR	transcript	161572	163087	.	-	.	gene_id "0203400"; transcript_id "PF3D7_0203400.1_PF3D7";
Pf3D7_02_v3	FLAIR	exon	162207	162374	.	-	1	gene_id "0203400"; transcript_id "PF3D7_0203400.1_PF3D7"; exon_number "1";
Pf3D7_02_v3	FLAIR	exon	162207	162374	.	-	1	gene_id "0203400"; transcript_id "SRR11094274.305355_PF3D7"; exon_number "1";
Pf3D7_02_v3	FLAIR	exon	162697	162739	.	-	1	gene_id "0203400"; transcript_id "SRR11094274.305355_PF3D7"; exon_number "2";
Pf3D7_02_v3	FLAIR	exon	162697	162786	.	-	1	gene_id "0203400"; transcript_id "PF3D7_0203400.1_PF3D7"; exon_number "2";
Pf3D7_02_v3	FLAIR	exon	162897	163087	.	-	1	gene_id "0203400"; transcript_id "PF3D7_0203400.1_PF3D7"; exon_number "3";
Pf3D7_02_v3	FLAIR	exon	165632	166374	.	+	60	gene_id "v3:165000"; transcript_id "SRR11094274.213529_Pf3D7_02"; exon_number "0";
Pf3D7_02_v3	FLAIR	transcript	165632	166374	.	+	.	gene_id "v3:165000"; transcript_id "SRR11094274.213529_Pf3D7_02";
Pf3D7_02_v3	FLAIR	exon	166531	168586	.	+	2	gene_id "v3:166000"; transcript_id "SRR11094274.63322_Pf3D7_02"; exon_number "0";
Pf3D7_02_v3	FLAIR	transcript	166531	168586	.	+	.	gene_id "v3:166000"; transcript_id "SRR11094274.63322_Pf3D7_02";
Pf3D7_02_v3	FLAIR	exon	171239	171721	.	-	1	gene_id "0203800"; transcript_id "SRR11094274.168863_PF3D7"; exon_number "0";
Pf3D7_02_v3	FLAIR	transcript	171239	172199	.	-	.	gene_id "0203800"; transcript_id "SRR11094274.168863_PF3D7";
Pf3D7_02_v3	FLAIR	exon	171882	172199	.	-	1	gene_id "0203800"; transcript_id "SRR11094274.168863_PF3D7"; exon_number "1";
Pf3D7_02_v3	FLAIR	exon	175974	177158	.	+	30	gene_id "v3:175000"; transcript_id "SRR11094274.277972_Pf3D7_02"; exon_number "0";
Pf3D7_02_v3	FLAIR	transcript	175974	177158	.	+	.	gene_id "v3:175000"; transcript_id "SRR11094274.277972_Pf3D7_02";
Pf3D7_02_v3	FLAIR	exon	176295	177444	.	+	1	gene_id "v3:176000"; transcript_id "SRR11094274.204636_Pf3D7_02"; exon_number "0";
Pf3D7_02_v3	FLAIR	transcript	176295	177444	.	+	.	gene_id "v3:176000"; transcript_id "SRR11094274.204636_Pf3D7_02";
Pf3D7_02_v3	FLAIR	exon	176988	178697	.	+	1	gene_id "v3:176000"; transcript_id "SRR11094274.264110_Pf3D7_02"; exon_number "0";
Pf3D7_02_v3	FLAIR	transcript	176988	178697	.	+	.	gene_id "v3:176000"; transcript_id "SRR11094274.264110_Pf3D7_02";
Pf3D7_02_v3	FLAIR	exon	178026	178521	.	+	18	gene_id "v3:178000"; transcript_id "SRR11094274.35549_Pf3D7_02"; exon_number "0";
Pf3D7_02_v3	FLAIR	transcript	178026	179365	.	+	.	gene_id "v3:178000"; transcript_id "SRR11094274.35549_Pf3D7_02";
Pf3D7_02_v3	FLAIR	exon	178849	179365	.	+	18	gene_id "v3:178000"; transcript_id "SRR11094274.35549_Pf3D7_02"; exon_number "1";
Pf3D7_02_v3	FLAIR	exon	181225	181782	.	-	2	gene_id "v3:181000"; transcript_id "SRR11094274.91437_Pf3D7_02"; exon_number "0";
Pf3D7_02_v3	FLAIR	transcript	181225	181782	.	-	.	gene_id "v3:181000"; transcript_id "SRR11094274.91437_Pf3D7_02";
Pf3D7_02_v3	FLAIR	exon	181812	182669	.	-	2	gene_id "v3:181000"; transcript_id "SRR11094274.274757_Pf3D7_02"; exon_number "0";
Pf3D7_02_v3	FLAIR	transcript	181812	182669	.	-	.	gene_id "v3:181000"; transcript_id "SRR11094274.274757_Pf3D7_02";
Pf3D7_02_v3	FLAIR	exon	182017	185415	.	-	1	gene_id "v3:182000"; transcript_id "SRR11094274.121488_Pf3D7_02"; exon_number "0";
Pf3D7_02_v3	FLAIR	transcript	182017	185415	.	-	.	gene_id "v3:182000"; transcript_id "SRR11094274.121488_Pf3D7_02";
Pf3D7_02_v3	FLAIR	exon	182713	186630	.	-	2	gene_id "v3:182000"; transcript_id "SRR11094274.84175_Pf3D7_02"; exon_number "0";
Pf3D7_02_v3	FLAIR	transcript	182713	186630	.	-	.	gene_id "v3:182000"; transcript_id "SRR11094274.84175_Pf3D7_02";
Pf3D7_02_v3	FLAIR	exon	184781	187603	.	-	39	gene_id "v3:184000"; transcript_id "SRR11094274.444497_Pf3D7_02"; exon_number "0";
Pf3D7_02_v3	FLAIR	transcript	184781	187603	.	-	.	gene_id "v3:184000"; transcript_id "SRR11094274.444497_Pf3D7_02";
Pf3D7_02_v3	FLAIR	exon	190359	190943	.	+	1	gene_id "v3:190000"; transcript_id "SRR11094274.160551_Pf3D7_02"; exon_number "0";
Pf3D7_02_v3	FLAIR	transcript	190359	190943	.	+	.	gene_id "v3:190000"; transcript_id "SRR11094274.160551_Pf3D7_02";
Pf3D7_02_v3	FLAIR	exon	192744	193200	.	+	1	gene_id "0204200"; transcript_id "PF3D7_0204200.1_PF3D7"; exon_number "0";
Pf3D7_02_v3	FLAIR	transcript	192744	194334	.	+	.	gene_id "0204200"; transcript_id "PF3D7_0204200.1_PF3D7";
Pf3D7_02_v3	FLAIR	exon	193328	193490	.	+	1	gene_id "0204200"; transcript_id "PF3D7_0204200.1_PF3D7"; exon_number "1";
Pf3D7_02_v3	FLAIR	exon	193649	193718	.	+	1	gene_id "0204200"; transcript_id "PF3D7_0204200.1_PF3D7"; exon_number "2";
Pf3D7_02_v3	FLAIR	exon	193864	194039	.	+	1	gene_id "0204200"; transcript_id "PF3D7_0204200.1_PF3D7"; exon_number "3";
Pf3D7_02_v3	FLAIR	exon	194161	194334	.	+	1	gene_id "0204200"; transcript_id "PF3D7_0204200.1_PF3D7"; exon_number "4";
Pf3D7_02_v3	FLAIR	exon	194283	195667	.	-	1	gene_id "v3:194000"; transcript_id "SRR11094274.261557_Pf3D7_02"; exon_number "0";
Pf3D7_02_v3	FLAIR	transcript	194283	195667	.	-	.	gene_id "v3:194000"; transcript_id "SRR11094274.261557_Pf3D7_02";
Pf3D7_02_v3	FLAIR	exon	194850	196672	.	-	25	gene_id "0204300"; transcript_id "SRR11094274.264816_PF3D7"; exon_number "0";
Pf3D7_02_v3	FLAIR	transcript	194850	196672	.	-	.	gene_id "0204300"; transcript_id "SRR11094274.264816_PF3D7";
Pf3D7_02_v3	FLAIR	exon	195637	197783	.	-	2	gene_id "v3:195000"; transcript_id "SRR11094274.209918_Pf3D7_02"; exon_number "0";
Pf3D7_02_v3	FLAIR	transcript	195637	197783	.	-	.	gene_id "v3:195000"; transcript_id "SRR11094274.209918_Pf3D7_02";
Pf3D7_02_v3	FLAIR	exon	197480	199855	.	-	7	gene_id "0204500"; transcript_id "SRR11094274.52407_PF3D7"; exon_number "0";
Pf3D7_02_v3	FLAIR	transcript	197480	199855	.	-	.	gene_id "0204500"; transcript_id "SRR11094274.52407_PF3D7";
Pf3D7_02_v3	FLAIR	exon	200577	201188	.	-	60	gene_id "v3:200000"; transcript_id "SRR11094274.283285_Pf3D7_02"; exon_number "0";
Pf3D7_02_v3	FLAIR	transcript	200577	201188	.	-	.	gene_id "v3:200000"; transcript_id "SRR11094274.283285_Pf3D7_02";
Pf3D7_02_v3	FLAIR	exon	204903	205986	.	-	1	gene_id "v3:204000"; transcript_id "SRR11094274.6392_Pf3D7_02"; exon_number "0";
Pf3D7_02_v3	FLAIR	transcript	204903	205986	.	-	.	gene_id "v3:204000"; transcript_id "SRR11094274.6392_Pf3D7_02";
Pf3D7_02_v3	FLAIR	exon	209124	211012	.	-	1	gene_id "0204800"; transcript_id "SRR11094274.357498_PF3D7"; exon_number "0";
Pf3D7_02_v3	FLAIR	transcript	209124	211012	.	-	.	gene_id "0204800"; transcript_id "SRR11094274.357498_PF3D7";
Pf3D7_02_v3	FLAIR	exon	211092	211465	.	+	31	gene_id "0204900"; transcript_id "PF3D7_0204900.1_PF3D7"; exon_number "0";
Pf3D7_02_v3	FLAIR	transcript	211092	211771	.	+	.	gene_id "0204900"; transcript_id "PF3D7_0204900.1_PF3D7";
Pf3D7_02_v3	FLAIR	exon	211681	211771	.	+	31	gene_id "0204900"; transcript_id "PF3D7_0204900.1_PF3D7"; exon_number "1";
Pf3D7_02_v3	FLAIR	exon	212253	212827	.	+	2	gene_id "v3:212000"; transcript_id "SRR11094274.71632_Pf3D7_02"; exon_number "0";
Pf3D7_02_v3	FLAIR	transcript	212253	212827	.	+	.	gene_id "v3:212000"; transcript_id "SRR11094274.71632_Pf3D7_02";
Pf3D7_02_v3	FLAIR	exon	212686	215354	.	-	7	gene_id "0205000"; transcript_id "SRR11094274.406709_PF3D7"; exon_number "0";
Pf3D7_02_v3	FLAIR	transcript	212686	215354	.	-	.	gene_id "0205000"; transcript_id "SRR11094274.406709_PF3D7";
Pf3D7_02_v3	FLAIR	exon	213916	214519	.	-	26	gene_id "v3:213000"; transcript_id "SRR11094274.321715_Pf3D7_02"; exon_number "0";
Pf3D7_02_v3	FLAIR	transcript	213916	215162	.	-	.	gene_id "v3:213000"; transcript_id "SRR11094274.321715_Pf3D7_02";
Pf3D7_02_v3	FLAIR	exon	214831	215162	.	-	26	gene_id "v3:213000"; transcript_id "SRR11094274.321715_Pf3D7_02"; exon_number "1";
Pf3D7_02_v3	FLAIR	exon	217681	218116	.	-	6	gene_id "v3:217000"; transcript_id "SRR11094274.46728_Pf3D7_02"; exon_number "0";
Pf3D7_02_v3	FLAIR	transcript	217681	218116	.	-	.	gene_id "v3:217000"; transcript_id "SRR11094274.46728_Pf3D7_02";
Pf3D7_02_v3	FLAIR	exon	223139	223222	.	+	12	gene_id "v3:223000"; transcript_id "SRR11094274.366507_Pf3D7_02"; exon_number "0";
Pf3D7_02_v3	FLAIR	transcript	223139	225354	.	+	.	gene_id "v3:223000"; transcript_id "SRR11094274.366507_Pf3D7_02";
Pf3D7_02_v3	FLAIR	exon	223454	225354	.	+	12	gene_id "v3:223000"; transcript_id "SRR11094274.366507_Pf3D7_02"; exon_number "1";
Pf3D7_02_v3	FLAIR	exon	223704	225371	.	+	5	gene_id "0205400"; transcript_id "SRR11094274.248117_PF3D7"; exon_number "0";
Pf3D7_02_v3	FLAIR	transcript	223704	225371	.	+	.	gene_id "0205400"; transcript_id "SRR11094274.248117_PF3D7";
Pf3D7_02_v3	FLAIR	exon	224546	225321	.	-	1	gene_id "0205500"; transcript_id "SRR11094274.305246_PF3D7"; exon_number "0";
Pf3D7_02_v3	FLAIR	transcript	224546	226426	.	-	.	gene_id "0205500"; transcript_id "SRR11094274.305246_PF3D7";
Pf3D7_02_v3	FLAIR	exon	225232	225814	.	-	7	gene_id "0205500"; transcript_id "PF3D7_0205500.1_PF3D7"; exon_number "0";
Pf3D7_02_v3	FLAIR	transcript	225232	226404	.	-	.	gene_id "0205500"; transcript_id "PF3D7_0205500.1_PF3D7";
Pf3D7_02_v3	FLAIR	exon	225501	225814	.	-	1	gene_id "0205500"; transcript_id "SRR11094274.305246_PF3D7"; exon_number "1";
Pf3D7_02_v3	FLAIR	exon	225984	226080	.	-	1	gene_id "0205500"; transcript_id "SRR11094274.305246_PF3D7"; exon_number "2";
Pf3D7_02_v3	FLAIR	exon	225984	226080	.	-	7	gene_id "0205500"; transcript_id "PF3D7_0205500.1_PF3D7"; exon_number "1";
Pf3D7_02_v3	FLAIR	exon	226197	226404	.	-	7	gene_id "0205500"; transcript_id "PF3D7_0205500.1_PF3D7"; exon_number "2";
Pf3D7_02_v3	FLAIR	exon	226197	226426	.	-	1	gene_id "0205500"; transcript_id "SRR11094274.305246_PF3D7"; exon_number "3";
Pf3D7_02_v3	FLAIR	exon	226662	227483	.	-	3	gene_id "v3:226000"; transcript_id "SRR11094274.329790_Pf3D7_02"; exon_number "0";
Pf3D7_02_v3	FLAIR	transcript	226662	227483	.	-	.	gene_id "v3:226000"; transcript_id "SRR11094274.329790_Pf3D7_02";
Pf3D7_02_v3	FLAIR	exon	227927	230494	.	+	1	gene_id "0205600"; transcript_id "SRR11094274.71213_PF3D7"; exon_number "0";
Pf3D7_02_v3	FLAIR	transcript	227927	230494	.	+	.	gene_id "0205600"; transcript_id "SRR11094274.71213_PF3D7";
Pf3D7_02_v3	FLAIR	exon	230794	231020	.	+	7	gene_id "0205700"; transcript_id "SRR11094274.97338_PF3D7"; exon_number "0";
Pf3D7_02_v3	FLAIR	transcript	230794	233094	.	+	.	gene_id "0205700"; transcript_id "SRR11094274.97338_PF3D7";
Pf3D7_02_v3	FLAIR	exon	231127	231234	.	+	7	gene_id "0205700"; transcript_id "SRR11094274.97338_PF3D7"; exon_number "1";
Pf3D7_02_v3	FLAIR	exon	231154	231234	.	+	5	gene_id "0205700"; transcript_id "PF3D7_0205700.1_PF3D7"; exon_number "0";
Pf3D7_02_v3	FLAIR	transcript	231154	233094	.	+	.	gene_id "0205700"; transcript_id "PF3D7_0205700.1_PF3D7";
Pf3D7_02_v3	FLAIR	exon	231384	231484	.	+	5	gene_id "0205700"; transcript_id "PF3D7_0205700.1_PF3D7"; exon_number "1";
Pf3D7_02_v3	FLAIR	exon	231384	231484	.	+	7	gene_id "0205700"; transcript_id "SRR11094274.97338_PF3D7"; exon_number "2";
Pf3D7_02_v3	FLAIR	exon	231618	231702	.	+	5	gene_id "0205700"; transcript_id "PF3D7_0205700.1_PF3D7"; exon_number "2";
Pf3D7_02_v3	FLAIR	exon	231618	231702	.	+	7	gene_id "0205700"; transcript_id "SRR11094274.97338_PF3D7"; exon_number "3";
Pf3D7_02_v3	FLAIR	exon	232099	232327	.	+	5	gene_id "0205700"; transcript_id "PF3D7_0205700.1_PF3D7"; exon_number "3";
Pf3D7_02_v3	FLAIR	exon	232099	232327	.	+	7	gene_id "0205700"; transcript_id "SRR11094274.97338_PF3D7"; exon_number "4";
Pf3D7_02_v3	FLAIR	exon	232421	233094	.	+	5	gene_id "0205700"; transcript_id "PF3D7_0205700.1_PF3D7"; exon_number "4";
Pf3D7_02_v3	FLAIR	exon	232421	233094	.	+	7	gene_id "0205700"; transcript_id "SRR11094274.97338_PF3D7"; exon_number "5";
Pf3D7_02_v3	FLAIR	exon	232524	232781	.	-	1	gene_id "0205800"; transcript_id "PF3D7_0205800.1_PF3D7"; exon_number "0";
Pf3D7_02_v3	FLAIR	transcript	232524	233690	.	-	.	gene_id "0205800"; transcript_id "PF3D7_0205800.1_PF3D7";
Pf3D7_02_v3	FLAIR	exon	233011	233182	.	-	1	gene_id "0205800"; transcript_id "PF3D7_0205800.1_PF3D7"; exon_number "1";
Pf3D7_02_v3	FLAIR	exon	233339	233690	.	-	1	gene_id "0205800"; transcript_id "PF3D7_0205800.1_PF3D7"; exon_number "2";
Pf3D7_02_v3	FLAIR	exon	234995	235257	.	+	2	gene_id "0205900"; transcript_id "PF3D7_0205900.1_PF3D7"; exon_number "0";
Pf3D7_02_v3	FLAIR	transcript	234995	238926	.	+	.	gene_id "0205900"; transcript_id "PF3D7_0205900.1_PF3D7";
Pf3D7_02_v3	FLAIR	exon	235535	238219	.	+	2	gene_id "0205900"; transcript_id "PF3D7_0205900.1_PF3D7"; exon_number "1";
Pf3D7_02_v3	FLAIR	exon	237337	237884	.	+	35	gene_id "0205900"; transcript_id "SRR11094274.29030_PF3D7"; exon_number "0";
Pf3D7_02_v3	FLAIR	transcript	237337	239034	.	+	.	gene_id "0205900"; transcript_id "SRR11094274.29030_PF3D7";
Pf3D7_02_v3	FLAIR	exon	238080	238219	.	+	35	gene_id "0205900"; transcript_id "SRR11094274.29030_PF3D7"; exon_number "1";
Pf3D7_02_v3	FLAIR	exon	238482	238596	.	+	2	gene_id "0205900"; transcript_id "PF3D7_0205900.1_PF3D7"; exon_number "2";
Pf3D7_02_v3	FLAIR	exon	238482	238596	.	+	35	gene_id "0205900"; transcript_id "SRR11094274.29030_PF3D7"; exon_number "2";
Pf3D7_02_v3	FLAIR	exon	238737	238926	.	+	2	gene_id "0205900"; transcript_id "PF3D7_0205900.1_PF3D7"; exon_number "3";
Pf3D7_02_v3	FLAIR	exon	238737	239034	.	+	35	gene_id "0205900"; transcript_id "SRR11094274.29030_PF3D7"; exon_number "3";
Pf3D7_02_v3	FLAIR	exon	238855	239695	.	-	36	gene_id "v3:238000"; transcript_id "SRR11094274.127992_Pf3D7_02"; exon_number "0";
Pf3D7_02_v3	FLAIR	transcript	238855	239695	.	-	.	gene_id "v3:238000"; transcript_id "SRR11094274.127992_Pf3D7_02";
Pf3D7_02_v3	FLAIR	exon	239932	240454	.	-	1	gene_id "v3:239000"; transcript_id "SRR11094274.66606_Pf3D7_02"; exon_number "0";
Pf3D7_02_v3	FLAIR	transcript	239932	240454	.	-	.	gene_id "v3:239000"; transcript_id "SRR11094274.66606_Pf3D7_02";
Pf3D7_02_v3	FLAIR	exon	244619	246044	.	+	1	gene_id "v3:244000"; transcript_id "SRR11094274.26273_Pf3D7_02"; exon_number "0";
Pf3D7_02_v3	FLAIR	transcript	244619	246044	.	+	.	gene_id "v3:244000"; transcript_id "SRR11094274.26273_Pf3D7_02";
Pf3D7_02_v3	FLAIR	exon	245622	245734	.	+	5	gene_id "0206100"; transcript_id "PF3D7_0206100.1_PF3D7"; exon_number "0";
Pf3D7_02_v3	FLAIR	transcript	245622	247137	.	+	.	gene_id "0206100"; transcript_id "PF3D7_0206100.1_PF3D7";
Pf3D7_02_v3	FLAIR	exon	246057	246135	.	+	5	gene_id "0206100"; transcript_id "PF3D7_0206100.1_PF3D7"; exon_number "1";
Pf3D7_02_v3	FLAIR	exon	246251	246335	.	+	5	gene_id "0206100"; transcript_id "PF3D7_0206100.1_PF3D7"; exon_number "2";
Pf3D7_02_v3	FLAIR	exon	246491	247137	.	+	5	gene_id "0206100"; transcript_id "PF3D7_0206100.1_PF3D7"; exon_number "3";
Pf3D7_02_v3	FLAIR	exon	246731	247660	.	+	3	gene_id "v3:246000"; transcript_id "SRR11094274.103751_Pf3D7_02"; exon_number "0";
Pf3D7_02_v3	FLAIR	transcript	246731	247660	.	+	.	gene_id "v3:246000"; transcript_id "SRR11094274.103751_Pf3D7_02";
Pf3D7_02_v3	FLAIR	exon	249497	250545	.	+	1	gene_id "v3:249000"; transcript_id "SRR11094274.135627_Pf3D7_02"; exon_number "0";
Pf3D7_02_v3	FLAIR	transcript	249497	250545	.	+	.	gene_id "v3:249000"; transcript_id "SRR11094274.135627_Pf3D7_02";
Pf3D7_02_v3	FLAIR	exon	250755	251203	.	+	1	gene_id "v3:250000"; transcript_id "SRR11094274.389610_Pf3D7_02"; exon_number "0";
Pf3D7_02_v3	FLAIR	transcript	250755	251203	.	+	.	gene_id "v3:250000"; transcript_id "SRR11094274.389610_Pf3D7_02";
Pf3D7_02_v3	FLAIR	exon	250991	251506	.	-	1	gene_id "v3:250000"; transcript_id "SRR11094274.153587_Pf3D7_02"; exon_number "0";
Pf3D7_02_v3	FLAIR	transcript	250991	251506	.	-	.	gene_id "v3:250000"; transcript_id "SRR11094274.153587_Pf3D7_02";
Pf3D7_02_v3	FLAIR	exon	251146	251632	.	-	9	gene_id "v3:251000"; transcript_id "SRR11094274.16299_Pf3D7_02"; exon_number "0";
Pf3D7_02_v3	FLAIR	transcript	251146	251632	.	-	.	gene_id "v3:251000"; transcript_id "SRR11094274.16299_Pf3D7_02";
Pf3D7_02_v3	FLAIR	exon	258494	260239	.	+	5	gene_id "v3:258000"; transcript_id "SRR11094274.248504_Pf3D7_02"; exon_number "0";
Pf3D7_02_v3	FLAIR	transcript	258494	260239	.	+	.	gene_id "v3:258000"; transcript_id "SRR11094274.248504_Pf3D7_02";
Pf3D7_02_v3	FLAIR	exon	259670	262627	.	+	1	gene_id "v3:259000"; transcript_id "SRR11094274.58093_Pf3D7_02"; exon_number "0";
Pf3D7_02_v3	FLAIR	transcript	259670	262627	.	+	.	gene_id "v3:259000"; transcript_id "SRR11094274.58093_Pf3D7_02";
Pf3D7_02_v3	FLAIR	exon	261827	263497	.	+	2	gene_id "v3:261000"; transcript_id "SRR11094274.141265_Pf3D7_02"; exon_number "0";
Pf3D7_02_v3	FLAIR	transcript	261827	263497	.	+	.	gene_id "v3:261000"; transcript_id "SRR11094274.141265_Pf3D7_02";
Pf3D7_02_v3	FLAIR	exon	262702	263768	.	-	44	gene_id "v3:262000"; transcript_id "SRR11094274.268721_Pf3D7_02"; exon_number "0";
Pf3D7_02_v3	FLAIR	transcript	262702	263768	.	-	.	gene_id "v3:262000"; transcript_id "SRR11094274.268721_Pf3D7_02";
Pf3D7_02_v3	FLAIR	exon	269439	270197	.	-	3	gene_id "v3:269000"; transcript_id "SRR11094274.202219_Pf3D7_02"; exon_number "0";
Pf3D7_02_v3	FLAIR	transcript	269439	270197	.	-	.	gene_id "v3:269000"; transcript_id "SRR11094274.202219_Pf3D7_02";
Pf3D7_02_v3	FLAIR	exon	270341	270420	.	-	1	gene_id "v3:270000"; transcript_id "SRR11094274.220765_Pf3D7_02"; exon_number "0";
Pf3D7_02_v3	FLAIR	transcript	270341	272231	.	-	.	gene_id "v3:270000"; transcript_id "SRR11094274.220765_Pf3D7_02";
Pf3D7_02_v3	FLAIR	exon	271255	272231	.	-	1	gene_id "v3:270000"; transcript_id "SRR11094274.220765_Pf3D7_02"; exon_number "1";
Pf3D7_02_v3	FLAIR	exon	271288	272663	.	-	2	gene_id "v3:271000"; transcript_id "SRR11094274.50826_Pf3D7_02"; exon_number "0";
Pf3D7_02_v3	FLAIR	transcript	271288	272663	.	-	.	gene_id "v3:271000"; transcript_id "SRR11094274.50826_Pf3D7_02";
Pf3D7_02_v3	FLAIR	exon	271863	273221	.	-	1	gene_id "0206700"; transcript_id "SRR11094274.4196_PF3D7"; exon_number "0";
Pf3D7_02_v3	FLAIR	transcript	271863	273221	.	-	.	gene_id "0206700"; transcript_id "SRR11094274.4196_PF3D7";
Pf3D7_02_v3	FLAIR	exon	271871	272978	.	-	52	gene_id "v3:271000"; transcript_id "SRR11094274.345677_Pf3D7_02"; exon_number "0";
Pf3D7_02_v3	FLAIR	transcript	271871	274014	.	-	.	gene_id "v3:271000"; transcript_id "SRR11094274.345677_Pf3D7_02";
Pf3D7_02_v3	FLAIR	exon	273225	274014	.	-	52	gene_id "v3:271000"; transcript_id "SRR11094274.345677_Pf3D7_02"; exon_number "1";
Pf3D7_02_v3	FLAIR	exon	273283	273984	.	+	26	gene_id "v3:273000"; transcript_id "SRR11094274.304065_Pf3D7_02"; exon_number "0";
Pf3D7_02_v3	FLAIR	transcript	273283	273984	.	+	.	gene_id "v3:273000"; transcript_id "SRR11094274.304065_Pf3D7_02";
Pf3D7_02_v3	FLAIR	exon	273295	274495	.	-	21	gene_id "0206800"; transcript_id "SRR11094274.362409_PF3D7"; exon_number "0";
Pf3D7_02_v3	FLAIR	transcript	273295	274495	.	-	.	gene_id "0206800"; transcript_id "SRR11094274.362409_PF3D7";
Pf3D7_02_v3	FLAIR	exon	273312	273589	.	-	8	gene_id "v3:273000"; transcript_id "SRR11094274.83743_Pf3D7_02"; exon_number "0";
Pf3D7_02_v3	FLAIR	transcript	273312	274746	.	-	.	gene_id "v3:273000"; transcript_id "SRR11094274.83743_Pf3D7_02";
Pf3D7_02_v3	FLAIR	exon	273316	273589	.	-	10	gene_id "v3:273000"; transcript_id "SRR11094274.229491_Pf3D7_02"; exon_number "0";
Pf3D7_02_v3	FLAIR	exon	273316	274775	.	-	4	gene_id "0206800"; transcript_id "SRR11094274.453017_PF3D7"; exon_number "0";
Pf3D7_02_v3	FLAIR	transcript	273316	274294	.	-	.	gene_id "v3:273000"; transcript_id "SRR11094274.229491_Pf3D7_02";
Pf3D7_02_v3	FLAIR	transcript	273316	274775	.	-	.	gene_id "0206800"; transcript_id "SRR11094274.453017_PF3D7";
Pf3D7_02_v3	FLAIR	exon	273317	273514	.	-	7	gene_id "v3:273000"; transcript_id "SRR11094274.229622_Pf3D7_02"; exon_number "0";
Pf3D7_02_v3	FLAIR	exon	273317	273615	.	-	1	gene_id "v3:273000"; transcript_id "SRR11094274.59086_Pf3D7_02"; exon_number "0";
Pf3D7_02_v3	FLAIR	transcript	273317	274495	.	-	.	gene_id "v3:273000"; transcript_id "SRR11094274.229622_Pf3D7_02";
Pf3D7_02_v3	FLAIR	transcript	273317	274746	.	-	.	gene_id "v3:273000"; transcript_id "SRR11094274.59086_Pf3D7_02";
Pf3D7_02_v3	FLAIR	exon	273352	273589	.	-	1	gene_id "v3:273000"; transcript_id "SRR11094274.123082_Pf3D7_02"; exon_number "0";
Pf3D7_02_v3	FLAIR	transcript	273352	274551	.	-	.	gene_id "v3:273000"; transcript_id "SRR11094274.123082_Pf3D7_02";
Pf3D7_02_v3	FLAIR	exon	273394	273618	.	-	13	gene_id "v3:273000"; transcript_id "SRR11094274.57008_Pf3D7_02"; exon_number "0";
Pf3D7_02_v3	FLAIR	transcript	273394	274770	.	-	.	gene_id "v3:273000"; transcript_id "SRR11094274.57008_Pf3D7_02";
Pf3D7_02_v3	FLAIR	exon	273433	273643	.	-	20	gene_id "v3:273000"; transcript_id "SRR11094274.187179_Pf3D7_02"; exon_number "0";
Pf3D7_02_v3	FLAIR	transcript	273433	274770	.	-	.	gene_id "v3:273000"; transcript_id "SRR11094274.187179_Pf3D7_02";
Pf3D7_02_v3	FLAIR	exon	273588	274495	.	-	7	gene_id "v3:273000"; transcript_id "SRR11094274.229622_Pf3D7_02"; exon_number "1";
Pf3D7_02_v3	FLAIR	exon	273638	274746	.	-	8	gene_id "v3:273000"; transcript_id "SRR11094274.83743_Pf3D7_02"; exon_number "1";
Pf3D7_02_v3	FLAIR	exon	273642	274294	.	-	10	gene_id "v3:273000"; transcript_id "SRR11094274.229491_Pf3D7_02"; exon_number "1";
Pf3D7_02_v3	FLAIR	exon	273664	274551	.	-	1	gene_id "v3:273000"; transcript_id "SRR11094274.123082_Pf3D7_02"; exon_number "1";
Pf3D7_02_v3	FLAIR	exon	273671	274770	.	-	13	gene_id "v3:273000"; transcript_id "SRR11094274.57008_Pf3D7_02"; exon_number "1";
Pf3D7_02_v3	FLAIR	exon	273684	274746	.	-	1	gene_id "v3:273000"; transcript_id "SRR11094274.59086_Pf3D7_02"; exon_number "1";
Pf3D7_02_v3	FLAIR	exon	273710	274770	.	-	20	gene_id "v3:273000"; transcript_id "SRR11094274.187179_Pf3D7_02"; exon_number "1";
Pf3D7_02_v3	FLAIR	exon	275441	276438	.	-	8	gene_id "v3:275000"; transcript_id "SRR11094274.261260_Pf3D7_02"; exon_number "0";
Pf3D7_02_v3	FLAIR	transcript	275441	276438	.	-	.	gene_id "v3:275000"; transcript_id "SRR11094274.261260_Pf3D7_02";
Pf3D7_02_v3	FLAIR	exon	275464	275844	.	-	8	gene_id "0206900"; transcript_id "PF3D7_0206900.2_PF3D7"; exon_number "0";
Pf3D7_02_v3	FLAIR	transcript	275464	276687	.	-	.	gene_id "0206900"; transcript_id "PF3D7_0206900.2_PF3D7";
Pf3D7_02_v3	FLAIR	exon	275981	276441	.	-	8	gene_id "0206900"; transcript_id "PF3D7_0206900.2_PF3D7"; exon_number "1";
Pf3D7_02_v3	FLAIR	exon	276558	276687	.	-	8	gene_id "0206900"; transcript_id "PF3D7_0206900.2_PF3D7"; exon_number "2";
Pf3D7_02_v3	FLAIR	exon	276757	277230	.	-	7	gene_id "v3:276000"; transcript_id "SRR11094274.180856_Pf3D7_02"; exon_number "0";
Pf3D7_02_v3	FLAIR	transcript	276757	277230	.	-	.	gene_id "v3:276000"; transcript_id "SRR11094274.180856_Pf3D7_02";
Pf3D7_02_v3	FLAIR	exon	277163	277828	.	-	1	gene_id "0207000"; transcript_id "SRR11094274.182612_PF3D7"; exon_number "0";
Pf3D7_02_v3	FLAIR	transcript	277163	279209	.	-	.	gene_id "0207000"; transcript_id "SRR11094274.182612_PF3D7";
Pf3D7_02_v3	FLAIR	exon	277176	277828	.	-	1	gene_id "0207000"; transcript_id "PF3D7_0207000.1_PF3D7"; exon_number "0";
Pf3D7_02_v3	FLAIR	transcript	277176	278397	.	-	.	gene_id "0207000"; transcript_id "PF3D7_0207000.1_PF3D7";
Pf3D7_02_v3	FLAIR	exon	277750	278565	.	-	1	gene_id "v3:277000"; transcript_id "SRR11094274.18312_Pf3D7_02"; exon_number "0";
Pf3D7_02_v3	FLAIR	transcript	277750	278565	.	-	.	gene_id "v3:277000"; transcript_id "SRR11094274.18312_Pf3D7_02";
Pf3D7_02_v3	FLAIR	exon	277751	277828	.	-	2	gene_id "0207000"; transcript_id "SRR11094274.135931_PF3D7"; exon_number "0";
Pf3D7_02_v3	FLAIR	transcript	277751	279231	.	-	.	gene_id "0207000"; transcript_id "SRR11094274.135931_PF3D7";
Pf3D7_02_v3	FLAIR	exon	277973	278397	.	-	1	gene_id "0207000"; transcript_id "PF3D7_0207000.1_PF3D7"; exon_number "1";
Pf3D7_02_v3	FLAIR	exon	277973	278478	.	-	1	gene_id "0207000"; transcript_id "SRR11094274.182612_PF3D7"; exon_number "1";
Pf3D7_02_v3	FLAIR	exon	277973	278478	.	-	2	gene_id "0207000"; transcript_id "SRR11094274.135931_PF3D7"; exon_number "1";
Pf3D7_02_v3	FLAIR	exon	278030	279150	.	-	1	gene_id "v3:278000"; transcript_id "SRR11094274.87438_Pf3D7_02"; exon_number "0";
Pf3D7_02_v3	FLAIR	transcript	278030	279150	.	-	.	gene_id "v3:278000"; transcript_id "SRR11094274.87438_Pf3D7_02";
Pf3D7_02_v3	FLAIR	exon	278600	278719	.	-	1	gene_id "0207000"; transcript_id "SRR11094274.182612_PF3D7"; exon_number "2";
Pf3D7_02_v3	FLAIR	exon	278853	279209	.	-	1	gene_id "0207000"; transcript_id "SRR11094274.182612_PF3D7"; exon_number "3";
Pf3D7_02_v3	FLAIR	exon	278853	279231	.	-	2	gene_id "0207000"; transcript_id "SRR11094274.135931_PF3D7"; exon_number "2";
Pf3D7_02_v3	FLAIR	exon	284563	286420	.	+	59	gene_id "v3:284000"; transcript_id "SRR11094274.47120_Pf3D7_02"; exon_number "0";
Pf3D7_02_v3	FLAIR	transcript	284563	286420	.	+	.	gene_id "v3:284000"; transcript_id "SRR11094274.47120_Pf3D7_02";
Pf3D7_02_v3	FLAIR	exon	285376	287016	.	+	16	gene_id "0207100"; transcript_id "PF3D7_0207100.1_PF3D7"; exon_number "0";
Pf3D7_02_v3	FLAIR	transcript	285376	287577	.	+	.	gene_id "0207100"; transcript_id "PF3D7_0207100.1_PF3D7";
Pf3D7_02_v3	FLAIR	exon	286607	286999	.	-	1	gene_id "v3:286000"; transcript_id "SRR11094274.195879_Pf3D7_02"; exon_number "0";
Pf3D7_02_v3	FLAIR	transcript	286607	287708	.	-	.	gene_id "v3:286000"; transcript_id "SRR11094274.195879_Pf3D7_02";
Pf3D7_02_v3	FLAIR	exon	287101	287189	.	-	1	gene_id "v3:286000"; transcript_id "SRR11094274.195879_Pf3D7_02"; exon_number "1";
Pf3D7_02_v3	FLAIR	exon	287127	287189	.	+	16	gene_id "0207100"; transcript_id "PF3D7_0207100.1_PF3D7"; exon_number "1";
Pf3D7_02_v3	FLAIR	exon	287281	287577	.	+	16	gene_id "0207100"; transcript_id "PF3D7_0207100.1_PF3D7"; exon_number "2";
Pf3D7_02_v3	FLAIR	exon	287453	287708	.	-	1	gene_id "v3:286000"; transcript_id "SRR11094274.195879_Pf3D7_02"; exon_number "2";
Pf3D7_02_v3	FLAIR	exon	287671	288342	.	-	4	gene_id "v3:287000"; transcript_id "SRR11094274.82913_Pf3D7_02"; exon_number "0";
Pf3D7_02_v3	FLAIR	transcript	287671	288342	.	-	.	gene_id "v3:287000"; transcript_id "SRR11094274.82913_Pf3D7_02";
Pf3D7_02_v3	FLAIR	exon	288097	288700	.	-	3	gene_id "0207200"; transcript_id "SRR11094274.222126_PF3D7"; exon_number "0";
Pf3D7_02_v3	FLAIR	transcript	288097	288700	.	-	.	gene_id "0207200"; transcript_id "SRR11094274.222126_PF3D7";
Pf3D7_02_v3	FLAIR	exon	288844	289991	.	+	1	gene_id "v3:288000"; transcript_id "SRR11094274.287187_Pf3D7_02"; exon_number "0";
Pf3D7_02_v3	FLAIR	transcript	288844	289991	.	+	.	gene_id "v3:288000"; transcript_id "SRR11094274.287187_Pf3D7_02";
Pf3D7_02_v3	FLAIR	exon	292949	294270	.	-	22	gene_id "v3:292000"; transcript_id "SRR11094274.287336_Pf3D7_02"; exon_number "0";
Pf3D7_02_v3	FLAIR	transcript	292949	294270	.	-	.	gene_id "v3:292000"; transcript_id "SRR11094274.287336_Pf3D7_02";
Pf3D7_02_v3	FLAIR	exon	293938	294123	.	-	51	gene_id "v3:293000"; transcript_id "SRR11094274.297061_Pf3D7_02"; exon_number "0";
Pf3D7_02_v3	FLAIR	transcript	293938	295633	.	-	.	gene_id "v3:293000"; transcript_id "SRR11094274.297061_Pf3D7_02";
Pf3D7_02_v3	FLAIR	exon	294244	295633	.	-	51	gene_id "v3:293000"; transcript_id "SRR11094274.297061_Pf3D7_02"; exon_number "1";
Pf3D7_02_v3	FLAIR	exon	295942	296317	.	-	1	gene_id "0207400"; transcript_id "PF3D7_0207400.1_PF3D7"; exon_number "0";
Pf3D7_02_v3	FLAIR	transcript	295942	297827	.	-	.	gene_id "0207400"; transcript_id "PF3D7_0207400.1_PF3D7";
Pf3D7_02_v3	FLAIR	exon	296452	296586	.	-	1	gene_id "0207400"; transcript_id "PF3D7_0207400.1_PF3D7"; exon_number "1";
Pf3D7_02_v3	FLAIR	exon	296725	297351	.	-	1	gene_id "0207400"; transcript_id "PF3D7_0207400.1_PF3D7"; exon_number "2";
Pf3D7_02_v3	FLAIR	exon	297583	297827	.	-	1	gene_id "0207400"; transcript_id "PF3D7_0207400.1_PF3D7"; exon_number "3";
Pf3D7_02_v3	FLAIR	exon	297669	297769	.	-	1	gene_id "v3:297000"; transcript_id "SRR11094274.284216_Pf3D7_02"; exon_number "0";
Pf3D7_02_v3	FLAIR	transcript	297669	299547	.	-	.	gene_id "v3:297000"; transcript_id "SRR11094274.284216_Pf3D7_02";
Pf3D7_02_v3	FLAIR	exon	298325	298498	.	-	2	gene_id "v3:298000"; transcript_id "SRR11094274.393506_Pf3D7_02"; exon_number "0";
Pf3D7_02_v3	FLAIR	transcript	298325	298498	.	-	.	gene_id "v3:298000"; transcript_id "SRR11094274.393506_Pf3D7_02";
Pf3D7_02_v3	FLAIR	exon	298452	299547	.	-	1	gene_id "v3:297000"; transcript_id "SRR11094274.284216_Pf3D7_02"; exon_number "1";
Pf3D7_02_v3	FLAIR	exon	298488	299731	.	-	60	gene_id "v3:298000"; transcript_id "SRR11094274.158723_Pf3D7_02"; exon_number "0";
Pf3D7_02_v3	FLAIR	transcript	298488	299731	.	-	.	gene_id "v3:298000"; transcript_id "SRR11094274.158723_Pf3D7_02";
Pf3D7_02_v3	FLAIR	exon	298980	300056	.	-	1	gene_id "v3:298000"; transcript_id "SRR11094274.130342_Pf3D7_02"; exon_number "0";
Pf3D7_02_v3	FLAIR	transcript	298980	300056	.	-	.	gene_id "v3:298000"; transcript_id "SRR11094274.130342_Pf3D7_02";
Pf3D7_02_v3	FLAIR	exon	299289	300537	.	-	34	gene_id "v3:299000"; transcript_id "SRR11094274.14371_Pf3D7_02"; exon_number "0";
Pf3D7_02_v3	FLAIR	transcript	299289	300537	.	-	.	gene_id "v3:299000"; transcript_id "SRR11094274.14371_Pf3D7_02";
Pf3D7_02_v3	FLAIR	exon	300064	300986	.	-	1	gene_id "v3:300000"; transcript_id "SRR11094274.98865_Pf3D7_02"; exon_number "0";
Pf3D7_02_v3	FLAIR	transcript	300064	300986	.	-	.	gene_id "v3:300000"; transcript_id "SRR11094274.98865_Pf3D7_02";
Pf3D7_02_v3	FLAIR	exon	300373	301052	.	-	2	gene_id "0207500"; transcript_id "PF3D7_0207500.1_PF3D7"; exon_number "0";
Pf3D7_02_v3	FLAIR	transcript	300373	302711	.	-	.	gene_id "0207500"; transcript_id "PF3D7_0207500.1_PF3D7";
Pf3D7_02_v3	FLAIR	exon	301166	301300	.	-	2	gene_id "0207500"; transcript_id "PF3D7_0207500.1_PF3D7"; exon_number "1";
Pf3D7_02_v3	FLAIR	exon	301403	302173	.	-	2	gene_id "0207500"; transcript_id "PF3D7_0207500.1_PF3D7"; exon_number "2";
Pf3D7_02_v3	FLAIR	exon	302531	302711	.	-	2	gene_id "0207500"; transcript_id "PF3D7_0207500.1_PF3D7"; exon_number "3";
Pf3D7_02_v3	FLAIR	exon	302992	305295	.	-	16	gene_id "v3:302000"; transcript_id "SRR11094274.43886_Pf3D7_02"; exon_number "0";
Pf3D7_02_v3	FLAIR	transcript	302992	305295	.	-	.	gene_id "v3:302000"; transcript_id "SRR11094274.43886_Pf3D7_02";
Pf3D7_02_v3	FLAIR	exon	302994	303213	.	-	2	gene_id "v3:302000"; transcript_id "SRR11094274.277353_Pf3D7_02"; exon_number "0";
Pf3D7_02_v3	FLAIR	transcript	302994	303746	.	-	.	gene_id "v3:302000"; transcript_id "SRR11094274.277353_Pf3D7_02";
Pf3D7_02_v3	FLAIR	exon	303201	304194	.	-	5	gene_id "v3:303000"; transcript_id "SRR11094274.223302_Pf3D7_02"; exon_number "0";
Pf3D7_02_v3	FLAIR	transcript	303201	304194	.	-	.	gene_id "v3:303000"; transcript_id "SRR11094274.223302_Pf3D7_02";
Pf3D7_02_v3	FLAIR	exon	303254	305579	.	-	20	gene_id "v3:303000"; transcript_id "SRR11094274.372938_Pf3D7_02"; exon_number "0";
Pf3D7_02_v3	FLAIR	transcript	303254	305579	.	-	.	gene_id "v3:303000"; transcript_id "SRR11094274.372938_Pf3D7_02";
Pf3D7_02_v3	FLAIR	exon	303286	303746	.	-	2	gene_id "v3:302000"; transcript_id "SRR11094274.277353_Pf3D7_02"; exon_number "1";
Pf3D7_02_v3	FLAIR	exon	304642	305580	.	-	8	gene_id "0207600"; transcript_id "SRR11094274.210303_PF3D7"; exon_number "0";
Pf3D7_02_v3	FLAIR	transcript	304642	306126	.	-	.	gene_id "0207600"; transcript_id "SRR11094274.210303_PF3D7";
Pf3D7_02_v3	FLAIR	exon	305426	305580	.	-	1	gene_id "0207600"; transcript_id "PF3D7_0207600.1_PF3D7"; exon_number "0";
Pf3D7_02_v3	FLAIR	transcript	305426	307163	.	-	.	gene_id "0207600"; transcript_id "PF3D7_0207600.1_PF3D7";
Pf3D7_02_v3	FLAIR	exon	305700	305840	.	-	1	gene_id "0207600"; transcript_id "PF3D7_0207600.1_PF3D7"; exon_number "1";
Pf3D7_02_v3	FLAIR	exon	305768	305840	.	-	8	gene_id "0207600"; transcript_id "SRR11094274.210303_PF3D7"; exon_number "1";
Pf3D7_02_v3	FLAIR	exon	306016	306126	.	-	8	gene_id "0207600"; transcript_id "SRR11094274.210303_PF3D7"; exon_number "2";
Pf3D7_02_v3	FLAIR	exon	306016	306846	.	-	1	gene_id "0207600"; transcript_id "PF3D7_0207600.1_PF3D7"; exon_number "2";
Pf3D7_02_v3	FLAIR	exon	306994	307163	.	-	1	gene_id "0207600"; transcript_id "PF3D7_0207600.1_PF3D7"; exon_number "3";
Pf3D7_02_v3	FLAIR	exon	308103	308792	.	+	1	gene_id "v3:308000"; transcript_id "SRR11094274.157290_Pf3D7_02"; exon_number "0";
Pf3D7_02_v3	FLAIR	transcript	308103	308792	.	+	.	gene_id "v3:308000"; transcript_id "SRR11094274.157290_Pf3D7_02";
Pf3D7_02_v3	FLAIR	exon	310548	310975	.	-	6	gene_id "0207700"; transcript_id "PF3D7_0207700.1_PF3D7"; exon_number "0";
Pf3D7_02_v3	FLAIR	transcript	310548	312373	.	-	.	gene_id "0207700"; transcript_id "PF3D7_0207700.1_PF3D7";
Pf3D7_02_v3	FLAIR	exon	311120	311254	.	-	6	gene_id "0207700"; transcript_id "PF3D7_0207700.1_PF3D7"; exon_number "1";
Pf3D7_02_v3	FLAIR	exon	311366	311956	.	-	6	gene_id "0207700"; transcript_id "PF3D7_0207700.1_PF3D7"; exon_number "2";
Pf3D7_02_v3	FLAIR	exon	312122	312373	.	-	6	gene_id "0207700"; transcript_id "PF3D7_0207700.1_PF3D7"; exon_number "3";
Pf3D7_02_v3	FLAIR	exon	313146	315274	.	-	11	gene_id "v3:313000"; transcript_id "SRR11094274.415267_Pf3D7_02"; exon_number "0";
Pf3D7_02_v3	FLAIR	transcript	313146	315274	.	-	.	gene_id "v3:313000"; transcript_id "SRR11094274.415267_Pf3D7_02";
Pf3D7_02_v3	FLAIR	exon	315087	315448	.	-	51	gene_id "0207800"; transcript_id "PF3D7_0207800.1_PF3D7"; exon_number "0";
Pf3D7_02_v3	FLAIR	transcript	315087	316854	.	-	.	gene_id "0207800"; transcript_id "PF3D7_0207800.1_PF3D7";
Pf3D7_02_v3	FLAIR	exon	315623	315775	.	-	51	gene_id "0207800"; transcript_id "PF3D7_0207800.1_PF3D7"; exon_number "1";
Pf3D7_02_v3	FLAIR	exon	315900	316505	.	-	51	gene_id "0207800"; transcript_id "PF3D7_0207800.1_PF3D7"; exon_number "2";
Pf3D7_02_v3	FLAIR	exon	316708	316854	.	-	51	gene_id "0207800"; transcript_id "PF3D7_0207800.1_PF3D7"; exon_number "3";
Pf3D7_02_v3	FLAIR	exon	317014	318660	.	-	52	gene_id "v3:317000"; transcript_id "SRR11094274.196896_Pf3D7_02"; exon_number "0";
Pf3D7_02_v3	FLAIR	transcript	317014	318660	.	-	.	gene_id "v3:317000"; transcript_id "SRR11094274.196896_Pf3D7_02";
Pf3D7_02_v3	FLAIR	exon	318321	319661	.	-	1	gene_id "v3:318000"; transcript_id "SRR11094274.204525_Pf3D7_02"; exon_number "0";
Pf3D7_02_v3	FLAIR	transcript	318321	319661	.	-	.	gene_id "v3:318000"; transcript_id "SRR11094274.204525_Pf3D7_02";
Pf3D7_02_v3	FLAIR	exon	318383	319238	.	-	1	gene_id "v3:318000"; transcript_id "SRR11094274.83968_Pf3D7_02"; exon_number "0";
Pf3D7_02_v3	FLAIR	transcript	318383	319661	.	-	.	gene_id "v3:318000"; transcript_id "SRR11094274.83968_Pf3D7_02";
Pf3D7_02_v3	FLAIR	exon	318580	319258	.	-	23	gene_id "v3:318000"; transcript_id "SRR11094274.104477_Pf3D7_02"; exon_number "0";
Pf3D7_02_v3	FLAIR	transcript	318580	319622	.	-	.	gene_id "v3:318000"; transcript_id "SRR11094274.104477_Pf3D7_02";
Pf3D7_02_v3	FLAIR	exon	319307	319661	.	-	1	gene_id "v3:318000"; transcript_id "SRR11094274.83968_Pf3D7_02"; exon_number "1";
Pf3D7_02_v3	FLAIR	exon	319313	319622	.	-	23	gene_id "v3:318000"; transcript_id "SRR11094274.104477_Pf3D7_02"; exon_number "1";
Pf3D7_02_v3	FLAIR	exon	322076	323080	.	-	8	gene_id "v3:322000"; transcript_id "SRR11094274.255544_Pf3D7_02"; exon_number "0";
Pf3D7_02_v3	FLAIR	transcript	322076	323080	.	-	.	gene_id "v3:322000"; transcript_id "SRR11094274.255544_Pf3D7_02";
Pf3D7_02_v3	FLAIR	exon	334408	335315	.	-	13	gene_id "v3:334000"; transcript_id "SRR11094274.35163_Pf3D7_02"; exon_number "0";
Pf3D7_02_v3	FLAIR	transcript	334408	335315	.	-	.	gene_id "v3:334000"; transcript_id "SRR11094274.35163_Pf3D7_02";
Pf3D7_02_v3	FLAIR	exon	334728	335498	.	+	13	gene_id "v3:334000"; transcript_id "SRR11094274.159796_Pf3D7_02"; exon_number "0";
Pf3D7_02_v3	FLAIR	transcript	334728	335498	.	+	.	gene_id "v3:334000"; transcript_id "SRR11094274.159796_Pf3D7_02";
Pf3D7_02_v3	FLAIR	exon	334962	335632	.	+	1	gene_id "v3:334000"; transcript_id "SRR11094274.28352_Pf3D7_02"; exon_number "0";
Pf3D7_02_v3	FLAIR	transcript	334962	335632	.	+	.	gene_id "v3:334000"; transcript_id "SRR11094274.28352_Pf3D7_02";
Pf3D7_02_v3	FLAIR	exon	335045	335215	.	-	1	gene_id "v3:335000"; transcript_id "SRR11094274.163740_Pf3D7_02"; exon_number "0";
Pf3D7_02_v3	FLAIR	transcript	335045	336051	.	-	.	gene_id "v3:335000"; transcript_id "SRR11094274.163740_Pf3D7_02";
Pf3D7_02_v3	FLAIR	exon	335335	335426	.	-	1	gene_id "v3:335000"; transcript_id "SRR11094274.163740_Pf3D7_02"; exon_number "1";
Pf3D7_02_v3	FLAIR	exon	335351	336565	.	-	3	gene_id "0208200"; transcript_id "SRR11094274.375597_PF3D7"; exon_number "0";
Pf3D7_02_v3	FLAIR	transcript	335351	336565	.	-	.	gene_id "0208200"; transcript_id "SRR11094274.375597_PF3D7";
Pf3D7_02_v3	FLAIR	exon	335596	336051	.	-	1	gene_id "v3:335000"; transcript_id "SRR11094274.163740_Pf3D7_02"; exon_number "2";
Pf3D7_02_v3	FLAIR	exon	335776	336931	.	-	5	gene_id "0208200"; transcript_id "SRR11094274.229884_PF3D7"; exon_number "0";
Pf3D7_02_v3	FLAIR	transcript	335776	336931	.	-	.	gene_id "0208200"; transcript_id "SRR11094274.229884_PF3D7";
Pf3D7_02_v3	FLAIR	exon	338750	341691	.	+	21	gene_id "v3:338000"; transcript_id "SRR11094274.140810_Pf3D7_02"; exon_number "0";
Pf3D7_02_v3	FLAIR	transcript	338750	341691	.	+	.	gene_id "v3:338000"; transcript_id "SRR11094274.140810_Pf3D7_02";
Pf3D7_02_v3	FLAIR	exon	340937	343029	.	+	1	gene_id "v3:340000"; transcript_id "SRR11094274.244106_Pf3D7_02"; exon_number "0";
Pf3D7_02_v3	FLAIR	transcript	340937	343029	.	+	.	gene_id "v3:340000"; transcript_id "SRR11094274.244106_Pf3D7_02";
Pf3D7_02_v3	FLAIR	exon	342311	343612	.	-	2	gene_id "v3:342000"; transcript_id "SRR11094274.309943_Pf3D7_02"; exon_number "0";
Pf3D7_02_v3	FLAIR	transcript	342311	343612	.	-	.	gene_id "v3:342000"; transcript_id "SRR11094274.309943_Pf3D7_02";
Pf3D7_02_v3	FLAIR	exon	342539	342875	.	-	21	gene_id "v3:342000"; transcript_id "SRR11094274.9489_Pf3D7_02"; exon_number "0";
Pf3D7_02_v3	FLAIR	transcript	342539	345116	.	-	.	gene_id "v3:342000"; transcript_id "SRR11094274.9489_Pf3D7_02";
Pf3D7_02_v3	FLAIR	exon	343086	345116	.	-	21	gene_id "v3:342000"; transcript_id "SRR11094274.9489_Pf3D7_02"; exon_number "1";
Pf3D7_02_v3	FLAIR	exon	343097	344200	.	-	1	gene_id "v3:343000"; transcript_id "SRR11094274.249004_Pf3D7_02"; exon_number "0";
Pf3D7_02_v3	FLAIR	transcript	343097	344200	.	-	.	gene_id "v3:343000"; transcript_id "SRR11094274.249004_Pf3D7_02";
Pf3D7_02_v3	FLAIR	exon	343601	345614	.	-	2	gene_id "v3:343000"; transcript_id "SRR11094274.311578_Pf3D7_02"; exon_number "0";
Pf3D7_02_v3	FLAIR	transcript	343601	345614	.	-	.	gene_id "v3:343000"; transcript_id "SRR11094274.311578_Pf3D7_02";
Pf3D7_02_v3	FLAIR	exon	344382	347852	.	-	1	gene_id "v3:344000"; transcript_id "SRR11094274.394960_Pf3D7_02"; exon_number "0";
Pf3D7_02_v3	FLAIR	transcript	344382	347852	.	-	.	gene_id "v3:344000"; transcript_id "SRR11094274.394960_Pf3D7_02";
Pf3D7_02_v3	FLAIR	exon	347684	349791	.	-	42	gene_id "v3:347000"; transcript_id "SRR11094274.315040_Pf3D7_02"; exon_number "0";
Pf3D7_02_v3	FLAIR	transcript	347684	349791	.	-	.	gene_id "v3:347000"; transcript_id "SRR11094274.315040_Pf3D7_02";
Pf3D7_02_v3	FLAIR	exon	351949	352881	.	+	2	gene_id "0208500"; transcript_id "PF3D7_0208500.1_PF3D7"; exon_number "0";
Pf3D7_02_v3	FLAIR	transcript	351949	354109	.	+	.	gene_id "0208500"; transcript_id "PF3D7_0208500.1_PF3D7";
Pf3D7_02_v3	FLAIR	exon	352590	352778	.	+	1	gene_id "0208500"; transcript_id "SRR11094274.173003_PF3D7"; exon_number "0";
Pf3D7_02_v3	FLAIR	transcript	352590	354203	.	+	.	gene_id "0208500"; transcript_id "SRR11094274.173003_PF3D7";
Pf3D7_02_v3	FLAIR	exon	353086	353306	.	+	1	gene_id "0208500"; transcript_id "SRR11094274.173003_PF3D7"; exon_number "1";
Pf3D7_02_v3	FLAIR	exon	353086	353306	.	+	2	gene_id "0208500"; transcript_id "PF3D7_0208500.1_PF3D7"; exon_number "1";
Pf3D7_02_v3	FLAIR	exon	353482	354109	.	+	2	gene_id "0208500"; transcript_id "PF3D7_0208500.1_PF3D7"; exon_number "2";
Pf3D7_02_v3	FLAIR	exon	353482	354203	.	+	1	gene_id "0208500"; transcript_id "SRR11094274.173003_PF3D7"; exon_number "2";
Pf3D7_02_v3	FLAIR	exon	354069	354890	.	+	10	gene_id "v3:354000"; transcript_id "SRR11094274.359242_Pf3D7_02"; exon_number "0";
Pf3D7_02_v3	FLAIR	transcript	354069	354890	.	+	.	gene_id "v3:354000"; transcript_id "SRR11094274.359242_Pf3D7_02";
Pf3D7_02_v3	FLAIR	exon	354355	355430	.	+	19	gene_id "v3:354000"; transcript_id "SRR11094274.371842_Pf3D7_02"; exon_number "0";
Pf3D7_02_v3	FLAIR	transcript	354355	355430	.	+	.	gene_id "v3:354000"; transcript_id "SRR11094274.371842_Pf3D7_02";
Pf3D7_02_v3	FLAIR	exon	354708	355560	.	+	25	gene_id "v3:354000"; transcript_id "SRR11094274.403804_Pf3D7_02"; exon_number "0";
Pf3D7_02_v3	FLAIR	transcript	354708	355560	.	+	.	gene_id "v3:354000"; transcript_id "SRR11094274.403804_Pf3D7_02";
Pf3D7_02_v3	FLAIR	exon	355139	356398	.	+	15	gene_id "v3:355000"; transcript_id "SRR11094274.118215_Pf3D7_02"; exon_number "0";
Pf3D7_02_v3	FLAIR	transcript	355139	356398	.	+	.	gene_id "v3:355000"; transcript_id "SRR11094274.118215_Pf3D7_02";
Pf3D7_02_v3	FLAIR	exon	356216	356552	.	-	3	gene_id "0208700"; transcript_id "PF3D7_0208700.2_PF3D7"; exon_number "0";
Pf3D7_02_v3	FLAIR	transcript	356216	358191	.	-	.	gene_id "0208700"; transcript_id "PF3D7_0208700.2_PF3D7";
Pf3D7_02_v3	FLAIR	exon	356248	357249	.	+	1	gene_id "v3:356000"; transcript_id "SRR11094274.232734_Pf3D7_02"; exon_number "0";
Pf3D7_02_v3	FLAIR	transcript	356248	357249	.	+	.	gene_id "v3:356000"; transcript_id "SRR11094274.232734_Pf3D7_02";
Pf3D7_02_v3	FLAIR	exon	356649	356713	.	-	3	gene_id "0208700"; transcript_id "PF3D7_0208700.2_PF3D7"; exon_number "1";
Pf3D7_02_v3	FLAIR	exon	356888	357000	.	-	3	gene_id "0208700"; transcript_id "PF3D7_0208700.2_PF3D7"; exon_number "2";
Pf3D7_02_v3	FLAIR	exon	357126	357280	.	-	3	gene_id "0208700"; transcript_id "PF3D7_0208700.2_PF3D7"; exon_number "3";
Pf3D7_02_v3	FLAIR	exon	357357	357437	.	-	3	gene_id "0208700"; transcript_id "PF3D7_0208700.2_PF3D7"; exon_number "4";
Pf3D7_02_v3	FLAIR	exon	357621	357738	.	-	3	gene_id "0208700"; transcript_id "PF3D7_0208700.2_PF3D7"; exon_number "5";
Pf3D7_02_v3	FLAIR	exon	357930	358191	.	-	3	gene_id "0208700"; transcript_id "PF3D7_0208700.2_PF3D7"; exon_number "6";
Pf3D7_02_v3	FLAIR	exon	357958	359218	.	+	4	gene_id "v3:357000"; transcript_id "SRR11094274.338834_Pf3D7_02"; exon_number "0";
Pf3D7_02_v3	FLAIR	transcript	357958	359218	.	+	.	gene_id "v3:357000"; transcript_id "SRR11094274.338834_Pf3D7_02";
Pf3D7_02_v3	FLAIR	exon	358970	360259	.	+	1	gene_id "0208800"; transcript_id "SRR11094274.197216_PF3D7"; exon_number "0";
Pf3D7_02_v3	FLAIR	transcript	358970	360259	.	+	.	gene_id "0208800"; transcript_id "SRR11094274.197216_PF3D7";
Pf3D7_02_v3	FLAIR	exon	360151	360409	.	+	1	gene_id "v3:360000"; transcript_id "SRR11094274.131344_Pf3D7_02"; exon_number "0";
Pf3D7_02_v3	FLAIR	transcript	360151	360409	.	+	.	gene_id "v3:360000"; transcript_id "SRR11094274.131344_Pf3D7_02";
Pf3D7_02_v3	FLAIR	exon	380216	380271	.	-	1	gene_id "v3:380000"; transcript_id "SRR11094274.419788_Pf3D7_02"; exon_number "0";
Pf3D7_02_v3	FLAIR	transcript	380216	381702	.	-	.	gene_id "v3:380000"; transcript_id "SRR11094274.419788_Pf3D7_02";
Pf3D7_02_v3	FLAIR	exon	380694	381702	.	-	1	gene_id "v3:380000"; transcript_id "SRR11094274.419788_Pf3D7_02"; exon_number "1";
Pf3D7_02_v3	FLAIR	exon	380826	382168	.	-	1	gene_id "0209100"; transcript_id "PF3D7_0209100.1_PF3D7"; exon_number "0";
Pf3D7_02_v3	FLAIR	transcript	380826	383792	.	-	.	gene_id "0209100"; transcript_id "PF3D7_0209100.1_PF3D7";
Pf3D7_02_v3	FLAIR	exon	382252	382877	.	-	1	gene_id "0209100"; transcript_id "PF3D7_0209100.1_PF3D7"; exon_number "1";
Pf3D7_02_v3	FLAIR	exon	383071	383792	.	-	1	gene_id "0209100"; transcript_id "PF3D7_0209100.1_PF3D7"; exon_number "2";
Pf3D7_02_v3	FLAIR	exon	384254	384846	.	-	1	gene_id "v3:384000"; transcript_id "SRR11094274.70584_Pf3D7_02"; exon_number "0";
Pf3D7_02_v3	FLAIR	transcript	384254	384846	.	-	.	gene_id "v3:384000"; transcript_id "SRR11094274.70584_Pf3D7_02";
Pf3D7_02_v3	FLAIR	exon	384575	384984	.	-	9	gene_id "0209200"; transcript_id "PF3D7_0209200.1_PF3D7"; exon_number "0";
Pf3D7_02_v3	FLAIR	transcript	384575	386522	.	-	.	gene_id "0209200"; transcript_id "PF3D7_0209200.1_PF3D7";
Pf3D7_02_v3	FLAIR	exon	385079	385204	.	-	9	gene_id "0209200"; transcript_id "PF3D7_0209200.1_PF3D7"; exon_number "1";
Pf3D7_02_v3	FLAIR	exon	385368	385427	.	-	9	gene_id "0209200"; transcript_id "PF3D7_0209200.1_PF3D7"; exon_number "2";
Pf3D7_02_v3	FLAIR	exon	385556	385644	.	-	9	gene_id "0209200"; transcript_id "PF3D7_0209200.1_PF3D7"; exon_number "3";
Pf3D7_02_v3	FLAIR	exon	385752	385869	.	-	9	gene_id "0209200"; transcript_id "PF3D7_0209200.1_PF3D7"; exon_number "4";
Pf3D7_02_v3	FLAIR	exon	386031	386133	.	-	9	gene_id "0209200"; transcript_id "PF3D7_0209200.1_PF3D7"; exon_number "5";
Pf3D7_02_v3	FLAIR	exon	386224	386302	.	-	9	gene_id "0209200"; transcript_id "PF3D7_0209200.1_PF3D7"; exon_number "6";
Pf3D7_02_v3	FLAIR	exon	386448	386522	.	-	9	gene_id "0209200"; transcript_id "PF3D7_0209200.1_PF3D7"; exon_number "7";
Pf3D7_02_v3	FLAIR	exon	386813	387911	.	+	18	gene_id "v3:386000"; transcript_id "SRR11094274.341932_Pf3D7_02"; exon_number "0";
Pf3D7_02_v3	FLAIR	transcript	386813	387911	.	+	.	gene_id "v3:386000"; transcript_id "SRR11094274.341932_Pf3D7_02";
Pf3D7_02_v3	FLAIR	exon	387084	387906	.	+	4	gene_id "0209300"; transcript_id "PF3D7_0209300.1_PF3D7"; exon_number "0";
Pf3D7_02_v3	FLAIR	transcript	387084	388237	.	+	.	gene_id "0209300"; transcript_id "PF3D7_0209300.1_PF3D7";
Pf3D7_02_v3	FLAIR	exon	388063	388237	.	+	4	gene_id "0209300"; transcript_id "PF3D7_0209300.1_PF3D7"; exon_number "1";
Pf3D7_02_v3	FLAIR	exon	388170	388790	.	+	1	gene_id "v3:388000"; transcript_id "SRR11094274.411883_Pf3D7_02"; exon_number "0";
Pf3D7_02_v3	FLAIR	transcript	388170	388790	.	+	.	gene_id "v3:388000"; transcript_id "SRR11094274.411883_Pf3D7_02";
Pf3D7_02_v3	FLAIR	exon	390469	390977	.	-	8	gene_id "v3:390000"; transcript_id "SRR11094274.419977_Pf3D7_02"; exon_number "0";
Pf3D7_02_v3	FLAIR	transcript	390469	390977	.	-	.	gene_id "v3:390000"; transcript_id "SRR11094274.419977_Pf3D7_02";
Pf3D7_02_v3	FLAIR	exon	393970	394404	.	-	56	gene_id "0209600"; transcript_id "SRR11094274.391373_PF3D7"; exon_number "0";
Pf3D7_02_v3	FLAIR	exon	393970	395142	.	-	55	gene_id "v3:393000"; transcript_id "SRR11094274.250663_Pf3D7_02"; exon_number "0";
Pf3D7_02_v3	FLAIR	transcript	393970	395142	.	-	.	gene_id "v3:393000"; transcript_id "SRR11094274.250663_Pf3D7_02";
Pf3D7_02_v3	FLAIR	transcript	393970	395684	.	-	.	gene_id "0209600"; transcript_id "SRR11094274.391373_PF3D7";
Pf3D7_02_v3	FLAIR	exon	394220	394404	.	-	1	gene_id "0209600"; transcript_id "SRR11094274.170749_PF3D7"; exon_number "0";
Pf3D7_02_v3	FLAIR	transcript	394220	395732	.	-	.	gene_id "0209600"; transcript_id "SRR11094274.170749_PF3D7";
Pf3D7_02_v3	FLAIR	exon	394560	394853	.	-	1	gene_id "0209600"; transcript_id "SRR11094274.170749_PF3D7"; exon_number "1";
Pf3D7_02_v3	FLAIR	exon	394560	394853	.	-	2	gene_id "0209600"; transcript_id "SRR11094274.243712_PF3D7"; exon_number "0";
Pf3D7_02_v3	FLAIR	exon	394560	395204	.	-	56	gene_id "0209600"; transcript_id "SRR11094274.391373_PF3D7"; exon_number "1";
Pf3D7_02_v3	FLAIR	transcript	394560	396814	.	-	.	gene_id "0209600"; transcript_id "SRR11094274.243712_PF3D7";
Pf3D7_02_v3	FLAIR	exon	394996	395204	.	-	1	gene_id "0209600"; transcript_id "SRR11094274.170749_PF3D7"; exon_number "2";
Pf3D7_02_v3	FLAIR	exon	394996	395204	.	-	2	gene_id "0209600"; transcript_id "SRR11094274.243712_PF3D7"; exon_number "1";
Pf3D7_02_v3	FLAIR	exon	395450	395684	.	-	56	gene_id "0209600"; transcript_id "SRR11094274.391373_PF3D7"; exon_number "2";
Pf3D7_02_v3	FLAIR	exon	395450	395732	.	-	1	gene_id "0209600"; transcript_id "SRR11094274.170749_PF3D7"; exon_number "3";
Pf3D7_02_v3	FLAIR	exon	395450	395771	.	-	2	gene_id "0209600"; transcript_id "SRR11094274.243712_PF3D7"; exon_number "2";
Pf3D7_02_v3	FLAIR	exon	395969	396093	.	-	2	gene_id "0209600"; transcript_id "SRR11094274.243712_PF3D7"; exon_number "3";
Pf3D7_02_v3	FLAIR	exon	396202	396284	.	-	2	gene_id "0209600"; transcript_id "SRR11094274.243712_PF3D7"; exon_number "4";
Pf3D7_02_v3	FLAIR	exon	396412	396532	.	-	2	gene_id "0209600"; transcript_id "SRR11094274.243712_PF3D7"; exon_number "5";
Pf3D7_02_v3	FLAIR	exon	396669	396814	.	-	2	gene_id "0209600"; transcript_id "SRR11094274.243712_PF3D7"; exon_number "6";
Pf3D7_02_v3	FLAIR	exon	397484	398199	.	-	21	gene_id "v3:397000"; transcript_id "SRR11094274.406206_Pf3D7_02"; exon_number "0";
Pf3D7_02_v3	FLAIR	transcript	397484	398199	.	-	.	gene_id "v3:397000"; transcript_id "SRR11094274.406206_Pf3D7_02";
Pf3D7_02_v3	FLAIR	exon	399768	399887	.	+	7	gene_id "v3:399000"; transcript_id "SRR11094274.280255_Pf3D7_02"; exon_number "0";
Pf3D7_02_v3	FLAIR	transcript	399768	401045	.	+	.	gene_id "v3:399000"; transcript_id "SRR11094274.280255_Pf3D7_02";
Pf3D7_02_v3	FLAIR	exon	400338	401045	.	+	7	gene_id "v3:399000"; transcript_id "SRR11094274.280255_Pf3D7_02"; exon_number "1";
Pf3D7_02_v3	FLAIR	exon	403766	405380	.	-	5	gene_id "0209800"; transcript_id "PF3D7_0209800.1_PF3D7"; exon_number "0";
Pf3D7_02_v3	FLAIR	transcript	403766	406588	.	-	.	gene_id "0209800"; transcript_id "PF3D7_0209800.1_PF3D7";
Pf3D7_02_v3	FLAIR	exon	403780	404115	.	-	5	gene_id "v3:403000"; transcript_id "SRR11094274.186930_Pf3D7_02"; exon_number "0";
Pf3D7_02_v3	FLAIR	transcript	403780	404642	.	-	.	gene_id "v3:403000"; transcript_id "SRR11094274.186930_Pf3D7_02";
Pf3D7_02_v3	FLAIR	exon	403792	404107	.	-	1	gene_id "0209800"; transcript_id "SRR11094274.452068_PF3D7"; exon_number "0";
Pf3D7_02_v3	FLAIR	transcript	403792	406284	.	-	.	gene_id "0209800"; transcript_id "SRR11094274.452068_PF3D7";
Pf3D7_02_v3	FLAIR	exon	403798	404109	.	-	1	gene_id "v3:403000"; transcript_id "SRR11094274.454185_Pf3D7_02"; exon_number "0";
Pf3D7_02_v3	FLAIR	transcript	403798	404954	.	-	.	gene_id "v3:403000"; transcript_id "SRR11094274.454185_Pf3D7_02";
Pf3D7_02_v3	FLAIR	exon	403799	404119	.	-	6	gene_id "v3:403000"; transcript_id "SRR11094274.265219_Pf3D7_02"; exon_number "0";
Pf3D7_02_v3	FLAIR	transcript	403799	404943	.	-	.	gene_id "v3:403000"; transcript_id "SRR11094274.265219_Pf3D7_02";
Pf3D7_02_v3	FLAIR	exon	404167	404642	.	-	5	gene_id "v3:403000"; transcript_id "SRR11094274.186930_Pf3D7_02"; exon_number "1";
Pf3D7_02_v3	FLAIR	exon	404168	404943	.	-	6	gene_id "v3:403000"; transcript_id "SRR11094274.265219_Pf3D7_02"; exon_number "1";
Pf3D7_02_v3	FLAIR	exon	404168	404954	.	-	1	gene_id "v3:403000"; transcript_id "SRR11094274.454185_Pf3D7_02"; exon_number "1";
Pf3D7_02_v3	FLAIR	exon	404168	405380	.	-	1	gene_id "0209800"; transcript_id "SRR11094274.452068_PF3D7"; exon_number "1";
Pf3D7_02_v3	FLAIR	exon	405232	405380	.	-	11	gene_id "v3:405000"; transcript_id "SRR11094274.216658_Pf3D7_02"; exon_number "0";
Pf3D7_02_v3	FLAIR	transcript	405232	406710	.	-	.	gene_id "v3:405000"; transcript_id "SRR11094274.216658_Pf3D7_02";
Pf3D7_02_v3	FLAIR	exon	405522	405622	.	-	11	gene_id "v3:405000"; transcript_id "SRR11094274.216658_Pf3D7_02"; exon_number "1";
Pf3D7_02_v3	FLAIR	exon	406082	406284	.	-	1	gene_id "0209800"; transcript_id "SRR11094274.452068_PF3D7"; exon_number "2";
Pf3D7_02_v3	FLAIR	exon	406082	406588	.	-	5	gene_id "0209800"; transcript_id "PF3D7_0209800.1_PF3D7"; exon_number "1";
Pf3D7_02_v3	FLAIR	exon	406082	406710	.	-	11	gene_id "v3:405000"; transcript_id "SRR11094274.216658_Pf3D7_02"; exon_number "2";
Pf3D7_02_v3	FLAIR	exon	406140	407079	.	-	26	gene_id "v3:406000"; transcript_id "SRR11094274.303218_Pf3D7_02"; exon_number "0";
Pf3D7_02_v3	FLAIR	transcript	406140	407079	.	-	.	gene_id "v3:406000"; transcript_id "SRR11094274.303218_Pf3D7_02";
Pf3D7_02_v3	FLAIR	exon	409408	409523	.	+	6	gene_id "v3:409000"; transcript_id "SRR11094274.99000_Pf3D7_02"; exon_number "0";
Pf3D7_02_v3	FLAIR	transcript	409408	411005	.	+	.	gene_id "v3:409000"; transcript_id "SRR11094274.99000_Pf3D7_02";
Pf3D7_02_v3	FLAIR	exon	409500	410618	.	+	7	gene_id "v3:409000"; transcript_id "SRR11094274.9298_Pf3D7_02"; exon_number "0";
Pf3D7_02_v3	FLAIR	transcript	409500	410618	.	+	.	gene_id "v3:409000"; transcript_id "SRR11094274.9298_Pf3D7_02";
Pf3D7_02_v3	FLAIR	exon	409681	411005	.	+	6	gene_id "v3:409000"; transcript_id "SRR11094274.99000_Pf3D7_02"; exon_number "1";
Pf3D7_02_v3	FLAIR	exon	410085	411004	.	+	2	gene_id "v3:410000"; transcript_id "SRR11094274.192106_Pf3D7_02"; exon_number "0";
Pf3D7_02_v3	FLAIR	transcript	410085	411004	.	+	.	gene_id "v3:410000"; transcript_id "SRR11094274.192106_Pf3D7_02";
Pf3D7_02_v3	FLAIR	exon	410272	411109	.	+	2	gene_id "v3:410000"; transcript_id "SRR11094274.133672_Pf3D7_02"; exon_number "0";
Pf3D7_02_v3	FLAIR	transcript	410272	411109	.	+	.	gene_id "v3:410000"; transcript_id "SRR11094274.133672_Pf3D7_02";
Pf3D7_02_v3	FLAIR	exon	411924	412230	.	+	8	gene_id "v3:411000"; transcript_id "SRR11094274.199609_Pf3D7_02"; exon_number "0";
Pf3D7_02_v3	FLAIR	transcript	411924	412230	.	+	.	gene_id "v3:411000"; transcript_id "SRR11094274.199609_Pf3D7_02";
Pf3D7_02_v3	FLAIR	exon	412142	412295	.	+	3	gene_id "0210100"; transcript_id "PF3D7_0210100.1_PF3D7"; exon_number "0";
Pf3D7_02_v3	FLAIR	transcript	412142	413158	.	+	.	gene_id "0210100"; transcript_id "PF3D7_0210100.1_PF3D7";
Pf3D7_02_v3	FLAIR	exon	412492	412602	.	+	3	gene_id "0210100"; transcript_id "PF3D7_0210100.1_PF3D7"; exon_number "1";
Pf3D7_02_v3	FLAIR	exon	412701	413158	.	+	3	gene_id "0210100"; transcript_id "PF3D7_0210100.1_PF3D7"; exon_number "2";
Pf3D7_02_v3	FLAIR	exon	412934	413456	.	-	3	gene_id "v3:412000"; transcript_id "SRR11094274.399756_Pf3D7_02"; exon_number "0";
Pf3D7_02_v3	FLAIR	transcript	412934	413456	.	-	.	gene_id "v3:412000"; transcript_id "SRR11094274.399756_Pf3D7_02";
Pf3D7_02_v3	FLAIR	exon	413034	413334	.	-	4	gene_id "0210200"; transcript_id "SRR11094274.51063_PF3D7"; exon_number "0";
Pf3D7_02_v3	FLAIR	transcript	413034	416528	.	-	.	gene_id "0210200"; transcript_id "SRR11094274.51063_PF3D7";
Pf3D7_02_v3	FLAIR	exon	413092	413334	.	-	40	gene_id "0210200"; transcript_id "PF3D7_0210200.1_PF3D7"; exon_number "0";
Pf3D7_02_v3	FLAIR	transcript	413092	415022	.	-	.	gene_id "0210200"; transcript_id "PF3D7_0210200.1_PF3D7";
Pf3D7_02_v3	FLAIR	exon	413428	415022	.	-	40	gene_id "0210200"; transcript_id "PF3D7_0210200.1_PF3D7"; exon_number "1";
Pf3D7_02_v3	FLAIR	exon	413428	415378	.	-	4	gene_id "0210200"; transcript_id "SRR11094274.51063_PF3D7"; exon_number "1";
Pf3D7_02_v3	FLAIR	exon	413672	414263	.	-	11	gene_id "v3:413000"; transcript_id "SRR11094274.318264_Pf3D7_02"; exon_number "0";
Pf3D7_02_v3	FLAIR	transcript	413672	414807	.	-	.	gene_id "v3:413000"; transcript_id "SRR11094274.318264_Pf3D7_02";
Pf3D7_02_v3	FLAIR	exon	414350	414807	.	-	11	gene_id "v3:413000"; transcript_id "SRR11094274.318264_Pf3D7_02"; exon_number "1";
Pf3D7_02_v3	FLAIR	exon	415417	416819	.	-	1	gene_id "v3:415000"; transcript_id "SRR11094274.442462_Pf3D7_02"; exon_number "0";
Pf3D7_02_v3	FLAIR	transcript	415417	416819	.	-	.	gene_id "v3:415000"; transcript_id "SRR11094274.442462_Pf3D7_02";
Pf3D7_02_v3	FLAIR	exon	415698	416528	.	-	4	gene_id "0210200"; transcript_id "SRR11094274.51063_PF3D7"; exon_number "2";
Pf3D7_02_v3	FLAIR	exon	416025	417377	.	-	23	gene_id "v3:416000"; transcript_id "SRR11094274.436386_Pf3D7_02"; exon_number "0";
Pf3D7_02_v3	FLAIR	transcript	416025	417377	.	-	.	gene_id "v3:416000"; transcript_id "SRR11094274.436386_Pf3D7_02";
Pf3D7_02_v3	FLAIR	exon	422169	423116	.	+	1	gene_id "v3:422000"; transcript_id "SRR11094274.278205_Pf3D7_02"; exon_number "0";
Pf3D7_02_v3	FLAIR	transcript	422169	423116	.	+	.	gene_id "v3:422000"; transcript_id "SRR11094274.278205_Pf3D7_02";
Pf3D7_02_v3	FLAIR	exon	422633	423333	.	-	2	gene_id "v3:422000"; transcript_id "SRR11094274.74928_Pf3D7_02"; exon_number "0";
Pf3D7_02_v3	FLAIR	transcript	422633	423333	.	-	.	gene_id "v3:422000"; transcript_id "SRR11094274.74928_Pf3D7_02";
Pf3D7_02_v3	FLAIR	exon	423421	424864	.	+	32	gene_id "v3:423000"; transcript_id "SRR11094274.275198_Pf3D7_02"; exon_number "0";
Pf3D7_02_v3	FLAIR	transcript	423421	424864	.	+	.	gene_id "v3:423000"; transcript_id "SRR11094274.275198_Pf3D7_02";
Pf3D7_02_v3	FLAIR	exon	425409	425536	.	+	1	gene_id "0210400"; transcript_id "SRR11094274.233975_PF3D7"; exon_number "0";
Pf3D7_02_v3	FLAIR	transcript	425409	426799	.	+	.	gene_id "0210400"; transcript_id "SRR11094274.233975_PF3D7";
Pf3D7_02_v3	FLAIR	exon	425590	425855	.	+	1	gene_id "0210400"; transcript_id "SRR11094274.233975_PF3D7"; exon_number "1";
Pf3D7_02_v3	FLAIR	exon	425646	425855	.	+	42	gene_id "0210400"; transcript_id "PF3D7_0210400.1_PF3D7"; exon_number "0";
Pf3D7_02_v3	FLAIR	transcript	425646	427025	.	+	.	gene_id "0210400"; transcript_id "PF3D7_0210400.1_PF3D7";
Pf3D7_02_v3	FLAIR	exon	425995	426074	.	+	1	gene_id "0210400"; transcript_id "SRR11094274.233975_PF3D7"; exon_number "2";
Pf3D7_02_v3	FLAIR	exon	425995	426074	.	+	42	gene_id "0210400"; transcript_id "PF3D7_0210400.1_PF3D7"; exon_number "1";
Pf3D7_02_v3	FLAIR	exon	426209	426299	.	+	1	gene_id "0210400"; transcript_id "SRR11094274.233975_PF3D7"; exon_number "3";
Pf3D7_02_v3	FLAIR	exon	426209	426299	.	+	42	gene_id "0210400"; transcript_id "PF3D7_0210400.1_PF3D7"; exon_number "2";
Pf3D7_02_v3	FLAIR	exon	426476	426799	.	+	1	gene_id "0210400"; transcript_id "SRR11094274.233975_PF3D7"; exon_number "4";
Pf3D7_02_v3	FLAIR	exon	426476	427025	.	+	42	gene_id "0210400"; transcript_id "PF3D7_0210400.1_PF3D7"; exon_number "3";
Pf3D7_02_v3	FLAIR	exon	431275	431898	.	+	53	gene_id "v3:431000"; transcript_id "SRR11094274.179905_Pf3D7_02"; exon_number "0";
Pf3D7_02_v3	FLAIR	transcript	431275	431898	.	+	.	gene_id "v3:431000"; transcript_id "SRR11094274.179905_Pf3D7_02";
Pf3D7_02_v3	FLAIR	exon	431687	432508	.	-	8	gene_id "0210600"; transcript_id "SRR11094274.156959_PF3D7"; exon_number "0";
Pf3D7_02_v3	FLAIR	transcript	431687	433613	.	-	.	gene_id "0210600"; transcript_id "SRR11094274.156959_PF3D7";
Pf3D7_02_v3	FLAIR	exon	431691	433023	.	-	1	gene_id "v3:431000"; transcript_id "SRR11094274.265059_Pf3D7_02"; exon_number "0";
Pf3D7_02_v3	FLAIR	transcript	431691	433023	.	-	.	gene_id "v3:431000"; transcript_id "SRR11094274.265059_Pf3D7_02";
Pf3D7_02_v3	FLAIR	exon	432636	432823	.	-	8	gene_id "0210600"; transcript_id "SRR11094274.156959_PF3D7"; exon_number "1";
Pf3D7_02_v3	FLAIR	exon	432929	433304	.	-	8	gene_id "0210600"; transcript_id "SRR11094274.156959_PF3D7"; exon_number "2";
Pf3D7_02_v3	FLAIR	exon	433426	433613	.	-	8	gene_id "0210600"; transcript_id "SRR11094274.156959_PF3D7"; exon_number "3";
Pf3D7_02_v3	FLAIR	exon	437334	439530	.	-	1	gene_id "0210800"; transcript_id "SRR11094274.10584_PF3D7"; exon_number "0";
Pf3D7_02_v3	FLAIR	transcript	437334	439530	.	-	.	gene_id "0210800"; transcript_id "SRR11094274.10584_PF3D7";
Pf3D7_02_v3	FLAIR	exon	440485	441038	.	-	10	gene_id "v3:440000"; transcript_id "SRR11094274.49735_Pf3D7_02"; exon_number "0";
Pf3D7_02_v3	FLAIR	transcript	440485	441038	.	-	.	gene_id "v3:440000"; transcript_id "SRR11094274.49735_Pf3D7_02";
Pf3D7_02_v3	FLAIR	exon	441451	442092	.	-	13	gene_id "v3:441000"; transcript_id "SRR11094274.282738_Pf3D7_02"; exon_number "0";
Pf3D7_02_v3	FLAIR	transcript	441451	442092	.	-	.	gene_id "v3:441000"; transcript_id "SRR11094274.282738_Pf3D7_02";
Pf3D7_02_v3	FLAIR	exon	441653	443045	.	-	2	gene_id "0210900"; transcript_id "SRR11094274.441525_PF3D7"; exon_number "0";
Pf3D7_02_v3	FLAIR	transcript	441653	443045	.	-	.	gene_id "0210900"; transcript_id "SRR11094274.441525_PF3D7";
Pf3D7_02_v3	FLAIR	exon	442462	443445	.	-	6	gene_id "v3:442000"; transcript_id "SRR11094274.142145_Pf3D7_02"; exon_number "0";
Pf3D7_02_v3	FLAIR	transcript	442462	443445	.	-	.	gene_id "v3:442000"; transcript_id "SRR11094274.142145_Pf3D7_02";
Pf3D7_02_v3	FLAIR	exon	443774	444866	.	+	3	gene_id "0211000"; transcript_id "SRR11094274.273153_PF3D7"; exon_number "0";
Pf3D7_02_v3	FLAIR	transcript	443774	444866	.	+	.	gene_id "0211000"; transcript_id "SRR11094274.273153_PF3D7";
Pf3D7_02_v3	FLAIR	exon	443913	445233	.	+	2	gene_id "0211000"; transcript_id "SRR11094274.308239_PF3D7"; exon_number "0";
Pf3D7_02_v3	FLAIR	transcript	443913	445233	.	+	.	gene_id "0211000"; transcript_id "SRR11094274.308239_PF3D7";
Pf3D7_02_v3	FLAIR	exon	454705	455618	.	+	1	gene_id "v3:454000"; transcript_id "SRR11094274.181083_Pf3D7_02"; exon_number "0";
Pf3D7_02_v3	FLAIR	transcript	454705	455618	.	+	.	gene_id "v3:454000"; transcript_id "SRR11094274.181083_Pf3D7_02";
Pf3D7_02_v3	FLAIR	exon	455135	456138	.	-	31	gene_id "v3:455000"; transcript_id "SRR11094274.426277_Pf3D7_02"; exon_number "0";
Pf3D7_02_v3	FLAIR	transcript	455135	456138	.	-	.	gene_id "v3:455000"; transcript_id "SRR11094274.426277_Pf3D7_02";
Pf3D7_02_v3	FLAIR	exon	455439	456284	.	-	2	gene_id "0211200"; transcript_id "SRR11094274.73247_PF3D7"; exon_number "0";
Pf3D7_02_v3	FLAIR	transcript	455439	456284	.	-	.	gene_id "0211200"; transcript_id "SRR11094274.73247_PF3D7";
Pf3D7_02_v3	FLAIR	exon	455842	456695	.	-	14	gene_id "v3:455000"; transcript_id "SRR11094274.94032_Pf3D7_02"; exon_number "0";
Pf3D7_02_v3	FLAIR	transcript	455842	456695	.	-	.	gene_id "v3:455000"; transcript_id "SRR11094274.94032_Pf3D7_02";
Pf3D7_02_v3	FLAIR	exon	459644	460701	.	+	2	gene_id "v3:459000"; transcript_id "SRR11094274.394258_Pf3D7_02"; exon_number "0";
Pf3D7_02_v3	FLAIR	transcript	459644	460701	.	+	.	gene_id "v3:459000"; transcript_id "SRR11094274.394258_Pf3D7_02";
Pf3D7_02_v3	FLAIR	exon	467550	468691	.	+	13	gene_id "0211600"; transcript_id "SRR11094274.384058_PF3D7"; exon_number "0";
Pf3D7_02_v3	FLAIR	transcript	467550	468691	.	+	.	gene_id "0211600"; transcript_id "SRR11094274.384058_PF3D7";
Pf3D7_02_v3	FLAIR	exon	467712	468818	.	+	3	gene_id "0211600"; transcript_id "SRR11094274.321222_PF3D7"; exon_number "0";
Pf3D7_02_v3	FLAIR	transcript	467712	468818	.	+	.	gene_id "0211600"; transcript_id "SRR11094274.321222_PF3D7";
Pf3D7_02_v3	FLAIR	exon	470230	472915	.	+	7	gene_id "v3:470000"; transcript_id "SRR11094274.422785_Pf3D7_02"; exon_number "0";
Pf3D7_02_v3	FLAIR	transcript	470230	472915	.	+	.	gene_id "v3:470000"; transcript_id "SRR11094274.422785_Pf3D7_02";
Pf3D7_02_v3	FLAIR	exon	472088	474165	.	+	6	gene_id "v3:472000"; transcript_id "SRR11094274.424600_Pf3D7_02"; exon_number "0";
Pf3D7_02_v3	FLAIR	transcript	472088	474165	.	+	.	gene_id "v3:472000"; transcript_id "SRR11094274.424600_Pf3D7_02";
Pf3D7_02_v3	FLAIR	exon	472753	473512	.	-	3	gene_id "v3:472000"; transcript_id "SRR11094274.178842_Pf3D7_02"; exon_number "0";
Pf3D7_02_v3	FLAIR	transcript	472753	474258	.	-	.	gene_id "v3:472000"; transcript_id "SRR11094274.178842_Pf3D7_02";
Pf3D7_02_v3	FLAIR	exon	473960	474258	.	-	3	gene_id "v3:472000"; transcript_id "SRR11094274.178842_Pf3D7_02"; exon_number "1";
Pf3D7_02_v3	FLAIR	exon	474792	476545	.	+	1	gene_id "v3:474000"; transcript_id "SRR11094274.206832_Pf3D7_02"; exon_number "0";
Pf3D7_02_v3	FLAIR	transcript	474792	476545	.	+	.	gene_id "v3:474000"; transcript_id "SRR11094274.206832_Pf3D7_02";
Pf3D7_02_v3	FLAIR	exon	475411	475904	.	+	34	gene_id "v3:475000"; transcript_id "SRR11094274.180414_Pf3D7_02"; exon_number "0";
Pf3D7_02_v3	FLAIR	transcript	475411	477006	.	+	.	gene_id "v3:475000"; transcript_id "SRR11094274.180414_Pf3D7_02";
Pf3D7_02_v3	FLAIR	exon	475695	477507	.	+	1	gene_id "v3:475000"; transcript_id "SRR11094274.266698_Pf3D7_02"; exon_number "0";
Pf3D7_02_v3	FLAIR	transcript	475695	477507	.	+	.	gene_id "v3:475000"; transcript_id "SRR11094274.266698_Pf3D7_02";
Pf3D7_02_v3	FLAIR	exon	475901	476208	.	+	4	gene_id "v3:475000"; transcript_id "SRR11094274.284901_Pf3D7_02"; exon_number "0";
Pf3D7_02_v3	FLAIR	transcript	475901	477045	.	+	.	gene_id "v3:475000"; transcript_id "SRR11094274.284901_Pf3D7_02";
Pf3D7_02_v3	FLAIR	exon	476032	477006	.	+	34	gene_id "v3:475000"; transcript_id "SRR11094274.180414_Pf3D7_02"; exon_number "1";
Pf3D7_02_v3	FLAIR	exon	476407	477045	.	+	4	gene_id "v3:475000"; transcript_id "SRR11094274.284901_Pf3D7_02"; exon_number "1";
Pf3D7_02_v3	FLAIR	exon	477062	478310	.	-	1	gene_id "v3:477000"; transcript_id "SRR11094274.102480_Pf3D7_02"; exon_number "0";
Pf3D7_02_v3	FLAIR	transcript	477062	478310	.	-	.	gene_id "v3:477000"; transcript_id "SRR11094274.102480_Pf3D7_02";
Pf3D7_02_v3	FLAIR	exon	477209	478704	.	-	8	gene_id "0211900"; transcript_id "SRR11094274.176152_PF3D7"; exon_number "0";
Pf3D7_02_v3	FLAIR	transcript	477209	479732	.	-	.	gene_id "0211900"; transcript_id "SRR11094274.176152_PF3D7";
Pf3D7_02_v3	FLAIR	exon	477306	478704	.	-	1	gene_id "0211900"; transcript_id "PF3D7_0211900.1_PF3D7"; exon_number "0";
Pf3D7_02_v3	FLAIR	transcript	477306	479365	.	-	.	gene_id "0211900"; transcript_id "PF3D7_0211900.1_PF3D7";
Pf3D7_02_v3	FLAIR	exon	478927	479003	.	-	1	gene_id "0211900"; transcript_id "PF3D7_0211900.1_PF3D7"; exon_number "1";
Pf3D7_02_v3	FLAIR	exon	478927	479003	.	-	8	gene_id "0211900"; transcript_id "SRR11094274.176152_PF3D7"; exon_number "1";
Pf3D7_02_v3	FLAIR	exon	479089	479296	.	-	8	gene_id "0211900"; transcript_id "SRR11094274.176152_PF3D7"; exon_number "2";
Pf3D7_02_v3	FLAIR	exon	479089	479365	.	-	1	gene_id "0211900"; transcript_id "PF3D7_0211900.1_PF3D7"; exon_number "2";
Pf3D7_02_v3	FLAIR	exon	479411	479732	.	-	8	gene_id "0211900"; transcript_id "SRR11094274.176152_PF3D7"; exon_number "3";
Pf3D7_02_v3	FLAIR	exon	480037	480595	.	+	2	gene_id "0212000"; transcript_id "PF3D7_0212000.1_PF3D7"; exon_number "0";
Pf3D7_02_v3	FLAIR	transcript	480037	481788	.	+	.	gene_id "0212000"; transcript_id "PF3D7_0212000.1_PF3D7";
Pf3D7_02_v3	FLAIR	exon	480783	480983	.	+	2	gene_id "0212000"; transcript_id "PF3D7_0212000.1_PF3D7"; exon_number "1";
Pf3D7_02_v3	FLAIR	exon	481194	481788	.	+	2	gene_id "0212000"; transcript_id "PF3D7_0212000.1_PF3D7"; exon_number "2";
Pf3D7_02_v3	FLAIR	exon	487143	489709	.	+	1	gene_id "v3:487000"; transcript_id "SRR11094274.303034_Pf3D7_02"; exon_number "0";
Pf3D7_02_v3	FLAIR	transcript	487143	489709	.	+	.	gene_id "v3:487000"; transcript_id "SRR11094274.303034_Pf3D7_02";
Pf3D7_02_v3	FLAIR	exon	489316	489977	.	-	1	gene_id "0212200"; transcript_id "PF3D7_0212200.1_PF3D7"; exon_number "0";
Pf3D7_02_v3	FLAIR	transcript	489316	491201	.	-	.	gene_id "0212200"; transcript_id "PF3D7_0212200.1_PF3D7";
Pf3D7_02_v3	FLAIR	exon	489643	489977	.	+	4	gene_id "v3:489000"; transcript_id "SRR11094274.97117_Pf3D7_02"; exon_number "0";
Pf3D7_02_v3	FLAIR	transcript	489643	490656	.	+	.	gene_id "v3:489000"; transcript_id "SRR11094274.97117_Pf3D7_02";
Pf3D7_02_v3	FLAIR	exon	490125	491201	.	-	1	gene_id "0212200"; transcript_id "PF3D7_0212200.1_PF3D7"; exon_number "1";
Pf3D7_02_v3	FLAIR	exon	490324	490656	.	+	4	gene_id "v3:489000"; transcript_id "SRR11094274.97117_Pf3D7_02"; exon_number "1";
Pf3D7_02_v3	FLAIR	exon	491814	492689	.	+	7	gene_id "0212300"; transcript_id "PF3D7_0212300.1_PF3D7"; exon_number "0";
Pf3D7_02_v3	FLAIR	transcript	491814	494107	.	+	.	gene_id "0212300"; transcript_id "PF3D7_0212300.1_PF3D7";
Pf3D7_02_v3	FLAIR	exon	492831	492985	.	+	7	gene_id "0212300"; transcript_id "PF3D7_0212300.1_PF3D7"; exon_number "1";
Pf3D7_02_v3	FLAIR	exon	493252	494107	.	+	7	gene_id "0212300"; transcript_id "PF3D7_0212300.1_PF3D7"; exon_number "2";
Pf3D7_02_v3	FLAIR	exon	493683	494446	.	+	1	gene_id "v3:493000"; transcript_id "SRR11094274.111318_Pf3D7_02"; exon_number "0";
Pf3D7_02_v3	FLAIR	transcript	493683	495143	.	+	.	gene_id "v3:493000"; transcript_id "SRR11094274.111318_Pf3D7_02";
Pf3D7_02_v3	FLAIR	exon	494064	495092	.	+	6	gene_id "v3:494000"; transcript_id "SRR11094274.332687_Pf3D7_02"; exon_number "0";
Pf3D7_02_v3	FLAIR	transcript	494064	495092	.	+	.	gene_id "v3:494000"; transcript_id "SRR11094274.332687_Pf3D7_02";
Pf3D7_02_v3	FLAIR	exon	494505	495143	.	+	1	gene_id "v3:493000"; transcript_id "SRR11094274.111318_Pf3D7_02"; exon_number "1";
Pf3D7_02_v3	FLAIR	exon	494866	495860	.	-	3	gene_id "v3:494000"; transcript_id "SRR11094274.292493_Pf3D7_02"; exon_number "0";
Pf3D7_02_v3	FLAIR	transcript	494866	495860	.	-	.	gene_id "v3:494000"; transcript_id "SRR11094274.292493_Pf3D7_02";
Pf3D7_02_v3	FLAIR	exon	494922	495681	.	-	1	gene_id "0212400"; transcript_id "SRR11094274.25271_PF3D7"; exon_number "0";
Pf3D7_02_v3	FLAIR	transcript	494922	496224	.	-	.	gene_id "0212400"; transcript_id "SRR11094274.25271_PF3D7";
Pf3D7_02_v3	FLAIR	exon	495882	496224	.	-	1	gene_id "0212400"; transcript_id "SRR11094274.25271_PF3D7"; exon_number "1";
Pf3D7_02_v3	FLAIR	exon	497100	498637	.	-	1	gene_id "v3:497000"; transcript_id "SRR11094274.290543_Pf3D7_02"; exon_number "0";
Pf3D7_02_v3	FLAIR	transcript	497100	498637	.	-	.	gene_id "v3:497000"; transcript_id "SRR11094274.290543_Pf3D7_02";
Pf3D7_02_v3	FLAIR	exon	497580	499038	.	-	37	gene_id "v3:497000"; transcript_id "SRR11094274.115526_Pf3D7_02"; exon_number "0";
Pf3D7_02_v3	FLAIR	transcript	497580	499038	.	-	.	gene_id "v3:497000"; transcript_id "SRR11094274.115526_Pf3D7_02";
Pf3D7_02_v3	FLAIR	exon	521056	522134	.	-	1	gene_id "v3:521000"; transcript_id "SRR11094274.240802_Pf3D7_02"; exon_number "0";
Pf3D7_02_v3	FLAIR	transcript	521056	522134	.	-	.	gene_id "v3:521000"; transcript_id "SRR11094274.240802_Pf3D7_02";
Pf3D7_02_v3	FLAIR	exon	523596	524040	.	+	6	gene_id "v3:523000"; transcript_id "SRR11094274.435393_Pf3D7_02"; exon_number "0";
Pf3D7_02_v3	FLAIR	transcript	523596	525012	.	+	.	gene_id "v3:523000"; transcript_id "SRR11094274.435393_Pf3D7_02";
Pf3D7_02_v3	FLAIR	exon	523674	524327	.	+	5	gene_id "v3:523000"; transcript_id "SRR11094274.188059_Pf3D7_02"; exon_number "0";
Pf3D7_02_v3	FLAIR	transcript	523674	524327	.	+	.	gene_id "v3:523000"; transcript_id "SRR11094274.188059_Pf3D7_02";
Pf3D7_02_v3	FLAIR	exon	524178	524400	.	+	6	gene_id "v3:523000"; transcript_id "SRR11094274.435393_Pf3D7_02"; exon_number "1";
Pf3D7_02_v3	FLAIR	exon	524473	525427	.	-	1	gene_id "v3:524000"; transcript_id "SRR11094274.312537_Pf3D7_02"; exon_number "0";
Pf3D7_02_v3	FLAIR	transcript	524473	525427	.	-	.	gene_id "v3:524000"; transcript_id "SRR11094274.312537_Pf3D7_02";
Pf3D7_02_v3	FLAIR	exon	524490	525012	.	+	6	gene_id "v3:523000"; transcript_id "SRR11094274.435393_Pf3D7_02"; exon_number "2";
Pf3D7_02_v3	FLAIR	exon	525467	526083	.	-	1	gene_id "v3:525000"; transcript_id "SRR11094274.212332_Pf3D7_02"; exon_number "0";
Pf3D7_02_v3	FLAIR	transcript	525467	526083	.	-	.	gene_id "v3:525000"; transcript_id "SRR11094274.212332_Pf3D7_02";
Pf3D7_02_v3	FLAIR	exon	528047	529252	.	+	35	gene_id "v3:528000"; transcript_id "SRR11094274.130084_Pf3D7_02"; exon_number "0";
Pf3D7_02_v3	FLAIR	transcript	528047	529252	.	+	.	gene_id "v3:528000"; transcript_id "SRR11094274.130084_Pf3D7_02";
Pf3D7_02_v3	FLAIR	exon	531555	532541	.	+	1	gene_id "v3:531000"; transcript_id "SRR11094274.377308_Pf3D7_02"; exon_number "0";
Pf3D7_02_v3	FLAIR	transcript	531555	532541	.	+	.	gene_id "v3:531000"; transcript_id "SRR11094274.377308_Pf3D7_02";
Pf3D7_02_v3	FLAIR	exon	532910	535177	.	+	1	gene_id "v3:532000"; transcript_id "SRR11094274.142082_Pf3D7_02"; exon_number "0";
Pf3D7_02_v3	FLAIR	transcript	532910	535177	.	+	.	gene_id "v3:532000"; transcript_id "SRR11094274.142082_Pf3D7_02";
Pf3D7_02_v3	FLAIR	exon	533296	535308	.	+	2	gene_id "0212900"; transcript_id "SRR11094274.329865_PF3D7"; exon_number "0";
Pf3D7_02_v3	FLAIR	transcript	533296	535308	.	+	.	gene_id "0212900"; transcript_id "SRR11094274.329865_PF3D7";
Pf3D7_02_v3	FLAIR	exon	534013	536134	.	+	3	gene_id "v3:534000"; transcript_id "SRR11094274.185625_Pf3D7_02"; exon_number "0";
Pf3D7_02_v3	FLAIR	transcript	534013	536134	.	+	.	gene_id "v3:534000"; transcript_id "SRR11094274.185625_Pf3D7_02";
Pf3D7_02_v3	FLAIR	exon	535457	536483	.	+	1	gene_id "v3:535000"; transcript_id "SRR11094274.261036_Pf3D7_02"; exon_number "0";
Pf3D7_02_v3	FLAIR	transcript	535457	536483	.	+	.	gene_id "v3:535000"; transcript_id "SRR11094274.261036_Pf3D7_02";
Pf3D7_02_v3	FLAIR	exon	537653	537797	.	+	24	gene_id "0213100"; transcript_id "PF3D7_0213100.1_PF3D7"; exon_number "0";
Pf3D7_02_v3	FLAIR	transcript	537653	539798	.	+	.	gene_id "0213100"; transcript_id "PF3D7_0213100.1_PF3D7";
Pf3D7_02_v3	FLAIR	exon	538286	538691	.	+	24	gene_id "0213100"; transcript_id "PF3D7_0213100.1_PF3D7"; exon_number "1";
Pf3D7_02_v3	FLAIR	exon	538849	539798	.	+	24	gene_id "0213100"; transcript_id "PF3D7_0213100.1_PF3D7"; exon_number "2";
Pf3D7_02_v3	FLAIR	exon	539079	540350	.	+	2	gene_id "v3:539000"; transcript_id "SRR11094274.454125_Pf3D7_02"; exon_number "0";
Pf3D7_02_v3	FLAIR	transcript	539079	540350	.	+	.	gene_id "v3:539000"; transcript_id "SRR11094274.454125_Pf3D7_02";
Pf3D7_02_v3	FLAIR	exon	539699	540696	.	-	3	gene_id "0213200"; transcript_id "PF3D7_0213200.1_PF3D7"; exon_number "0";
Pf3D7_02_v3	FLAIR	transcript	539699	541025	.	-	.	gene_id "0213200"; transcript_id "PF3D7_0213200.1_PF3D7";
Pf3D7_02_v3	FLAIR	exon	539850	540696	.	-	2	gene_id "0213300"; transcript_id "SRR11094274.204928_PF3D7"; exon_number "0";
Pf3D7_02_v3	FLAIR	transcript	539850	542042	.	-	.	gene_id "0213300"; transcript_id "SRR11094274.204928_PF3D7";
Pf3D7_02_v3	FLAIR	exon	540877	541025	.	-	3	gene_id "0213200"; transcript_id "PF3D7_0213200.1_PF3D7"; exon_number "1";
Pf3D7_02_v3	FLAIR	exon	540877	541131	.	-	2	gene_id "0213300"; transcript_id "SRR11094274.204928_PF3D7"; exon_number "1";
Pf3D7_02_v3	FLAIR	exon	541224	541310	.	-	2	gene_id "0213300"; transcript_id "SRR11094274.204928_PF3D7"; exon_number "2";
Pf3D7_02_v3	FLAIR	exon	541445	541543	.	-	2	gene_id "0213300"; transcript_id "SRR11094274.204928_PF3D7"; exon_number "3";
Pf3D7_02_v3	FLAIR	exon	541608	542042	.	-	2	gene_id "0213300"; transcript_id "SRR11094274.204928_PF3D7"; exon_number "4";
Pf3D7_02_v3	FLAIR	exon	541712	541919	.	+	30	gene_id "0213400"; transcript_id "SRR11094274.129174_PF3D7"; exon_number "0";
Pf3D7_02_v3	FLAIR	transcript	541712	542831	.	+	.	gene_id "0213400"; transcript_id "SRR11094274.129174_PF3D7";
Pf3D7_02_v3	FLAIR	exon	542425	542831	.	+	30	gene_id "0213400"; transcript_id "SRR11094274.129174_PF3D7"; exon_number "1";
Pf3D7_02_v3	FLAIR	exon	542488	542933	.	+	1	gene_id "0213400"; transcript_id "SRR11094274.227076_PF3D7"; exon_number "0";
Pf3D7_02_v3	FLAIR	transcript	542488	543990	.	+	.	gene_id "0213400"; transcript_id "SRR11094274.227076_PF3D7";
Pf3D7_02_v3	FLAIR	exon	543101	543430	.	+	1	gene_id "0213400"; transcript_id "SRR11094274.227076_PF3D7"; exon_number "1";
Pf3D7_02_v3	FLAIR	exon	543346	543891	.	-	1	gene_id "0213500"; transcript_id "SRR11094274.296724_PF3D7"; exon_number "0";
Pf3D7_02_v3	FLAIR	transcript	543346	545621	.	-	.	gene_id "0213500"; transcript_id "SRR11094274.296724_PF3D7";
Pf3D7_02_v3	FLAIR	exon	543347	544072	.	-	1	gene_id "v3:543000"; transcript_id "SRR11094274.354661_Pf3D7_02"; exon_number "0";
Pf3D7_02_v3	FLAIR	transcript	543347	544072	.	-	.	gene_id "v3:543000"; transcript_id "SRR11094274.354661_Pf3D7_02";
Pf3D7_02_v3	FLAIR	exon	543724	543990	.	+	1	gene_id "0213400"; transcript_id "SRR11094274.227076_PF3D7"; exon_number "2";
Pf3D7_02_v3	FLAIR	exon	544050	544386	.	-	1	gene_id "0213500"; transcript_id "SRR11094274.296724_PF3D7"; exon_number "1";
Pf3D7_02_v3	FLAIR	exon	544624	545409	.	-	1	gene_id "0213500"; transcript_id "SRR11094274.296724_PF3D7"; exon_number "2";
Pf3D7_02_v3	FLAIR	exon	544662	545409	.	-	9	gene_id "0213500"; transcript_id "SRR11094274.212898_PF3D7"; exon_number "0";
Pf3D7_02_v3	FLAIR	transcript	544662	546370	.	-	.	gene_id "0213500"; transcript_id "SRR11094274.212898_PF3D7";
Pf3D7_02_v3	FLAIR	exon	545563	545621	.	-	1	gene_id "0213500"; transcript_id "SRR11094274.296724_PF3D7"; exon_number "3";
Pf3D7_02_v3	FLAIR	exon	545563	545648	.	-	9	gene_id "0213500"; transcript_id "SRR11094274.212898_PF3D7"; exon_number "1";
Pf3D7_02_v3	FLAIR	exon	545812	546370	.	-	9	gene_id "0213500"; transcript_id "SRR11094274.212898_PF3D7"; exon_number "2";
Pf3D7_02_v3	FLAIR	exon	556799	557338	.	+	8	gene_id "0213700"; transcript_id "PF3D7_0213700.1_PF3D7"; exon_number "0";
Pf3D7_02_v3	FLAIR	transcript	556799	558139	.	+	.	gene_id "0213700"; transcript_id "PF3D7_0213700.1_PF3D7";
Pf3D7_02_v3	FLAIR	exon	557523	558139	.	+	8	gene_id "0213700"; transcript_id "PF3D7_0213700.1_PF3D7"; exon_number "1";
Pf3D7_02_v3	FLAIR	exon	560687	561863	.	-	4	gene_id "v3:560000"; transcript_id "SRR11094274.268469_Pf3D7_02"; exon_number "0";
Pf3D7_02_v3	FLAIR	transcript	560687	561863	.	-	.	gene_id "v3:560000"; transcript_id "SRR11094274.268469_Pf3D7_02";
Pf3D7_02_v3	FLAIR	exon	565754	565844	.	+	5	gene_id "0214000"; transcript_id "SRR11094274.161862_PF3D7"; exon_number "0";
Pf3D7_02_v3	FLAIR	transcript	565754	566980	.	+	.	gene_id "0214000"; transcript_id "SRR11094274.161862_PF3D7";
Pf3D7_02_v3	FLAIR	exon	566018	566123	.	+	19	gene_id "0214000"; transcript_id "PF3D7_0214000.1_PF3D7"; exon_number "0";
Pf3D7_02_v3	FLAIR	transcript	566018	567507	.	+	.	gene_id "0214000"; transcript_id "PF3D7_0214000.1_PF3D7";
Pf3D7_02_v3	FLAIR	exon	566020	566123	.	+	5	gene_id "0214000"; transcript_id "SRR11094274.161862_PF3D7"; exon_number "1";
Pf3D7_02_v3	FLAIR	exon	566269	566980	.	+	5	gene_id "0214000"; transcript_id "SRR11094274.161862_PF3D7"; exon_number "2";
Pf3D7_02_v3	FLAIR	exon	566269	567507	.	+	19	gene_id "0214000"; transcript_id "PF3D7_0214000.1_PF3D7"; exon_number "1";
Pf3D7_02_v3	FLAIR	exon	566556	568305	.	+	10	gene_id "v3:566000"; transcript_id "SRR11094274.381617_Pf3D7_02"; exon_number "0";
Pf3D7_02_v3	FLAIR	transcript	566556	568305	.	+	.	gene_id "v3:566000"; transcript_id "SRR11094274.381617_Pf3D7_02";
Pf3D7_02_v3	FLAIR	exon	568239	568565	.	-	38	gene_id "0214100"; transcript_id "PF3D7_0214100.1_PF3D7"; exon_number "0";
Pf3D7_02_v3	FLAIR	transcript	568239	569671	.	-	.	gene_id "0214100"; transcript_id "PF3D7_0214100.1_PF3D7";
Pf3D7_02_v3	FLAIR	exon	568699	569048	.	-	38	gene_id "0214100"; transcript_id "PF3D7_0214100.1_PF3D7"; exon_number "1";
Pf3D7_02_v3	FLAIR	exon	569171	569259	.	-	38	gene_id "0214100"; transcript_id "PF3D7_0214100.1_PF3D7"; exon_number "2";
Pf3D7_02_v3	FLAIR	exon	569376	569671	.	-	38	gene_id "0214100"; transcript_id "PF3D7_0214100.1_PF3D7"; exon_number "3";
Pf3D7_02_v3	FLAIR	exon	570028	571096	.	-	60	gene_id "v3:570000"; transcript_id "SRR11094274.391581_Pf3D7_02"; exon_number "0";
Pf3D7_02_v3	FLAIR	transcript	570028	571096	.	-	.	gene_id "v3:570000"; transcript_id "SRR11094274.391581_Pf3D7_02";
Pf3D7_02_v3	FLAIR	exon	570494	571747	.	-	21	gene_id "v3:570000"; transcript_id "SRR11094274.355383_Pf3D7_02"; exon_number "0";
Pf3D7_02_v3	FLAIR	transcript	570494	571747	.	-	.	gene_id "v3:570000"; transcript_id "SRR11094274.355383_Pf3D7_02";
Pf3D7_02_v3	FLAIR	exon	574776	575182	.	-	1	gene_id "v3:574000"; transcript_id "SRR11094274.401106_Pf3D7_02"; exon_number "0";
Pf3D7_02_v3	FLAIR	transcript	574776	575182	.	-	.	gene_id "v3:574000"; transcript_id "SRR11094274.401106_Pf3D7_02";
Pf3D7_02_v3	FLAIR	exon	574941	575704	.	-	2	gene_id "0214200"; transcript_id "PF3D7_0214200.1_PF3D7"; exon_number "0";
Pf3D7_02_v3	FLAIR	transcript	574941	576151	.	-	.	gene_id "0214200"; transcript_id "PF3D7_0214200.1_PF3D7";
Pf3D7_02_v3	FLAIR	exon	575966	576151	.	-	2	gene_id "0214200"; transcript_id "PF3D7_0214200.1_PF3D7"; exon_number "1";
Pf3D7_02_v3	FLAIR	exon	582031	584689	.	+	1	gene_id "v3:582000"; transcript_id "SRR11094274.133921_Pf3D7_02"; exon_number "0";
Pf3D7_02_v3	FLAIR	transcript	582031	584689	.	+	.	gene_id "v3:582000"; transcript_id "SRR11094274.133921_Pf3D7_02";
Pf3D7_02_v3	FLAIR	exon	583259	585149	.	+	16	gene_id "v3:583000"; transcript_id "SRR11094274.115759_Pf3D7_02"; exon_number "0";
Pf3D7_02_v3	FLAIR	transcript	583259	585149	.	+	.	gene_id "v3:583000"; transcript_id "SRR11094274.115759_Pf3D7_02";
Pf3D7_02_v3	FLAIR	exon	584747	586255	.	+	3	gene_id "v3:584000"; transcript_id "SRR11094274.293813_Pf3D7_02"; exon_number "0";
Pf3D7_02_v3	FLAIR	transcript	584747	586255	.	+	.	gene_id "v3:584000"; transcript_id "SRR11094274.293813_Pf3D7_02";
Pf3D7_02_v3	FLAIR	exon	585053	586621	.	+	17	gene_id "v3:585000"; transcript_id "SRR11094274.339269_Pf3D7_02"; exon_number "0";
Pf3D7_02_v3	FLAIR	transcript	585053	586621	.	+	.	gene_id "v3:585000"; transcript_id "SRR11094274.339269_Pf3D7_02";
Pf3D7_02_v3	FLAIR	exon	589921	591024	.	+	22	gene_id "v3:589000"; transcript_id "SRR11094274.324862_Pf3D7_02"; exon_number "0";
Pf3D7_02_v3	FLAIR	transcript	589921	591024	.	+	.	gene_id "v3:589000"; transcript_id "SRR11094274.324862_Pf3D7_02";
Pf3D7_02_v3	FLAIR	exon	590568	591632	.	+	6	gene_id "0214500"; transcript_id "SRR11094274.103726_PF3D7"; exon_number "0";
Pf3D7_02_v3	FLAIR	transcript	590568	591632	.	+	.	gene_id "0214500"; transcript_id "SRR11094274.103726_PF3D7";
Pf3D7_02_v3	FLAIR	exon	596602	598597	.	+	16	gene_id "v3:596000"; transcript_id "SRR11094274.379387_Pf3D7_02"; exon_number "0";
Pf3D7_02_v3	FLAIR	transcript	596602	598597	.	+	.	gene_id "v3:596000"; transcript_id "SRR11094274.379387_Pf3D7_02";
Pf3D7_02_v3	FLAIR	exon	598963	599644	.	+	2	gene_id "v3:598000"; transcript_id "SRR11094274.118657_Pf3D7_02"; exon_number "0";
Pf3D7_02_v3	FLAIR	transcript	598963	599644	.	+	.	gene_id "v3:598000"; transcript_id "SRR11094274.118657_Pf3D7_02";
Pf3D7_02_v3	FLAIR	exon	599450	599882	.	-	1	gene_id "0214700"; transcript_id "SRR11094274.423812_PF3D7"; exon_number "0";
Pf3D7_02_v3	FLAIR	transcript	599450	602215	.	-	.	gene_id "0214700"; transcript_id "SRR11094274.423812_PF3D7";
Pf3D7_02_v3	FLAIR	exon	599540	599882	.	-	1	gene_id "0214700"; transcript_id "SRR11094274.276664_PF3D7"; exon_number "0";
Pf3D7_02_v3	FLAIR	transcript	599540	601829	.	-	.	gene_id "0214700"; transcript_id "SRR11094274.276664_PF3D7";
Pf3D7_02_v3	FLAIR	exon	599542	599882	.	-	8	gene_id "0214700"; transcript_id "SRR11094274.126908_PF3D7"; exon_number "0";
Pf3D7_02_v3	FLAIR	transcript	599542	600886	.	-	.	gene_id "0214700"; transcript_id "SRR11094274.126908_PF3D7";
Pf3D7_02_v3	FLAIR	exon	599997	600049	.	-	1	gene_id "0214700"; transcript_id "SRR11094274.423812_PF3D7"; exon_number "1";
Pf3D7_02_v3	FLAIR	exon	599997	600049	.	-	8	gene_id "0214700"; transcript_id "SRR11094274.126908_PF3D7"; exon_number "1";
Pf3D7_02_v3	FLAIR	exon	599997	600253	.	-	1	gene_id "0214700"; transcript_id "SRR11094274.276664_PF3D7"; exon_number "1";
Pf3D7_02_v3	FLAIR	exon	600187	600253	.	-	1	gene_id "0214700"; transcript_id "SRR11094274.423812_PF3D7"; exon_number "2";
Pf3D7_02_v3	FLAIR	exon	600187	600253	.	-	8	gene_id "0214700"; transcript_id "SRR11094274.126908_PF3D7"; exon_number "2";
Pf3D7_02_v3	FLAIR	exon	600357	600452	.	-	1	gene_id "0214700"; transcript_id "SRR11094274.276664_PF3D7"; exon_number "2";
Pf3D7_02_v3	FLAIR	exon	600357	600452	.	-	8	gene_id "0214700"; transcript_id "SRR11094274.126908_PF3D7"; exon_number "3";
Pf3D7_02_v3	FLAIR	exon	600357	600675	.	-	1	gene_id "0214700"; transcript_id "SRR11094274.423812_PF3D7"; exon_number "3";
Pf3D7_02_v3	FLAIR	exon	600562	600675	.	-	1	gene_id "0214700"; transcript_id "SRR11094274.276664_PF3D7"; exon_number "3";
Pf3D7_02_v3	FLAIR	exon	600562	600675	.	-	8	gene_id "0214700"; transcript_id "SRR11094274.126908_PF3D7"; exon_number "4";
Pf3D7_02_v3	FLAIR	exon	600804	600867	.	-	1	gene_id "0214700"; transcript_id "SRR11094274.276664_PF3D7"; exon_number "4";
Pf3D7_02_v3	FLAIR	exon	600804	600867	.	-	1	gene_id "0214700"; transcript_id "SRR11094274.423812_PF3D7"; exon_number "4";
Pf3D7_02_v3	FLAIR	exon	600804	600886	.	-	8	gene_id "0214700"; transcript_id "SRR11094274.126908_PF3D7"; exon_number "5";
Pf3D7_02_v3	FLAIR	exon	600961	601046	.	-	1	gene_id "0214700"; transcript_id "SRR11094274.276664_PF3D7"; exon_number "5";
Pf3D7_02_v3	FLAIR	exon	600961	601046	.	-	1	gene_id "0214700"; transcript_id "SRR11094274.423812_PF3D7"; exon_number "5";
Pf3D7_02_v3	FLAIR	exon	601134	601279	.	-	1	gene_id "0214700"; transcript_id "SRR11094274.276664_PF3D7"; exon_number "6";
Pf3D7_02_v3	FLAIR	exon	601134	601279	.	-	1	gene_id "0214700"; transcript_id "SRR11094274.423812_PF3D7"; exon_number "6";
Pf3D7_02_v3	FLAIR	exon	601487	601829	.	-	1	gene_id "0214700"; transcript_id "SRR11094274.276664_PF3D7"; exon_number "7";
Pf3D7_02_v3	FLAIR	exon	601487	602215	.	-	1	gene_id "0214700"; transcript_id "SRR11094274.423812_PF3D7"; exon_number "7";
Pf3D7_02_v3	FLAIR	exon	609789	610080	.	+	1	gene_id "v3:609000"; transcript_id "SRR11094274.103302_Pf3D7_02"; exon_number "0";
Pf3D7_02_v3	FLAIR	transcript	609789	610080	.	+	.	gene_id "v3:609000"; transcript_id "SRR11094274.103302_Pf3D7_02";
Pf3D7_02_v3	FLAIR	exon	610530	610685	.	+	9	gene_id "0214900"; transcript_id "SRR11094274.328097_PF3D7"; exon_number "0";
Pf3D7_02_v3	FLAIR	transcript	610530	613126	.	+	.	gene_id "0214900"; transcript_id "SRR11094274.328097_PF3D7";
Pf3D7_02_v3	FLAIR	exon	610872	612646	.	+	9	gene_id "0214900"; transcript_id "SRR11094274.328097_PF3D7"; exon_number "1";
Pf3D7_02_v3	FLAIR	exon	612191	612646	.	+	24	gene_id "0214900"; transcript_id "SRR11094274.45626_PF3D7"; exon_number "0";
Pf3D7_02_v3	FLAIR	transcript	612191	614382	.	+	.	gene_id "0214900"; transcript_id "SRR11094274.45626_PF3D7";
Pf3D7_02_v3	FLAIR	exon	612764	612889	.	+	24	gene_id "0214900"; transcript_id "SRR11094274.45626_PF3D7"; exon_number "1";
Pf3D7_02_v3	FLAIR	exon	612764	612889	.	+	9	gene_id "0214900"; transcript_id "SRR11094274.328097_PF3D7"; exon_number "2";
Pf3D7_02_v3	FLAIR	exon	612840	612889	.	+	2	gene_id "0214900"; transcript_id "SRR11094274.326238_PF3D7"; exon_number "0";
Pf3D7_02_v3	FLAIR	transcript	612840	615345	.	+	.	gene_id "0214900"; transcript_id "SRR11094274.326238_PF3D7";
Pf3D7_02_v3	FLAIR	exon	613019	613126	.	+	2	gene_id "0214900"; transcript_id "SRR11094274.326238_PF3D7"; exon_number "1";
Pf3D7_02_v3	FLAIR	exon	613019	613126	.	+	24	gene_id "0214900"; transcript_id "SRR11094274.45626_PF3D7"; exon_number "2";
Pf3D7_02_v3	FLAIR	exon	613019	613126	.	+	9	gene_id "0214900"; transcript_id "SRR11094274.328097_PF3D7"; exon_number "3";
Pf3D7_02_v3	FLAIR	exon	613250	613319	.	+	2	gene_id "0214900"; transcript_id "SRR11094274.326238_PF3D7"; exon_number "2";
Pf3D7_02_v3	FLAIR	exon	613250	613319	.	+	24	gene_id "0214900"; transcript_id "SRR11094274.45626_PF3D7"; exon_number "3";
Pf3D7_02_v3	FLAIR	exon	613453	613493	.	+	2	gene_id "0214900"; transcript_id "SRR11094274.326238_PF3D7"; exon_number "3";
Pf3D7_02_v3	FLAIR	exon	613453	613493	.	+	24	gene_id "0214900"; transcript_id "SRR11094274.45626_PF3D7"; exon_number "4";
Pf3D7_02_v3	FLAIR	exon	613649	613688	.	+	2	gene_id "0214900"; transcript_id "SRR11094274.326238_PF3D7"; exon_number "4";
Pf3D7_02_v3	FLAIR	exon	613649	613688	.	+	24	gene_id "0214900"; transcript_id "SRR11094274.45626_PF3D7"; exon_number "5";
Pf3D7_02_v3	FLAIR	exon	613831	613872	.	+	2	gene_id "0214900"; transcript_id "SRR11094274.326238_PF3D7"; exon_number "5";
Pf3D7_02_v3	FLAIR	exon	613831	613872	.	+	24	gene_id "0214900"; transcript_id "SRR11094274.45626_PF3D7"; exon_number "6";
Pf3D7_02_v3	FLAIR	exon	613980	614032	.	+	2	gene_id "0214900"; transcript_id "SRR11094274.326238_PF3D7"; exon_number "6";
Pf3D7_02_v3	FLAIR	exon	613980	614032	.	+	24	gene_id "0214900"; transcript_id "SRR11094274.45626_PF3D7"; exon_number "7";
Pf3D7_02_v3	FLAIR	exon	614114	614191	.	+	2	gene_id "0214900"; transcript_id "SRR11094274.326238_PF3D7"; exon_number "7";
Pf3D7_02_v3	FLAIR	exon	614114	614191	.	+	24	gene_id "0214900"; transcript_id "SRR11094274.45626_PF3D7"; exon_number "8";
Pf3D7_02_v3	FLAIR	exon	614326	614382	.	+	24	gene_id "0214900"; transcript_id "SRR11094274.45626_PF3D7"; exon_number "9";
Pf3D7_02_v3	FLAIR	exon	614326	614388	.	+	2	gene_id "0214900"; transcript_id "SRR11094274.326238_PF3D7"; exon_number "8";
Pf3D7_02_v3	FLAIR	exon	614534	614575	.	+	2	gene_id "0214900"; transcript_id "SRR11094274.326238_PF3D7"; exon_number "9";
Pf3D7_02_v3	FLAIR	exon	614697	614755	.	+	2	gene_id "0214900"; transcript_id "SRR11094274.326238_PF3D7"; exon_number "10";
Pf3D7_02_v3	FLAIR	exon	614868	614970	.	+	2	gene_id "0214900"; transcript_id "SRR11094274.326238_PF3D7"; exon_number "11";
Pf3D7_02_v3	FLAIR	exon	615181	615345	.	+	2	gene_id "0214900"; transcript_id "SRR11094274.326238_PF3D7"; exon_number "12";
Pf3D7_02_v3	FLAIR	exon	615468	615951	.	+	1	gene_id "v3:615000"; transcript_id "SRR11094274.104766_Pf3D7_02"; exon_number "0";
Pf3D7_02_v3	FLAIR	transcript	615468	615951	.	+	.	gene_id "v3:615000"; transcript_id "SRR11094274.104766_Pf3D7_02";
Pf3D7_02_v3	FLAIR	exon	616322	617401	.	-	49	gene_id "v3:616000"; transcript_id "SRR11094274.389071_Pf3D7_02"; exon_number "0";
Pf3D7_02_v3	FLAIR	transcript	616322	617401	.	-	.	gene_id "v3:616000"; transcript_id "SRR11094274.389071_Pf3D7_02";
Pf3D7_02_v3	FLAIR	exon	622449	622582	.	-	50	gene_id "0215100"; transcript_id "PF3D7_0215100.1_PF3D7"; exon_number "0";
Pf3D7_02_v3	FLAIR	transcript	622449	624581	.	-	.	gene_id "0215100"; transcript_id "PF3D7_0215100.1_PF3D7";
Pf3D7_02_v3	FLAIR	exon	622789	622840	.	-	50	gene_id "0215100"; transcript_id "PF3D7_0215100.1_PF3D7"; exon_number "1";
Pf3D7_02_v3	FLAIR	exon	622939	623014	.	-	50	gene_id "0215100"; transcript_id "PF3D7_0215100.1_PF3D7"; exon_number "2";
Pf3D7_02_v3	FLAIR	exon	623143	623529	.	-	50	gene_id "0215100"; transcript_id "PF3D7_0215100.1_PF3D7"; exon_number "3";
Pf3D7_02_v3	FLAIR	exon	623715	623944	.	-	50	gene_id "0215100"; transcript_id "PF3D7_0215100.1_PF3D7"; exon_number "4";
Pf3D7_02_v3	FLAIR	exon	624073	624108	.	-	50	gene_id "0215100"; transcript_id "PF3D7_0215100.1_PF3D7"; exon_number "5";
Pf3D7_02_v3	FLAIR	exon	624250	624581	.	-	50	gene_id "0215100"; transcript_id "PF3D7_0215100.1_PF3D7"; exon_number "6";
Pf3D7_02_v3	FLAIR	exon	625163	625753	.	+	1	gene_id "v3:625000"; transcript_id "SRR11094274.394645_Pf3D7_02"; exon_number "0";
Pf3D7_02_v3	FLAIR	transcript	625163	625753	.	+	.	gene_id "v3:625000"; transcript_id "SRR11094274.394645_Pf3D7_02";
Pf3D7_02_v3	FLAIR	exon	625284	626311	.	+	2	gene_id "v3:625000"; transcript_id "SRR11094274.442128_Pf3D7_02"; exon_number "0";
Pf3D7_02_v3	FLAIR	transcript	625284	627333	.	+	.	gene_id "v3:625000"; transcript_id "SRR11094274.442128_Pf3D7_02";
Pf3D7_02_v3	FLAIR	exon	626419	627636	.	+	1	gene_id "0215200"; transcript_id "SRR11094274.319086_PF3D7"; exon_number "0";
Pf3D7_02_v3	FLAIR	transcript	626419	627636	.	+	.	gene_id "0215200"; transcript_id "SRR11094274.319086_PF3D7";
Pf3D7_02_v3	FLAIR	exon	626526	627333	.	+	2	gene_id "v3:625000"; transcript_id "SRR11094274.442128_Pf3D7_02"; exon_number "1";
Pf3D7_02_v3	FLAIR	exon	628416	630509	.	-	8	gene_id "v3:628000"; transcript_id "SRR11094274.431101_Pf3D7_02"; exon_number "0";
Pf3D7_02_v3	FLAIR	transcript	628416	630509	.	-	.	gene_id "v3:628000"; transcript_id "SRR11094274.431101_Pf3D7_02";
Pf3D7_02_v3	FLAIR	exon	640261	643316	.	+	1	gene_id "0215500"; transcript_id "SRR11094274.311566_PF3D7"; exon_number "0";
Pf3D7_02_v3	FLAIR	transcript	640261	643316	.	+	.	gene_id "0215500"; transcript_id "SRR11094274.311566_PF3D7";
Pf3D7_02_v3	FLAIR	exon	641281	643554	.	+	60	gene_id "v3:641000"; transcript_id "SRR11094274.371992_Pf3D7_02"; exon_number "0";
Pf3D7_02_v3	FLAIR	transcript	641281	643554	.	+	.	gene_id "v3:641000"; transcript_id "SRR11094274.371992_Pf3D7_02";
Pf3D7_02_v3	FLAIR	exon	642884	644031	.	-	9	gene_id "v3:642000"; transcript_id "SRR11094274.251865_Pf3D7_02"; exon_number "0";
Pf3D7_02_v3	FLAIR	transcript	642884	644031	.	-	.	gene_id "v3:642000"; transcript_id "SRR11094274.251865_Pf3D7_02";
Pf3D7_02_v3	FLAIR	exon	643084	644509	.	-	8	gene_id "0215600"; transcript_id "SRR11094274.336052_PF3D7"; exon_number "0";
Pf3D7_02_v3	FLAIR	transcript	643084	644509	.	-	.	gene_id "0215600"; transcript_id "SRR11094274.336052_PF3D7";
Pf3D7_02_v3	FLAIR	exon	643591	644201	.	-	34	gene_id "v3:643000"; transcript_id "SRR11094274.112573_Pf3D7_02"; exon_number "0";
Pf3D7_02_v3	FLAIR	transcript	643591	644604	.	-	.	gene_id "v3:643000"; transcript_id "SRR11094274.112573_Pf3D7_02";
Pf3D7_02_v3	FLAIR	exon	643988	644968	.	-	16	gene_id "v3:643000"; transcript_id "SRR11094274.381718_Pf3D7_02"; exon_number "0";
Pf3D7_02_v3	FLAIR	transcript	643988	644968	.	-	.	gene_id "v3:643000"; transcript_id "SRR11094274.381718_Pf3D7_02";
Pf3D7_02_v3	FLAIR	exon	644450	644604	.	-	34	gene_id "v3:643000"; transcript_id "SRR11094274.112573_Pf3D7_02"; exon_number "1";
Pf3D7_02_v3	FLAIR	exon	646993	648184	.	+	23	gene_id "v3:646000"; transcript_id "SRR11094274.85116_Pf3D7_02"; exon_number "0";
Pf3D7_02_v3	FLAIR	transcript	646993	648184	.	+	.	gene_id "v3:646000"; transcript_id "SRR11094274.85116_Pf3D7_02";
Pf3D7_02_v3	FLAIR	exon	649346	650436	.	+	41	gene_id "v3:649000"; transcript_id "SRR11094274.188214_Pf3D7_02"; exon_number "0";
Pf3D7_02_v3	FLAIR	transcript	649346	650436	.	+	.	gene_id "v3:649000"; transcript_id "SRR11094274.188214_Pf3D7_02";
Pf3D7_02_v3	FLAIR	exon	650023	650770	.	-	1	gene_id "v3:650000"; transcript_id "SRR11094274.276703_Pf3D7_02"; exon_number "0";
Pf3D7_02_v3	FLAIR	transcript	650023	650770	.	-	.	gene_id "v3:650000"; transcript_id "SRR11094274.276703_Pf3D7_02";
Pf3D7_02_v3	FLAIR	exon	652049	652989	.	-	41	gene_id "v3:652000"; transcript_id "SRR11094274.365442_Pf3D7_02"; exon_number "0";
Pf3D7_02_v3	FLAIR	transcript	652049	652989	.	-	.	gene_id "v3:652000"; transcript_id "SRR11094274.365442_Pf3D7_02";
Pf3D7_02_v3	FLAIR	exon	664569	665547	.	-	2	gene_id "v3:664000"; transcript_id "SRR11094274.196230_Pf3D7_02"; exon_number "0";
Pf3D7_02_v3	FLAIR	transcript	664569	665547	.	-	.	gene_id "v3:664000"; transcript_id "SRR11094274.196230_Pf3D7_02";
Pf3D7_02_v3	FLAIR	exon	664863	667529	.	-	3	gene_id "v3:664000"; transcript_id "SRR11094274.321753_Pf3D7_02"; exon_number "0";
Pf3D7_02_v3	FLAIR	transcript	664863	667529	.	-	.	gene_id "v3:664000"; transcript_id "SRR11094274.321753_Pf3D7_02";
Pf3D7_02_v3	FLAIR	exon	668491	669047	.	-	25	gene_id "0216200"; transcript_id "PF3D7_0216200.1_PF3D7"; exon_number "0";
Pf3D7_02_v3	FLAIR	transcript	668491	669691	.	-	.	gene_id "0216200"; transcript_id "PF3D7_0216200.1_PF3D7";
Pf3D7_02_v3	FLAIR	exon	669221	669691	.	-	25	gene_id "0216200"; transcript_id "PF3D7_0216200.1_PF3D7"; exon_number "1";
Pf3D7_02_v3	FLAIR	exon	671412	672479	.	+	6	gene_id "v3:671000"; transcript_id "SRR11094274.168419_Pf3D7_02"; exon_number "0";
Pf3D7_02_v3	FLAIR	transcript	671412	672479	.	+	.	gene_id "v3:671000"; transcript_id "SRR11094274.168419_Pf3D7_02";
Pf3D7_02_v3	FLAIR	exon	672900	674567	.	+	44	gene_id "v3:672000"; transcript_id "SRR11094274.196338_Pf3D7_02"; exon_number "0";
Pf3D7_02_v3	FLAIR	transcript	672900	674567	.	+	.	gene_id "v3:672000"; transcript_id "SRR11094274.196338_Pf3D7_02";
Pf3D7_02_v3	FLAIR	exon	675140	677772	.	+	2	gene_id "0216400"; transcript_id "SRR11094274.449885_PF3D7"; exon_number "0";
Pf3D7_02_v3	FLAIR	transcript	675140	677772	.	+	.	gene_id "0216400"; transcript_id "SRR11094274.449885_PF3D7";
Pf3D7_02_v3	FLAIR	exon	676285	677902	.	+	5	gene_id "v3:676000"; transcript_id "SRR11094274.117511_Pf3D7_02"; exon_number "0";
Pf3D7_02_v3	FLAIR	transcript	676285	677902	.	+	.	gene_id "v3:676000"; transcript_id "SRR11094274.117511_Pf3D7_02";
Pf3D7_02_v3	FLAIR	exon	683687	683982	.	-	1	gene_id "v3:683000"; transcript_id "SRR11094274.242449_Pf3D7_02"; exon_number "0";
Pf3D7_02_v3	FLAIR	transcript	683687	684792	.	-	.	gene_id "v3:683000"; transcript_id "SRR11094274.242449_Pf3D7_02";
Pf3D7_02_v3	FLAIR	exon	683947	685053	.	+	1	gene_id "v3:683000"; transcript_id "SRR11094274.42171_Pf3D7_02"; exon_number "0";
Pf3D7_02_v3	FLAIR	transcript	683947	685053	.	+	.	gene_id "v3:683000"; transcript_id "SRR11094274.42171_Pf3D7_02";
Pf3D7_02_v3	FLAIR	exon	684460	684792	.	-	1	gene_id "v3:683000"; transcript_id "SRR11094274.242449_Pf3D7_02"; exon_number "1";
Pf3D7_02_v3	FLAIR	exon	686561	688639	.	+	7	gene_id "0216600"; transcript_id "SRR11094274.155835_PF3D7"; exon_number "0";
Pf3D7_02_v3	FLAIR	transcript	686561	688639	.	+	.	gene_id "0216600"; transcript_id "SRR11094274.155835_PF3D7";
Pf3D7_02_v3	FLAIR	exon	686665	688650	.	+	1	gene_id "v3:686000"; transcript_id "SRR11094274.269239_Pf3D7_02"; exon_number "0";
Pf3D7_02_v3	FLAIR	transcript	686665	689119	.	+	.	gene_id "v3:686000"; transcript_id "SRR11094274.269239_Pf3D7_02";
Pf3D7_02_v3	FLAIR	exon	687991	689125	.	+	5	gene_id "v3:687000"; transcript_id "SRR11094274.296766_Pf3D7_02"; exon_number "0";
Pf3D7_02_v3	FLAIR	transcript	687991	689125	.	+	.	gene_id "v3:687000"; transcript_id "SRR11094274.296766_Pf3D7_02";
Pf3D7_02_v3	FLAIR	exon	688699	689119	.	+	1	gene_id "v3:686000"; transcript_id "SRR11094274.269239_Pf3D7_02"; exon_number "1";
Pf3D7_02_v3	FLAIR	exon	689208	690349	.	-	1	gene_id "v3:689000"; transcript_id "SRR11094274.19664_Pf3D7_02"; exon_number "0";
Pf3D7_02_v3	FLAIR	transcript	689208	690349	.	-	.	gene_id "v3:689000"; transcript_id "SRR11094274.19664_Pf3D7_02";
Pf3D7_02_v3	FLAIR	exon	692078	692401	.	+	5	gene_id "0216700"; transcript_id "SRR11094274.117479_PF3D7"; exon_number "0";
Pf3D7_02_v3	FLAIR	transcript	692078	694053	.	+	.	gene_id "0216700"; transcript_id "SRR11094274.117479_PF3D7";
Pf3D7_02_v3	FLAIR	exon	692805	694053	.	+	5	gene_id "0216700"; transcript_id "SRR11094274.117479_PF3D7"; exon_number "1";
Pf3D7_02_v3	FLAIR	exon	694122	695666	.	+	35	gene_id "v3:694000"; transcript_id "SRR11094274.49319_Pf3D7_02"; exon_number "0";
Pf3D7_02_v3	FLAIR	transcript	694122	695666	.	+	.	gene_id "v3:694000"; transcript_id "SRR11094274.49319_Pf3D7_02";
Pf3D7_02_v3	FLAIR	exon	694739	695946	.	+	2	gene_id "v3:694000"; transcript_id "SRR11094274.37710_Pf3D7_02"; exon_number "0";
Pf3D7_02_v3	FLAIR	transcript	694739	695946	.	+	.	gene_id "v3:694000"; transcript_id "SRR11094274.37710_Pf3D7_02";
Pf3D7_02_v3	FLAIR	exon	695691	695940	.	-	5	gene_id "v3:695000"; transcript_id "SRR11094274.32499_Pf3D7_02"; exon_number "0";
Pf3D7_02_v3	FLAIR	transcript	695691	697316	.	-	.	gene_id "v3:695000"; transcript_id "SRR11094274.32499_Pf3D7_02";
Pf3D7_02_v3	FLAIR	exon	696006	697316	.	-	5	gene_id "v3:695000"; transcript_id "SRR11094274.32499_Pf3D7_02"; exon_number "1";
Pf3D7_02_v3	FLAIR	exon	696439	697014	.	-	14	gene_id "v3:696000"; transcript_id "SRR11094274.153697_Pf3D7_02"; exon_number "0";
Pf3D7_02_v3	FLAIR	transcript	696439	697014	.	-	.	gene_id "v3:696000"; transcript_id "SRR11094274.153697_Pf3D7_02";
Pf3D7_02_v3	FLAIR	exon	701474	703118	.	+	1	gene_id "0216900"; transcript_id "SRR11094274.154657_PF3D7"; exon_number "0";
Pf3D7_02_v3	FLAIR	transcript	701474	703118	.	+	.	gene_id "0216900"; transcript_id "SRR11094274.154657_PF3D7";
Pf3D7_02_v3	FLAIR	exon	702826	702932	.	-	4	gene_id "v3:702000"; transcript_id "SRR11094274.132947_Pf3D7_02"; exon_number "0";
Pf3D7_02_v3	FLAIR	transcript	702826	703203	.	-	.	gene_id "v3:702000"; transcript_id "SRR11094274.132947_Pf3D7_02";
Pf3D7_02_v3	FLAIR	exon	702996	703203	.	-	4	gene_id "v3:702000"; transcript_id "SRR11094274.132947_Pf3D7_02"; exon_number "1";
Pf3D7_02_v3	FLAIR	exon	703087	703202	.	-	27	gene_id "0217000"; transcript_id "SRR11094274.424432_PF3D7"; exon_number "0";
Pf3D7_02_v3	FLAIR	transcript	703087	704280	.	-	.	gene_id "0217000"; transcript_id "SRR11094274.424432_PF3D7";
Pf3D7_02_v3	FLAIR	exon	703291	703795	.	-	27	gene_id "0217000"; transcript_id "SRR11094274.424432_PF3D7"; exon_number "1";
Pf3D7_02_v3	FLAIR	exon	704045	704280	.	-	27	gene_id "0217000"; transcript_id "SRR11094274.424432_PF3D7"; exon_number "2";
Pf3D7_02_v3	FLAIR	exon	707727	708671	.	+	1	gene_id "v3:707000"; transcript_id "SRR11094274.171748_Pf3D7_02"; exon_number "0";
Pf3D7_02_v3	FLAIR	transcript	707727	709846	.	+	.	gene_id "v3:707000"; transcript_id "SRR11094274.171748_Pf3D7_02";
Pf3D7_02_v3	FLAIR	exon	708152	709576	.	+	9	gene_id "v3:708000"; transcript_id "SRR11094274.422831_Pf3D7_02"; exon_number "0";
Pf3D7_02_v3	FLAIR	transcript	708152	709576	.	+	.	gene_id "v3:708000"; transcript_id "SRR11094274.422831_Pf3D7_02";
Pf3D7_02_v3	FLAIR	exon	708608	709835	.	+	1	gene_id "v3:708000"; transcript_id "SRR11094274.39885_Pf3D7_02"; exon_number "0";
Pf3D7_02_v3	FLAIR	transcript	708608	709835	.	+	.	gene_id "v3:708000"; transcript_id "SRR11094274.39885_Pf3D7_02";
Pf3D7_02_v3	FLAIR	exon	709017	709846	.	+	1	gene_id "v3:707000"; transcript_id "SRR11094274.171748_Pf3D7_02"; exon_number "1";
Pf3D7_02_v3	FLAIR	exon	709298	710149	.	-	3	gene_id "v3:709000"; transcript_id "SRR11094274.284482_Pf3D7_02"; exon_number "0";
Pf3D7_02_v3	FLAIR	transcript	709298	710149	.	-	.	gene_id "v3:709000"; transcript_id "SRR11094274.284482_Pf3D7_02";
Pf3D7_02_v3	FLAIR	exon	715613	716033	.	-	2	gene_id "0217300"; transcript_id "PF3D7_0217300.1_PF3D7"; exon_number "0";
Pf3D7_02_v3	FLAIR	transcript	715613	716553	.	-	.	gene_id "0217300"; transcript_id "PF3D7_0217300.1_PF3D7";
Pf3D7_02_v3	FLAIR	exon	715637	716033	.	-	1	gene_id "0217300"; transcript_id "SRR11094274.188175_PF3D7"; exon_number "0";
Pf3D7_02_v3	FLAIR	transcript	715637	717033	.	-	.	gene_id "0217300"; transcript_id "SRR11094274.188175_PF3D7";
Pf3D7_02_v3	FLAIR	exon	716160	716293	.	-	1	gene_id "0217300"; transcript_id "SRR11094274.188175_PF3D7"; exon_number "1";
Pf3D7_02_v3	FLAIR	exon	716160	716293	.	-	2	gene_id "0217300"; transcript_id "PF3D7_0217300.1_PF3D7"; exon_number "1";
Pf3D7_02_v3	FLAIR	exon	716494	716553	.	-	2	gene_id "0217300"; transcript_id "PF3D7_0217300.1_PF3D7"; exon_number "2";
Pf3D7_02_v3	FLAIR	exon	716494	716559	.	-	1	gene_id "0217300"; transcript_id "SRR11094274.188175_PF3D7"; exon_number "2";
Pf3D7_02_v3	FLAIR	exon	716884	717033	.	-	1	gene_id "0217300"; transcript_id "SRR11094274.188175_PF3D7"; exon_number "3";
Pf3D7_02_v3	FLAIR	exon	717466	717784	.	+	1	gene_id "0217400"; transcript_id "PF3D7_0217400.1_PF3D7"; exon_number "0";
Pf3D7_02_v3	FLAIR	transcript	717466	718637	.	+	.	gene_id "0217400"; transcript_id "PF3D7_0217400.1_PF3D7";
Pf3D7_02_v3	FLAIR	exon	717928	718637	.	+	1	gene_id "0217400"; transcript_id "PF3D7_0217400.1_PF3D7"; exon_number "1";
Pf3D7_02_v3	FLAIR	exon	717963	718783	.	+	3	gene_id "v3:717000"; transcript_id "SRR11094274.172855_Pf3D7_02"; exon_number "0";
Pf3D7_02_v3	FLAIR	transcript	717963	718783	.	+	.	gene_id "v3:717000"; transcript_id "SRR11094274.172855_Pf3D7_02";
Pf3D7_02_v3	FLAIR	exon	718005	718627	.	+	1	gene_id "v3:718000"; transcript_id "SRR11094274.283035_Pf3D7_02"; exon_number "0";
Pf3D7_02_v3	FLAIR	transcript	718005	719295	.	+	.	gene_id "v3:718000"; transcript_id "SRR11094274.283035_Pf3D7_02";
Pf3D7_02_v3	FLAIR	exon	718160	718730	.	+	20	gene_id "v3:718000"; transcript_id "SRR11094274.231735_Pf3D7_02"; exon_number "0";
Pf3D7_02_v3	FLAIR	transcript	718160	719293	.	+	.	gene_id "v3:718000"; transcript_id "SRR11094274.231735_Pf3D7_02";
Pf3D7_02_v3	FLAIR	exon	719206	719293	.	+	20	gene_id "v3:718000"; transcript_id "SRR11094274.231735_Pf3D7_02"; exon_number "1";
Pf3D7_02_v3	FLAIR	exon	719206	719295	.	+	1	gene_id "v3:718000"; transcript_id "SRR11094274.283035_Pf3D7_02"; exon_number "1";
Pf3D7_02_v3	FLAIR	exon	720128	720267	.	+	43	gene_id "v3:720000"; transcript_id "SRR11094274.345074_Pf3D7_02"; exon_number "0";
Pf3D7_02_v3	FLAIR	transcript	720128	721051	.	+	.	gene_id "v3:720000"; transcript_id "SRR11094274.345074_Pf3D7_02";
Pf3D7_02_v3	FLAIR	exon	720351	721051	.	+	43	gene_id "v3:720000"; transcript_id "SRR11094274.345074_Pf3D7_02"; exon_number "1";
Pf3D7_02_v3	FLAIR	exon	721551	721654	.	+	22	gene_id "0217500"; transcript_id "PF3D7_0217500.1_PF3D7"; exon_number "0";
Pf3D7_02_v3	FLAIR	transcript	721551	723043	.	+	.	gene_id "0217500"; transcript_id "PF3D7_0217500.1_PF3D7";
Pf3D7_02_v3	FLAIR	exon	721895	721994	.	+	22	gene_id "0217500"; transcript_id "PF3D7_0217500.1_PF3D7"; exon_number "1";
Pf3D7_02_v3	FLAIR	exon	722144	722262	.	+	22	gene_id "0217500"; transcript_id "PF3D7_0217500.1_PF3D7"; exon_number "2";
Pf3D7_02_v3	FLAIR	exon	722395	722472	.	+	22	gene_id "0217500"; transcript_id "PF3D7_0217500.1_PF3D7"; exon_number "3";
Pf3D7_02_v3	FLAIR	exon	722602	723043	.	+	22	gene_id "0217500"; transcript_id "PF3D7_0217500.1_PF3D7"; exon_number "4";
Pf3D7_02_v3	FLAIR	exon	723400	724604	.	-	1	gene_id "0217600"; transcript_id "SRR11094274.251421_PF3D7"; exon_number "0";
Pf3D7_02_v3	FLAIR	transcript	723400	725719	.	-	.	gene_id "0217600"; transcript_id "SRR11094274.251421_PF3D7";
Pf3D7_02_v3	FLAIR	exon	724873	725719	.	-	1	gene_id "0217600"; transcript_id "SRR11094274.251421_PF3D7"; exon_number "1";
Pf3D7_02_v3	FLAIR	exon	726413	728449	.	-	3	gene_id "0217600"; transcript_id "SRR11094274.409808_PF3D7"; exon_number "0";
Pf3D7_02_v3	FLAIR	transcript	726413	728717	.	-	.	gene_id "0217600"; transcript_id "SRR11094274.409808_PF3D7";
Pf3D7_02_v3	FLAIR	exon	728594	728717	.	-	3	gene_id "0217600"; transcript_id "SRR11094274.409808_PF3D7"; exon_number "1";
Pf3D7_02_v3	FLAIR	exon	731265	731387	.	-	2	gene_id "0217700"; transcript_id "PF3D7_0217700.1_PF3D7"; exon_number "0";
Pf3D7_02_v3	FLAIR	transcript	731265	733202	.	-	.	gene_id "0217700"; transcript_id "PF3D7_0217700.1_PF3D7";
Pf3D7_02_v3	FLAIR	exon	731548	731623	.	-	2	gene_id "0217700"; transcript_id "PF3D7_0217700.1_PF3D7"; exon_number "1";
Pf3D7_02_v3	FLAIR	exon	731754	731972	.	-	2	gene_id "0217700"; transcript_id "PF3D7_0217700.1_PF3D7"; exon_number "2";
Pf3D7_02_v3	FLAIR	exon	732171	733202	.	-	2	gene_id "0217700"; transcript_id "PF3D7_0217700.1_PF3D7"; exon_number "3";
Pf3D7_02_v3	FLAIR	exon	733807	733885	.	+	27	gene_id "v3:733000"; transcript_id "SRR11094274.202906_Pf3D7_02"; exon_number "0";
Pf3D7_02_v3	FLAIR	transcript	733807	734850	.	+	.	gene_id "v3:733000"; transcript_id "SRR11094274.202906_Pf3D7_02";
Pf3D7_02_v3	FLAIR	exon	733809	733893	.	+	5	gene_id "v3:733000"; transcript_id "SRR11094274.33988_Pf3D7_02"; exon_number "0";
Pf3D7_02_v3	FLAIR	transcript	733809	734896	.	+	.	gene_id "v3:733000"; transcript_id "SRR11094274.33988_Pf3D7_02";
Pf3D7_02_v3	FLAIR	exon	733922	734955	.	+	1	gene_id "v3:733000"; transcript_id "SRR11094274.455444_Pf3D7_02"; exon_number "0";
Pf3D7_02_v3	FLAIR	transcript	733922	734955	.	+	.	gene_id "v3:733000"; transcript_id "SRR11094274.455444_Pf3D7_02";
Pf3D7_02_v3	FLAIR	exon	734259	734896	.	+	1	gene_id "0217800"; transcript_id "SRR11094274.362739_PF3D7"; exon_number "0";
Pf3D7_02_v3	FLAIR	transcript	734259	734896	.	+	.	gene_id "0217800"; transcript_id "SRR11094274.362739_PF3D7";
Pf3D7_02_v3	FLAIR	exon	734260	734850	.	+	27	gene_id "v3:733000"; transcript_id "SRR11094274.202906_Pf3D7_02"; exon_number "1";
Pf3D7_02_v3	FLAIR	exon	734268	734896	.	+	5	gene_id "v3:733000"; transcript_id "SRR11094274.33988_Pf3D7_02"; exon_number "1";
Pf3D7_02_v3	FLAIR	exon	734746	735052	.	-	39	gene_id "v3:734000"; transcript_id "SRR11094274.287056_Pf3D7_02"; exon_number "0";
Pf3D7_02_v3	FLAIR	transcript	734746	736148	.	-	.	gene_id "v3:734000"; transcript_id "SRR11094274.287056_Pf3D7_02";
Pf3D7_02_v3	FLAIR	exon	734803	737234	.	-	5	gene_id "0217900"; transcript_id "SRR11094274.206381_PF3D7"; exon_number "0";
Pf3D7_02_v3	FLAIR	transcript	734803	737234	.	-	.	gene_id "0217900"; transcript_id "SRR11094274.206381_PF3D7";
Pf3D7_02_v3	FLAIR	exon	735101	736148	.	-	39	gene_id "v3:734000"; transcript_id "SRR11094274.287056_Pf3D7_02"; exon_number "1";
Pf3D7_02_v3	FLAIR	exon	736995	738081	.	-	3	gene_id "v3:736000"; transcript_id "SRR11094274.219533_Pf3D7_02"; exon_number "0";
Pf3D7_02_v3	FLAIR	transcript	736995	738081	.	-	.	gene_id "v3:736000"; transcript_id "SRR11094274.219533_Pf3D7_02";
Pf3D7_02_v3	FLAIR	exon	738316	739149	.	+	24	gene_id "v3:738000"; transcript_id "SRR11094274.18066_Pf3D7_02"; exon_number "0";
Pf3D7_02_v3	FLAIR	transcript	738316	739149	.	+	.	gene_id "v3:738000"; transcript_id "SRR11094274.18066_Pf3D7_02";
Pf3D7_02_v3	FLAIR	exon	738386	738493	.	+	6	gene_id "v3:738000"; transcript_id "SRR11094274.298260_Pf3D7_02"; exon_number "0";
Pf3D7_02_v3	FLAIR	transcript	738386	740337	.	+	.	gene_id "v3:738000"; transcript_id "SRR11094274.298260_Pf3D7_02";
Pf3D7_02_v3	FLAIR	exon	738860	740337	.	+	6	gene_id "v3:738000"; transcript_id "SRR11094274.298260_Pf3D7_02"; exon_number "1";
Pf3D7_02_v3	FLAIR	exon	738956	739610	.	-	22	gene_id "v3:738000"; transcript_id "SRR11094274.426901_Pf3D7_02"; exon_number "0";
Pf3D7_02_v3	FLAIR	transcript	738956	739610	.	-	.	gene_id "v3:738000"; transcript_id "SRR11094274.426901_Pf3D7_02";
Pf3D7_02_v3	FLAIR	exon	739201	740270	.	+	20	gene_id "v3:739000"; transcript_id "SRR11094274.367572_Pf3D7_02"; exon_number "0";
Pf3D7_02_v3	FLAIR	transcript	739201	740270	.	+	.	gene_id "v3:739000"; transcript_id "SRR11094274.367572_Pf3D7_02";
Pf3D7_02_v3	FLAIR	exon	740726	741244	.	+	3	gene_id "v3:740000"; transcript_id "SRR11094274.249813_Pf3D7_02"; exon_number "0";
Pf3D7_02_v3	FLAIR	transcript	740726	741244	.	+	.	gene_id "v3:740000"; transcript_id "SRR11094274.249813_Pf3D7_02";
Pf3D7_02_v3	FLAIR	exon	741170	741831	.	+	2	gene_id "0218100"; transcript_id "PF3D7_0218100.1_PF3D7"; exon_number "0";
Pf3D7_02_v3	FLAIR	transcript	741170	742460	.	+	.	gene_id "0218100"; transcript_id "PF3D7_0218100.1_PF3D7";
Pf3D7_02_v3	FLAIR	exon	741241	741831	.	+	35	gene_id "0218100"; transcript_id "SRR11094274.190911_PF3D7"; exon_number "0";
Pf3D7_02_v3	FLAIR	transcript	741241	742600	.	+	.	gene_id "0218100"; transcript_id "SRR11094274.190911_PF3D7";
Pf3D7_02_v3	FLAIR	exon	741427	742453	.	+	1	gene_id "v3:741000"; transcript_id "SRR11094274.262463_Pf3D7_02"; exon_number "0";
Pf3D7_02_v3	FLAIR	transcript	741427	742453	.	+	.	gene_id "v3:741000"; transcript_id "SRR11094274.262463_Pf3D7_02";
Pf3D7_02_v3	FLAIR	exon	741954	742000	.	+	35	gene_id "0218100"; transcript_id "SRR11094274.190911_PF3D7"; exon_number "1";
Pf3D7_02_v3	FLAIR	exon	741954	742018	.	+	2	gene_id "0218100"; transcript_id "PF3D7_0218100.1_PF3D7"; exon_number "1";
Pf3D7_02_v3	FLAIR	exon	742153	742218	.	+	2	gene_id "0218100"; transcript_id "PF3D7_0218100.1_PF3D7"; exon_number "2";
Pf3D7_02_v3	FLAIR	exon	742153	742218	.	+	35	gene_id "0218100"; transcript_id "SRR11094274.190911_PF3D7"; exon_number "2";
Pf3D7_02_v3	FLAIR	exon	742341	742460	.	+	2	gene_id "0218100"; transcript_id "PF3D7_0218100.1_PF3D7"; exon_number "3";
Pf3D7_02_v3	FLAIR	exon	742341	742600	.	+	35	gene_id "0218100"; transcript_id "SRR11094274.190911_PF3D7"; exon_number "3";
Pf3D7_02_v3	FLAIR	exon	742906	744461	.	-	18	gene_id "v3:742000"; transcript_id "SRR11094274.446490_Pf3D7_02"; exon_number "0";
Pf3D7_02_v3	FLAIR	transcript	742906	744461	.	-	.	gene_id "v3:742000"; transcript_id "SRR11094274.446490_Pf3D7_02";
Pf3D7_02_v3	FLAIR	exon	745342	746524	.	-	12	gene_id "v3:745000"; transcript_id "SRR11094274.226048_Pf3D7_02"; exon_number "0";
Pf3D7_02_v3	FLAIR	transcript	745342	746524	.	-	.	gene_id "v3:745000"; transcript_id "SRR11094274.226048_Pf3D7_02";
Pf3D7_02_v3	FLAIR	exon	747019	747458	.	+	5	gene_id "v3:747000"; transcript_id "SRR11094274.166500_Pf3D7_02"; exon_number "0";
Pf3D7_02_v3	FLAIR	transcript	747019	749788	.	+	.	gene_id "v3:747000"; transcript_id "SRR11094274.166500_Pf3D7_02";
Pf3D7_02_v3	FLAIR	exon	747297	747816	.	-	1	gene_id "0218300"; transcript_id "PF3D7_0218300.1_PF3D7"; exon_number "0";
Pf3D7_02_v3	FLAIR	transcript	747297	749398	.	-	.	gene_id "0218300"; transcript_id "PF3D7_0218300.1_PF3D7";
Pf3D7_02_v3	FLAIR	exon	747776	747840	.	+	5	gene_id "v3:747000"; transcript_id "SRR11094274.166500_Pf3D7_02"; exon_number "1";
Pf3D7_02_v3	FLAIR	exon	747980	748031	.	-	1	gene_id "0218300"; transcript_id "PF3D7_0218300.1_PF3D7"; exon_number "1";
Pf3D7_02_v3	FLAIR	exon	748306	748743	.	-	1	gene_id "0218300"; transcript_id "PF3D7_0218300.1_PF3D7"; exon_number "2";
Pf3D7_02_v3	FLAIR	exon	748331	748526	.	+	5	gene_id "v3:748000"; transcript_id "SRR11094274.161061_Pf3D7_02"; exon_number "0";
Pf3D7_02_v3	FLAIR	transcript	748331	749583	.	+	.	gene_id "v3:748000"; transcript_id "SRR11094274.161061_Pf3D7_02";
Pf3D7_02_v3	FLAIR	exon	748333	748526	.	+	1	gene_id "v3:748000"; transcript_id "SRR11094274.199683_Pf3D7_02"; exon_number "0";
Pf3D7_02_v3	FLAIR	exon	748333	748526	.	+	5	gene_id "v3:747000"; transcript_id "SRR11094274.166500_Pf3D7_02"; exon_number "2";
Pf3D7_02_v3	FLAIR	transcript	748333	749790	.	+	.	gene_id "v3:748000"; transcript_id "SRR11094274.199683_Pf3D7_02";
Pf3D7_02_v3	FLAIR	exon	748678	748793	.	+	1	gene_id "v3:748000"; transcript_id "SRR11094274.199683_Pf3D7_02"; exon_number "1";
Pf3D7_02_v3	FLAIR	exon	748678	748793	.	+	5	gene_id "v3:747000"; transcript_id "SRR11094274.166500_Pf3D7_02"; exon_number "3";
Pf3D7_02_v3	FLAIR	exon	748726	748793	.	+	5	gene_id "v3:748000"; transcript_id "SRR11094274.161061_Pf3D7_02"; exon_number "1";
Pf3D7_02_v3	FLAIR	exon	748776	749891	.	+	1	gene_id "v3:748000"; transcript_id "SRR11094274.156831_Pf3D7_02"; exon_number "0";
Pf3D7_02_v3	FLAIR	transcript	748776	749891	.	+	.	gene_id "v3:748000"; transcript_id "SRR11094274.156831_Pf3D7_02";
Pf3D7_02_v3	FLAIR	exon	749042	749398	.	-	1	gene_id "0218300"; transcript_id "PF3D7_0218300.1_PF3D7"; exon_number "3";
Pf3D7_02_v3	FLAIR	exon	749078	749788	.	+	5	gene_id "v3:747000"; transcript_id "SRR11094274.166500_Pf3D7_02"; exon_number "4";
Pf3D7_02_v3	FLAIR	exon	749081	749790	.	+	1	gene_id "v3:748000"; transcript_id "SRR11094274.199683_Pf3D7_02"; exon_number "2";
Pf3D7_02_v3	FLAIR	exon	749092	749583	.	+	5	gene_id "v3:748000"; transcript_id "SRR11094274.161061_Pf3D7_02"; exon_number "2";
Pf3D7_02_v3	FLAIR	exon	749807	750544	.	-	34	gene_id "v3:749000"; transcript_id "SRR11094274.158810_Pf3D7_02"; exon_number "0";
Pf3D7_02_v3	FLAIR	transcript	749807	750544	.	-	.	gene_id "v3:749000"; transcript_id "SRR11094274.158810_Pf3D7_02";
Pf3D7_02_v3	FLAIR	exon	750106	751231	.	-	1	gene_id "v3:750000"; transcript_id "SRR11094274.420412_Pf3D7_02"; exon_number "0";
Pf3D7_02_v3	FLAIR	transcript	750106	751231	.	-	.	gene_id "v3:750000"; transcript_id "SRR11094274.420412_Pf3D7_02";
Pf3D7_02_v3	FLAIR	exon	752362	752506	.	+	6	gene_id "0218500"; transcript_id "SRR11094274.267289_PF3D7"; exon_number "0";
Pf3D7_02_v3	FLAIR	transcript	752362	753921	.	+	.	gene_id "0218500"; transcript_id "SRR11094274.267289_PF3D7";
Pf3D7_02_v3	FLAIR	exon	752503	753678	.	+	14	gene_id "v3:752000"; transcript_id "SRR11094274.181228_Pf3D7_02"; exon_number "0";
Pf3D7_02_v3	FLAIR	transcript	752503	753678	.	+	.	gene_id "v3:752000"; transcript_id "SRR11094274.181228_Pf3D7_02";
Pf3D7_02_v3	FLAIR	exon	752725	752786	.	+	6	gene_id "0218500"; transcript_id "SRR11094274.267289_PF3D7"; exon_number "1";
Pf3D7_02_v3	FLAIR	exon	752934	753100	.	+	6	gene_id "0218500"; transcript_id "SRR11094274.267289_PF3D7"; exon_number "2";
Pf3D7_02_v3	FLAIR	exon	752961	753100	.	+	1	gene_id "0218500"; transcript_id "PF3D7_0218500.1_PF3D7"; exon_number "0";
Pf3D7_02_v3	FLAIR	transcript	752961	753859	.	+	.	gene_id "0218500"; transcript_id "PF3D7_0218500.1_PF3D7";
Pf3D7_02_v3	FLAIR	exon	753269	753859	.	+	1	gene_id "0218500"; transcript_id "PF3D7_0218500.1_PF3D7"; exon_number "1";
Pf3D7_02_v3	FLAIR	exon	753269	753921	.	+	6	gene_id "0218500"; transcript_id "SRR11094274.267289_PF3D7"; exon_number "3";
Pf3D7_02_v3	FLAIR	exon	760809	762086	.	+	1	gene_id "v3:760000"; transcript_id "SRR11094274.8335_Pf3D7_02"; exon_number "0";
Pf3D7_02_v3	FLAIR	transcript	760809	762086	.	+	.	gene_id "v3:760000"; transcript_id "SRR11094274.8335_Pf3D7_02";
Pf3D7_02_v3	FLAIR	exon	762405	763206	.	+	13	gene_id "v3:762000"; transcript_id "SRR11094274.446265_Pf3D7_02"; exon_number "0";
Pf3D7_02_v3	FLAIR	transcript	762405	763206	.	+	.	gene_id "v3:762000"; transcript_id "SRR11094274.446265_Pf3D7_02";
Pf3D7_02_v3	FLAIR	exon	763132	764872	.	-	9	gene_id "v3:763000"; transcript_id "SRR11094274.66017_Pf3D7_02"; exon_number "0";
Pf3D7_02_v3	FLAIR	transcript	763132	764872	.	-	.	gene_id "v3:763000"; transcript_id "SRR11094274.66017_Pf3D7_02";
Pf3D7_02_v3	FLAIR	exon	764298	764922	.	-	1	gene_id "0218700"; transcript_id "PF3D7_0218700.1_PF3D7"; exon_number "0";
Pf3D7_02_v3	FLAIR	transcript	764298	765530	.	-	.	gene_id "0218700"; transcript_id "PF3D7_0218700.1_PF3D7";
Pf3D7_02_v3	FLAIR	exon	765175	765530	.	-	1	gene_id "0218700"; transcript_id "PF3D7_0218700.1_PF3D7"; exon_number "1";
Pf3D7_02_v3	FLAIR	exon	765976	767129	.	-	4	gene_id "0218800"; transcript_id "SRR11094274.129129_PF3D7"; exon_number "0";
Pf3D7_02_v3	FLAIR	transcript	765976	767129	.	-	.	gene_id "0218800"; transcript_id "SRR11094274.129129_PF3D7";
Pf3D7_02_v3	FLAIR	exon	767774	768044	.	-	4	gene_id "v3:767000"; transcript_id "SRR11094274.363231_Pf3D7_02"; exon_number "0";
Pf3D7_02_v3	FLAIR	transcript	767774	768044	.	-	.	gene_id "v3:767000"; transcript_id "SRR11094274.363231_Pf3D7_02";
Pf3D7_02_v3	FLAIR	exon	770758	771707	.	-	1	gene_id "v3:770000"; transcript_id "SRR11094274.215606_Pf3D7_02"; exon_number "0";
Pf3D7_02_v3	FLAIR	transcript	770758	771707	.	-	.	gene_id "v3:770000"; transcript_id "SRR11094274.215606_Pf3D7_02";
Pf3D7_02_v3	FLAIR	exon	772166	772319	.	+	4	gene_id "0219200"; transcript_id "SRR11094274.301955_PF3D7"; exon_number "0";
Pf3D7_02_v3	FLAIR	transcript	772166	773513	.	+	.	gene_id "0219200"; transcript_id "SRR11094274.301955_PF3D7";
Pf3D7_02_v3	FLAIR	exon	772177	772319	.	+	1	gene_id "0219200"; transcript_id "PF3D7_0219200.1_PF3D7"; exon_number "0";
Pf3D7_02_v3	FLAIR	transcript	772177	773108	.	+	.	gene_id "0219200"; transcript_id "PF3D7_0219200.1_PF3D7";
Pf3D7_02_v3	FLAIR	exon	772191	773047	.	+	3	gene_id "v3:772000"; transcript_id "SRR11094274.209689_Pf3D7_02"; exon_number "0";
Pf3D7_02_v3	FLAIR	transcript	772191	773047	.	+	.	gene_id "v3:772000"; transcript_id "SRR11094274.209689_Pf3D7_02";
Pf3D7_02_v3	FLAIR	exon	772518	773108	.	+	1	gene_id "0219200"; transcript_id "PF3D7_0219200.1_PF3D7"; exon_number "1";
Pf3D7_02_v3	FLAIR	exon	772518	773196	.	+	4	gene_id "0219200"; transcript_id "SRR11094274.301955_PF3D7"; exon_number "1";
Pf3D7_02_v3	FLAIR	exon	773039	774026	.	-	1	gene_id "v3:773000"; transcript_id "SRR11094274.120024_Pf3D7_02"; exon_number "0";
Pf3D7_02_v3	FLAIR	transcript	773039	774026	.	-	.	gene_id "v3:773000"; transcript_id "SRR11094274.120024_Pf3D7_02";
Pf3D7_02_v3	FLAIR	exon	773377	773513	.	+	4	gene_id "0219200"; transcript_id "SRR11094274.301955_PF3D7"; exon_number "2";
Pf3D7_02_v3	FLAIR	exon	774447	774916	.	+	3	gene_id "0219400"; transcript_id "SRR11094274.141945_PF3D7"; exon_number "0";
Pf3D7_02_v3	FLAIR	transcript	774447	776583	.	+	.	gene_id "0219400"; transcript_id "SRR11094274.141945_PF3D7";
Pf3D7_02_v3	FLAIR	exon	774509	774916	.	+	1	gene_id "0219400"; transcript_id "PF3D7_0219400.1_PF3D7"; exon_number "0";
Pf3D7_02_v3	FLAIR	transcript	774509	776335	.	+	.	gene_id "0219400"; transcript_id "PF3D7_0219400.1_PF3D7";
Pf3D7_02_v3	FLAIR	exon	774543	774916	.	+	17	gene_id "0219400"; transcript_id "SRR11094274.62374_PF3D7"; exon_number "0";
Pf3D7_02_v3	FLAIR	exon	774543	774916	.	+	7	gene_id "0219400"; transcript_id "SRR11094274.417666_PF3D7"; exon_number "0";
Pf3D7_02_v3	FLAIR	transcript	774543	776502	.	+	.	gene_id "0219400"; transcript_id "SRR11094274.417666_PF3D7";
Pf3D7_02_v3	FLAIR	transcript	774543	776540	.	+	.	gene_id "0219400"; transcript_id "SRR11094274.62374_PF3D7";
Pf3D7_02_v3	FLAIR	exon	774565	774916	.	+	4	gene_id "0219400"; transcript_id "SRR11094274.93581_PF3D7"; exon_number "0";
Pf3D7_02_v3	FLAIR	transcript	774565	776867	.	+	.	gene_id "0219400"; transcript_id "SRR11094274.93581_PF3D7";
Pf3D7_02_v3	FLAIR	exon	775164	775450	.	+	7	gene_id "0219400"; transcript_id "SRR11094274.417666_PF3D7"; exon_number "1";
Pf3D7_02_v3	FLAIR	exon	775639	775795	.	+	1	gene_id "0219400"; transcript_id "PF3D7_0219400.1_PF3D7"; exon_number "1";
Pf3D7_02_v3	FLAIR	exon	775639	775795	.	+	17	gene_id "0219400"; transcript_id "SRR11094274.62374_PF3D7"; exon_number "1";
Pf3D7_02_v3	FLAIR	exon	775639	775795	.	+	3	gene_id "0219400"; transcript_id "SRR11094274.141945_PF3D7"; exon_number "1";
Pf3D7_02_v3	FLAIR	exon	775639	775795	.	+	4	gene_id "0219400"; transcript_id "SRR11094274.93581_PF3D7"; exon_number "1";
Pf3D7_02_v3	FLAIR	exon	775639	775795	.	+	7	gene_id "0219400"; transcript_id "SRR11094274.417666_PF3D7"; exon_number "2";
Pf3D7_02_v3	FLAIR	exon	775654	775746	.	+	9	gene_id "v3:775000"; transcript_id "SRR11094274.350855_Pf3D7_02"; exon_number "0";
Pf3D7_02_v3	FLAIR	transcript	775654	776515	.	+	.	gene_id "v3:775000"; transcript_id "SRR11094274.350855_Pf3D7_02";
Pf3D7_02_v3	FLAIR	exon	775988	776666	.	+	1	gene_id "v3:775000"; transcript_id "SRR11094274.71056_Pf3D7_02"; exon_number "0";
Pf3D7_02_v3	FLAIR	transcript	775988	776666	.	+	.	gene_id "v3:775000"; transcript_id "SRR11094274.71056_Pf3D7_02";
Pf3D7_02_v3	FLAIR	exon	775990	776335	.	+	1	gene_id "0219400"; transcript_id "PF3D7_0219400.1_PF3D7"; exon_number "2";
Pf3D7_02_v3	FLAIR	exon	775990	776376	.	+	3	gene_id "0219400"; transcript_id "SRR11094274.141945_PF3D7"; exon_number "2";
Pf3D7_02_v3	FLAIR	exon	775990	776377	.	+	17	gene_id "0219400"; transcript_id "SRR11094274.62374_PF3D7"; exon_number "2";
Pf3D7_02_v3	FLAIR	exon	775990	776377	.	+	4	gene_id "0219400"; transcript_id "SRR11094274.93581_PF3D7"; exon_number "2";
Pf3D7_02_v3	FLAIR	exon	775990	776502	.	+	7	gene_id "0219400"; transcript_id "SRR11094274.417666_PF3D7"; exon_number "3";
Pf3D7_02_v3	FLAIR	exon	775990	776515	.	+	9	gene_id "v3:775000"; transcript_id "SRR11094274.350855_Pf3D7_02"; exon_number "1";
Pf3D7_02_v3	FLAIR	exon	776426	776867	.	+	4	gene_id "0219400"; transcript_id "SRR11094274.93581_PF3D7"; exon_number "3";
Pf3D7_02_v3	FLAIR	exon	776432	776540	.	+	17	gene_id "0219400"; transcript_id "SRR11094274.62374_PF3D7"; exon_number "3";
Pf3D7_02_v3	FLAIR	exon	776435	776583	.	+	3	gene_id "0219400"; transcript_id "SRR11094274.141945_PF3D7"; exon_number "3";
Pf3D7_02_v3	FLAIR	exon	776453	777684	.	-	1	gene_id "v3:776000"; transcript_id "SRR11094274.374709_Pf3D7_02"; exon_number "0";
Pf3D7_02_v3	FLAIR	transcript	776453	777684	.	-	.	gene_id "v3:776000"; transcript_id "SRR11094274.374709_Pf3D7_02";
Pf3D7_02_v3	FLAIR	exon	776570	777931	.	-	8	gene_id "v3:776000"; transcript_id "SRR11094274.44170_Pf3D7_02"; exon_number "0";
Pf3D7_02_v3	FLAIR	transcript	776570	777931	.	-	.	gene_id "v3:776000"; transcript_id "SRR11094274.44170_Pf3D7_02";
Pf3D7_02_v3	FLAIR	exon	776923	777369	.	-	21	gene_id "0219500"; transcript_id "PF3D7_0219500.1_PF3D7"; exon_number "0";
Pf3D7_02_v3	FLAIR	transcript	776923	778253	.	-	.	gene_id "0219500"; transcript_id "PF3D7_0219500.1_PF3D7";
Pf3D7_02_v3	FLAIR	exon	777591	778253	.	-	21	gene_id "0219500"; transcript_id "PF3D7_0219500.1_PF3D7"; exon_number "1";
Pf3D7_02_v3	FLAIR	exon	778839	779766	.	-	1	gene_id "v3:778000"; transcript_id "SRR11094274.25484_Pf3D7_02"; exon_number "0";
Pf3D7_02_v3	FLAIR	transcript	778839	779766	.	-	.	gene_id "v3:778000"; transcript_id "SRR11094274.25484_Pf3D7_02";
Pf3D7_02_v3	FLAIR	exon	779049	780481	.	-	28	gene_id "v3:779000"; transcript_id "SRR11094274.94865_Pf3D7_02"; exon_number "0";
Pf3D7_02_v3	FLAIR	transcript	779049	780481	.	-	.	gene_id "v3:779000"; transcript_id "SRR11094274.94865_Pf3D7_02";
Pf3D7_02_v3	FLAIR	exon	783288	784140	.	-	1	gene_id "v3:783000"; transcript_id "SRR11094274.33783_Pf3D7_02"; exon_number "0";
Pf3D7_02_v3	FLAIR	transcript	783288	784140	.	-	.	gene_id "v3:783000"; transcript_id "SRR11094274.33783_Pf3D7_02";
Pf3D7_02_v3	FLAIR	exon	783864	784469	.	-	6	gene_id "0219700"; transcript_id "PF3D7_0219700.1_PF3D7"; exon_number "0";
Pf3D7_02_v3	FLAIR	transcript	783864	784862	.	-	.	gene_id "0219700"; transcript_id "PF3D7_0219700.1_PF3D7";
Pf3D7_02_v3	FLAIR	exon	784688	784862	.	-	6	gene_id "0219700"; transcript_id "PF3D7_0219700.1_PF3D7"; exon_number "1";
Pf3D7_02_v3	FLAIR	exon	786313	787082	.	-	1	gene_id "v3:786000"; transcript_id "SRR11094274.264111_Pf3D7_02"; exon_number "0";
Pf3D7_02_v3	FLAIR	transcript	786313	787082	.	-	.	gene_id "v3:786000"; transcript_id "SRR11094274.264111_Pf3D7_02";
Pf3D7_02_v3	FLAIR	exon	786487	787736	.	-	1	gene_id "0219800"; transcript_id "SRR11094274.206779_PF3D7"; exon_number "0";
Pf3D7_02_v3	FLAIR	transcript	786487	789047	.	-	.	gene_id "0219800"; transcript_id "SRR11094274.206779_PF3D7";
Pf3D7_02_v3	FLAIR	exon	786495	787736	.	-	16	gene_id "0219800"; transcript_id "PF3D7_0219800.1_PF3D7"; exon_number "0";
Pf3D7_02_v3	FLAIR	transcript	786495	788287	.	-	.	gene_id "0219800"; transcript_id "PF3D7_0219800.1_PF3D7";
Pf3D7_02_v3	FLAIR	exon	787848	788287	.	-	16	gene_id "0219800"; transcript_id "PF3D7_0219800.1_PF3D7"; exon_number "1";
Pf3D7_02_v3	FLAIR	exon	787848	788536	.	-	1	gene_id "0219800"; transcript_id "SRR11094274.206779_PF3D7"; exon_number "1";
Pf3D7_02_v3	FLAIR	exon	787873	788536	.	-	33	gene_id "v3:787000"; transcript_id "SRR11094274.248791_Pf3D7_02"; exon_number "0";
Pf3D7_02_v3	FLAIR	transcript	787873	788536	.	-	.	gene_id "v3:787000"; transcript_id "SRR11094274.248791_Pf3D7_02";
Pf3D7_02_v3	FLAIR	exon	788741	789047	.	-	1	gene_id "0219800"; transcript_id "SRR11094274.206779_PF3D7"; exon_number "2";
Pf3D7_02_v3	FLAIR	exon	792797	792993	.	+	10	gene_id "v3:792000"; transcript_id "SRR11094274.40180_Pf3D7_02"; exon_number "0";
Pf3D7_02_v3	FLAIR	transcript	792797	792993	.	+	.	gene_id "v3:792000"; transcript_id "SRR11094274.40180_Pf3D7_02";
Pf3D7_02_v3	FLAIR	exon	801843	802140	.	+	2	gene_id "v3:801000"; transcript_id "SRR11094274.364969_Pf3D7_02"; exon_number "0";
Pf3D7_02_v3	FLAIR	transcript	801843	802140	.	+	.	gene_id "v3:801000"; transcript_id "SRR11094274.364969_Pf3D7_02";
Pf3D7_02_v3	FLAIR	exon	807561	808145	.	+	1	gene_id "v3:807000"; transcript_id "SRR11094274.66207_Pf3D7_02"; exon_number "0";
Pf3D7_02_v3	FLAIR	transcript	807561	808145	.	+	.	gene_id "v3:807000"; transcript_id "SRR11094274.66207_Pf3D7_02";
Pf3D7_02_v3	FLAIR	exon	808393	808942	.	-	2	gene_id "v3:808000"; transcript_id "SRR11094274.199640_Pf3D7_02"; exon_number "0";
Pf3D7_02_v3	FLAIR	transcript	808393	808942	.	-	.	gene_id "v3:808000"; transcript_id "SRR11094274.199640_Pf3D7_02";
Pf3D7_02_v3	FLAIR	exon	808739	809984	.	-	17	gene_id "0220200"; transcript_id "PF3D7_0220200.1_PF3D7"; exon_number "0";
Pf3D7_02_v3	FLAIR	transcript	808739	810938	.	-	.	gene_id "0220200"; transcript_id "PF3D7_0220200.1_PF3D7";
Pf3D7_02_v3	FLAIR	exon	810230	810938	.	-	17	gene_id "0220200"; transcript_id "PF3D7_0220200.1_PF3D7"; exon_number "1";
Pf3D7_02_v3	FLAIR	exon	812414	813206	.	+	8	gene_id "v3:812000"; transcript_id "SRR11094274.234664_Pf3D7_02"; exon_number "0";
Pf3D7_02_v3	FLAIR	transcript	812414	813206	.	+	.	gene_id "v3:812000"; transcript_id "SRR11094274.234664_Pf3D7_02";
Pf3D7_02_v3	FLAIR	exon	813056	813760	.	-	28	gene_id "v3:813000"; transcript_id "SRR11094274.303845_Pf3D7_02"; exon_number "0";
Pf3D7_02_v3	FLAIR	transcript	813056	813760	.	-	.	gene_id "v3:813000"; transcript_id "SRR11094274.303845_Pf3D7_02";
Pf3D7_02_v3	FLAIR	exon	821559	822126	.	+	30	gene_id "v3:821000"; transcript_id "SRR11094274.270571_Pf3D7_02"; exon_number "0";
Pf3D7_02_v3	FLAIR	transcript	821559	822126	.	+	.	gene_id "v3:821000"; transcript_id "SRR11094274.270571_Pf3D7_02";
Pf3D7_02_v3	FLAIR	exon	823312	824397	.	-	1	gene_id "v3:823000"; transcript_id "SRR11094274.388276_Pf3D7_02"; exon_number "0";
Pf3D7_02_v3	FLAIR	transcript	823312	824397	.	-	.	gene_id "v3:823000"; transcript_id "SRR11094274.388276_Pf3D7_02";
Pf3D7_02_v3	FLAIR	exon	830941	831284	.	+	1	gene_id "0220600"; transcript_id "PF3D7_0220600.1_PF3D7"; exon_number "0";
Pf3D7_02_v3	FLAIR	transcript	830941	832830	.	+	.	gene_id "0220600"; transcript_id "PF3D7_0220600.1_PF3D7";
Pf3D7_02_v3	FLAIR	exon	831007	831284	.	+	2	gene_id "0220600"; transcript_id "SRR11094274.166175_PF3D7"; exon_number "0";
Pf3D7_02_v3	FLAIR	transcript	831007	832845	.	+	.	gene_id "0220600"; transcript_id "SRR11094274.166175_PF3D7";
Pf3D7_02_v3	FLAIR	exon	831424	832294	.	+	2	gene_id "0220600"; transcript_id "SRR11094274.166175_PF3D7"; exon_number "1";
Pf3D7_02_v3	FLAIR	exon	831424	832830	.	+	1	gene_id "0220600"; transcript_id "PF3D7_0220600.1_PF3D7"; exon_number "1";
Pf3D7_02_v3	FLAIR	exon	832345	832845	.	+	2	gene_id "0220600"; transcript_id "SRR11094274.166175_PF3D7"; exon_number "2";
Pf3D7_02_v3	FLAIR	exon	842303	842512	.	+	12	gene_id "0220800"; transcript_id "SRR11094274.76012_PF3D7"; exon_number "0";
Pf3D7_02_v3	FLAIR	transcript	842303	843504	.	+	.	gene_id "0220800"; transcript_id "SRR11094274.76012_PF3D7";
Pf3D7_02_v3	FLAIR	exon	842647	843504	.	+	12	gene_id "0220800"; transcript_id "SRR11094274.76012_PF3D7"; exon_number "1";
Pf3D7_02_v3	FLAIR	exon	842939	843781	.	+	5	gene_id "v3:842000"; transcript_id "SRR11094274.173284_Pf3D7_02"; exon_number "0";
Pf3D7_02_v3	FLAIR	transcript	842939	843781	.	+	.	gene_id "v3:842000"; transcript_id "SRR11094274.173284_Pf3D7_02";
Pf3D7_02_v3	FLAIR	exon	844108	844660	.	+	19	gene_id "v3:844000"; transcript_id "SRR11094274.169596_Pf3D7_02"; exon_number "0";
Pf3D7_02_v3	FLAIR	transcript	844108	844660	.	+	.	gene_id "v3:844000"; transcript_id "SRR11094274.169596_Pf3D7_02";
Pf3D7_02_v3	FLAIR	exon	854824	855034	.	+	1	gene_id "0221200"; transcript_id "PF3D7_0221200.1_PF3D7"; exon_number "0";
Pf3D7_02_v3	FLAIR	transcript	854824	856305	.	+	.	gene_id "0221200"; transcript_id "PF3D7_0221200.1_PF3D7";
Pf3D7_02_v3	FLAIR	exon	855187	856305	.	+	1	gene_id "0221200"; transcript_id "PF3D7_0221200.1_PF3D7"; exon_number "1";
Pf3D7_02_v3	FLAIR	exon	880935	882092	.	-	1	gene_id "0222200"; transcript_id "PF3D7_0222200.1_PF3D7"; exon_number "0";
Pf3D7_02_v3	FLAIR	transcript	880935	882480	.	-	.	gene_id "0222200"; transcript_id "PF3D7_0222200.1_PF3D7";
Pf3D7_02_v3	FLAIR	exon	882199	882480	.	-	1	gene_id "0222200"; transcript_id "PF3D7_0222200.1_PF3D7"; exon_number "1";
Pf3D7_02_v3	FLAIR	exon	915853	916150	.	+	0	gene_id "v3:915000"; transcript_id "SRR11094274.53086_Pf3D7_02"; exon_number "0";
Pf3D7_02_v3	FLAIR	transcript	915853	916150	.	+	.	gene_id "v3:915000"; transcript_id "SRR11094274.53086_Pf3D7_02";
Pf3D7_02_v3	FLAIR	exon	915974	917536	.	-	1	gene_id "v3:915000"; transcript_id "SRR11094274.63655_Pf3D7_02"; exon_number "0";
Pf3D7_02_v3	FLAIR	transcript	915974	917536	.	-	.	gene_id "v3:915000"; transcript_id "SRR11094274.63655_Pf3D7_02";
Pf3D7_03_v3	FLAIR	exon	42859	44453	.	+	7	gene_id "v3:42000"; transcript_id "SRR11094274.165678_Pf3D7_03"; exon_number "0";
Pf3D7_03_v3	FLAIR	transcript	42859	44453	.	+	.	gene_id "v3:42000"; transcript_id "SRR11094274.165678_Pf3D7_03";
Pf3D7_03_v3	FLAIR	exon	82497	83228	.	-	1	gene_id "0301300"; transcript_id "PF3D7_0301300.1_PF3D7"; exon_number "0";
Pf3D7_03_v3	FLAIR	transcript	82497	83783	.	-	.	gene_id "0301300"; transcript_id "PF3D7_0301300.1_PF3D7";
Pf3D7_03_v3	FLAIR	exon	83420	83783	.	-	1	gene_id "0301300"; transcript_id "PF3D7_0301300.1_PF3D7"; exon_number "1";
Pf3D7_03_v3	FLAIR	exon	84864	85304	.	-	1	gene_id "v3:84000"; transcript_id "SRR11094274.312886_Pf3D7_03"; exon_number "0";
Pf3D7_03_v3	FLAIR	transcript	84864	85304	.	-	.	gene_id "v3:84000"; transcript_id "SRR11094274.312886_Pf3D7_03";
Pf3D7_03_v3	FLAIR	exon	87528	88947	.	-	6	gene_id "v3:87000"; transcript_id "SRR11094274.13111_Pf3D7_03"; exon_number "0";
Pf3D7_03_v3	FLAIR	transcript	87528	88947	.	-	.	gene_id "v3:87000"; transcript_id "SRR11094274.13111_Pf3D7_03";
Pf3D7_03_v3	FLAIR	exon	88017	90281	.	-	1	gene_id "v3:88000"; transcript_id "SRR11094274.227852_Pf3D7_03"; exon_number "0";
Pf3D7_03_v3	FLAIR	transcript	88017	90281	.	-	.	gene_id "v3:88000"; transcript_id "SRR11094274.227852_Pf3D7_03";
Pf3D7_03_v3	FLAIR	exon	90686	91606	.	-	6	gene_id "v3:90000"; transcript_id "SRR11094274.428955_Pf3D7_03"; exon_number "0";
Pf3D7_03_v3	FLAIR	transcript	90686	91606	.	-	.	gene_id "v3:90000"; transcript_id "SRR11094274.428955_Pf3D7_03";
Pf3D7_03_v3	FLAIR	exon	92051	92927	.	-	1	gene_id "v3:92000"; transcript_id "SRR11094274.223455_Pf3D7_03"; exon_number "0";
Pf3D7_03_v3	FLAIR	transcript	92051	92927	.	-	.	gene_id "v3:92000"; transcript_id "SRR11094274.223455_Pf3D7_03";
Pf3D7_03_v3	FLAIR	exon	95467	97338	.	-	1	gene_id "0301700"; transcript_id "PF3D7_0301700.1_PF3D7"; exon_number "0";
Pf3D7_03_v3	FLAIR	transcript	95467	97875	.	-	.	gene_id "0301700"; transcript_id "PF3D7_0301700.1_PF3D7";
Pf3D7_03_v3	FLAIR	exon	97725	97875	.	-	1	gene_id "0301700"; transcript_id "PF3D7_0301700.1_PF3D7"; exon_number "1";
Pf3D7_03_v3	FLAIR	exon	97777	98729	.	-	4	gene_id "v3:97000"; transcript_id "SRR11094274.350630_Pf3D7_03"; exon_number "0";
Pf3D7_03_v3	FLAIR	transcript	97777	98729	.	-	.	gene_id "v3:97000"; transcript_id "SRR11094274.350630_Pf3D7_03";
Pf3D7_03_v3	FLAIR	exon	98836	100094	.	+	2	gene_id "v3:98000"; transcript_id "SRR11094274.205924_Pf3D7_03"; exon_number "0";
Pf3D7_03_v3	FLAIR	transcript	98836	100094	.	+	.	gene_id "v3:98000"; transcript_id "SRR11094274.205924_Pf3D7_03";
Pf3D7_03_v3	FLAIR	exon	103813	104524	.	+	15	gene_id "0301800"; transcript_id "PF3D7_0301800.1_PF3D7"; exon_number "0";
Pf3D7_03_v3	FLAIR	transcript	103813	104922	.	+	.	gene_id "0301800"; transcript_id "PF3D7_0301800.1_PF3D7";
Pf3D7_03_v3	FLAIR	exon	104708	104922	.	+	15	gene_id "0301800"; transcript_id "PF3D7_0301800.1_PF3D7"; exon_number "1";
Pf3D7_03_v3	FLAIR	exon	104763	105481	.	+	5	gene_id "v3:104000"; transcript_id "SRR11094274.314011_Pf3D7_03"; exon_number "0";
Pf3D7_03_v3	FLAIR	transcript	104763	105481	.	+	.	gene_id "v3:104000"; transcript_id "SRR11094274.314011_Pf3D7_03";
Pf3D7_03_v3	FLAIR	exon	104901	105730	.	+	2	gene_id "v3:104000"; transcript_id "SRR11094274.412929_Pf3D7_03"; exon_number "0";
Pf3D7_03_v3	FLAIR	transcript	104901	105730	.	+	.	gene_id "v3:104000"; transcript_id "SRR11094274.412929_Pf3D7_03";
Pf3D7_03_v3	FLAIR	exon	105625	107366	.	-	1	gene_id "0301900"; transcript_id "SRR11094274.219761_PF3D7"; exon_number "0";
Pf3D7_03_v3	FLAIR	transcript	105625	107366	.	-	.	gene_id "0301900"; transcript_id "SRR11094274.219761_PF3D7";
Pf3D7_03_v3	FLAIR	exon	107745	108038	.	-	1	gene_id "0302000"; transcript_id "PF3D7_0302000.1_PF3D7"; exon_number "0";
Pf3D7_03_v3	FLAIR	transcript	107745	109936	.	-	.	gene_id "0302000"; transcript_id "PF3D7_0302000.1_PF3D7";
Pf3D7_03_v3	FLAIR	exon	107753	108559	.	-	34	gene_id "v3:107000"; transcript_id "SRR11094274.49128_Pf3D7_03"; exon_number "0";
Pf3D7_03_v3	FLAIR	transcript	107753	108559	.	-	.	gene_id "v3:107000"; transcript_id "SRR11094274.49128_Pf3D7_03";
Pf3D7_03_v3	FLAIR	exon	108156	109936	.	-	1	gene_id "0302000"; transcript_id "PF3D7_0302000.1_PF3D7"; exon_number "1";
Pf3D7_03_v3	FLAIR	exon	112963	115003	.	+	1	gene_id "v3:112000"; transcript_id "SRR11094274.40190_Pf3D7_03"; exon_number "0";
Pf3D7_03_v3	FLAIR	transcript	112963	115003	.	+	.	gene_id "v3:112000"; transcript_id "SRR11094274.40190_Pf3D7_03";
Pf3D7_03_v3	FLAIR	exon	116282	117382	.	+	3	gene_id "v3:116000"; transcript_id "SRR11094274.135996_Pf3D7_03"; exon_number "0";
Pf3D7_03_v3	FLAIR	transcript	116282	117382	.	+	.	gene_id "v3:116000"; transcript_id "SRR11094274.135996_Pf3D7_03";
Pf3D7_03_v3	FLAIR	exon	117103	117697	.	+	19	gene_id "v3:117000"; transcript_id "SRR11094274.393887_Pf3D7_03"; exon_number "0";
Pf3D7_03_v3	FLAIR	transcript	117103	117697	.	+	.	gene_id "v3:117000"; transcript_id "SRR11094274.393887_Pf3D7_03";
Pf3D7_03_v3	FLAIR	exon	117444	118443	.	+	29	gene_id "v3:117000"; transcript_id "SRR11094274.451905_Pf3D7_03"; exon_number "0";
Pf3D7_03_v3	FLAIR	transcript	117444	118443	.	+	.	gene_id "v3:117000"; transcript_id "SRR11094274.451905_Pf3D7_03";
Pf3D7_03_v3	FLAIR	exon	120428	120986	.	+	1	gene_id "0302200"; transcript_id "SRR11094274.52670_PF3D7"; exon_number "0";
Pf3D7_03_v3	FLAIR	transcript	120428	123634	.	+	.	gene_id "0302200"; transcript_id "SRR11094274.52670_PF3D7";
Pf3D7_03_v3	FLAIR	exon	121098	121151	.	+	1	gene_id "0302200"; transcript_id "SRR11094274.52670_PF3D7"; exon_number "1";
Pf3D7_03_v3	FLAIR	exon	121261	121323	.	+	1	gene_id "0302200"; transcript_id "SRR11094274.52670_PF3D7"; exon_number "2";
Pf3D7_03_v3	FLAIR	exon	121462	121572	.	+	1	gene_id "0302200"; transcript_id "SRR11094274.52670_PF3D7"; exon_number "3";
Pf3D7_03_v3	FLAIR	exon	121702	121887	.	+	1	gene_id "0302200"; transcript_id "SRR11094274.52670_PF3D7"; exon_number "4";
Pf3D7_03_v3	FLAIR	exon	121986	122144	.	+	1	gene_id "0302200"; transcript_id "SRR11094274.52670_PF3D7"; exon_number "5";
Pf3D7_03_v3	FLAIR	exon	122290	123056	.	+	1	gene_id "0302200"; transcript_id "SRR11094274.52670_PF3D7"; exon_number "6";
Pf3D7_03_v3	FLAIR	exon	123263	123634	.	+	1	gene_id "0302200"; transcript_id "SRR11094274.52670_PF3D7"; exon_number "7";
Pf3D7_03_v3	FLAIR	exon	135150	135904	.	+	60	gene_id "v3:135000"; transcript_id "SRR11094274.77227_Pf3D7_03"; exon_number "0";
Pf3D7_03_v3	FLAIR	transcript	135150	135904	.	+	.	gene_id "v3:135000"; transcript_id "SRR11094274.77227_Pf3D7_03";
Pf3D7_03_v3	FLAIR	exon	135492	136273	.	+	1	gene_id "0302500"; transcript_id "SRR11094274.266742_PF3D7"; exon_number "0";
Pf3D7_03_v3	FLAIR	transcript	135492	138726	.	+	.	gene_id "0302500"; transcript_id "SRR11094274.266742_PF3D7";
Pf3D7_03_v3	FLAIR	exon	136370	136945	.	+	1	gene_id "0302500"; transcript_id "SRR11094274.266742_PF3D7"; exon_number "1";
Pf3D7_03_v3	FLAIR	exon	137062	137115	.	+	1	gene_id "0302500"; transcript_id "SRR11094274.266742_PF3D7"; exon_number "2";
Pf3D7_03_v3	FLAIR	exon	137187	137249	.	+	1	gene_id "0302500"; transcript_id "SRR11094274.266742_PF3D7"; exon_number "3";
Pf3D7_03_v3	FLAIR	exon	137394	137504	.	+	1	gene_id "0302500"; transcript_id "SRR11094274.266742_PF3D7"; exon_number "4";
Pf3D7_03_v3	FLAIR	exon	137394	137504	.	+	7	gene_id "0302500"; transcript_id "SRR11094274.314925_PF3D7"; exon_number "0";
Pf3D7_03_v3	FLAIR	transcript	137394	140719	.	+	.	gene_id "0302500"; transcript_id "SRR11094274.314925_PF3D7";
Pf3D7_03_v3	FLAIR	exon	137634	137819	.	+	1	gene_id "0302500"; transcript_id "SRR11094274.266742_PF3D7"; exon_number "5";
Pf3D7_03_v3	FLAIR	exon	137634	137819	.	+	7	gene_id "0302500"; transcript_id "SRR11094274.314925_PF3D7"; exon_number "1";
Pf3D7_03_v3	FLAIR	exon	137759	138058	.	+	1	gene_id "0302500"; transcript_id "SRR11094274.345945_PF3D7"; exon_number "0";
Pf3D7_03_v3	FLAIR	transcript	137759	140405	.	+	.	gene_id "0302500"; transcript_id "SRR11094274.345945_PF3D7";
Pf3D7_03_v3	FLAIR	exon	137770	137995	.	-	1	gene_id "v3:137000"; transcript_id "SRR11094274.437362_Pf3D7_03"; exon_number "0";
Pf3D7_03_v3	FLAIR	transcript	137770	139575	.	-	.	gene_id "v3:137000"; transcript_id "SRR11094274.437362_Pf3D7_03";
Pf3D7_03_v3	FLAIR	exon	137900	138058	.	+	1	gene_id "0302500"; transcript_id "SRR11094274.266742_PF3D7"; exon_number "6";
Pf3D7_03_v3	FLAIR	exon	137900	138058	.	+	7	gene_id "0302500"; transcript_id "SRR11094274.314925_PF3D7"; exon_number "2";
Pf3D7_03_v3	FLAIR	exon	138206	138726	.	+	1	gene_id "0302500"; transcript_id "SRR11094274.266742_PF3D7"; exon_number "7";
Pf3D7_03_v3	FLAIR	exon	138206	138972	.	+	7	gene_id "0302500"; transcript_id "SRR11094274.314925_PF3D7"; exon_number "3";
Pf3D7_03_v3	FLAIR	exon	138206	140405	.	+	1	gene_id "0302500"; transcript_id "SRR11094274.345945_PF3D7"; exon_number "1";
Pf3D7_03_v3	FLAIR	exon	138261	138941	.	-	1	gene_id "v3:137000"; transcript_id "SRR11094274.437362_Pf3D7_03"; exon_number "1";
Pf3D7_03_v3	FLAIR	exon	139179	139575	.	-	1	gene_id "v3:137000"; transcript_id "SRR11094274.437362_Pf3D7_03"; exon_number "2";
Pf3D7_03_v3	FLAIR	exon	139179	140719	.	+	7	gene_id "0302500"; transcript_id "SRR11094274.314925_PF3D7"; exon_number "4";
Pf3D7_03_v3	FLAIR	exon	140033	141066	.	+	55	gene_id "v3:140000"; transcript_id "SRR11094274.246864_Pf3D7_03"; exon_number "0";
Pf3D7_03_v3	FLAIR	transcript	140033	141066	.	+	.	gene_id "v3:140000"; transcript_id "SRR11094274.246864_Pf3D7_03";
Pf3D7_03_v3	FLAIR	exon	141358	143135	.	+	4	gene_id "v3:141000"; transcript_id "SRR11094274.82424_Pf3D7_03"; exon_number "0";
Pf3D7_03_v3	FLAIR	transcript	141358	143135	.	+	.	gene_id "v3:141000"; transcript_id "SRR11094274.82424_Pf3D7_03";
Pf3D7_03_v3	FLAIR	exon	142825	143598	.	+	1	gene_id "v3:142000"; transcript_id "SRR11094274.282687_Pf3D7_03"; exon_number "0";
Pf3D7_03_v3	FLAIR	transcript	142825	143598	.	+	.	gene_id "v3:142000"; transcript_id "SRR11094274.282687_Pf3D7_03";
Pf3D7_03_v3	FLAIR	exon	144943	146149	.	+	5	gene_id "v3:144000"; transcript_id "SRR11094274.146250_Pf3D7_03"; exon_number "0";
Pf3D7_03_v3	FLAIR	transcript	144943	146149	.	+	.	gene_id "v3:144000"; transcript_id "SRR11094274.146250_Pf3D7_03";
Pf3D7_03_v3	FLAIR	exon	146024	146659	.	-	11	gene_id "0302700"; transcript_id "PF3D7_0302700.1_PF3D7"; exon_number "0";
Pf3D7_03_v3	FLAIR	transcript	146024	147231	.	-	.	gene_id "0302700"; transcript_id "PF3D7_0302700.1_PF3D7";
Pf3D7_03_v3	FLAIR	exon	146065	146659	.	-	44	gene_id "0302700"; transcript_id "SRR11094274.137489_PF3D7"; exon_number "0";
Pf3D7_03_v3	FLAIR	transcript	146065	147114	.	-	.	gene_id "0302700"; transcript_id "SRR11094274.137489_PF3D7";
Pf3D7_03_v3	FLAIR	exon	146735	146871	.	-	44	gene_id "0302700"; transcript_id "SRR11094274.137489_PF3D7"; exon_number "1";
Pf3D7_03_v3	FLAIR	exon	146770	146871	.	-	11	gene_id "0302700"; transcript_id "PF3D7_0302700.1_PF3D7"; exon_number "1";
Pf3D7_03_v3	FLAIR	exon	146988	147114	.	-	44	gene_id "0302700"; transcript_id "SRR11094274.137489_PF3D7"; exon_number "2";
Pf3D7_03_v3	FLAIR	exon	146988	147231	.	-	11	gene_id "0302700"; transcript_id "PF3D7_0302700.1_PF3D7"; exon_number "2";
Pf3D7_03_v3	FLAIR	exon	147786	149541	.	-	1	gene_id "0302800"; transcript_id "SRR11094274.417641_PF3D7"; exon_number "0";
Pf3D7_03_v3	FLAIR	transcript	147786	149541	.	-	.	gene_id "0302800"; transcript_id "SRR11094274.417641_PF3D7";
Pf3D7_03_v3	FLAIR	exon	151562	152071	.	-	1	gene_id "v3:151000"; transcript_id "SRR11094274.252846_Pf3D7_03"; exon_number "0";
Pf3D7_03_v3	FLAIR	transcript	151562	152071	.	-	.	gene_id "v3:151000"; transcript_id "SRR11094274.252846_Pf3D7_03";
Pf3D7_03_v3	FLAIR	exon	151844	152242	.	-	1	gene_id "v3:151000"; transcript_id "SRR11094274.102679_Pf3D7_03"; exon_number "0";
Pf3D7_03_v3	FLAIR	transcript	151844	152242	.	-	.	gene_id "v3:151000"; transcript_id "SRR11094274.102679_Pf3D7_03";
Pf3D7_03_v3	FLAIR	exon	151961	152245	.	-	50	gene_id "0302900"; transcript_id "PF3D7_0302900.1_PF3D7"; exon_number "0";
Pf3D7_03_v3	FLAIR	transcript	151961	154164	.	-	.	gene_id "0302900"; transcript_id "PF3D7_0302900.1_PF3D7";
Pf3D7_03_v3	FLAIR	exon	152362	152454	.	-	50	gene_id "0302900"; transcript_id "PF3D7_0302900.1_PF3D7"; exon_number "1";
Pf3D7_03_v3	FLAIR	exon	152553	154164	.	-	50	gene_id "0302900"; transcript_id "PF3D7_0302900.1_PF3D7"; exon_number "2";
Pf3D7_03_v3	FLAIR	exon	153277	155022	.	-	12	gene_id "v3:153000"; transcript_id "SRR11094274.115580_Pf3D7_03"; exon_number "0";
Pf3D7_03_v3	FLAIR	transcript	153277	155022	.	-	.	gene_id "v3:153000"; transcript_id "SRR11094274.115580_Pf3D7_03";
Pf3D7_03_v3	FLAIR	exon	158037	158993	.	+	5	gene_id "v3:158000"; transcript_id "SRR11094274.327765_Pf3D7_03"; exon_number "0";
Pf3D7_03_v3	FLAIR	transcript	158037	158993	.	+	.	gene_id "v3:158000"; transcript_id "SRR11094274.327765_Pf3D7_03";
Pf3D7_03_v3	FLAIR	exon	162186	163074	.	-	6	gene_id "v3:162000"; transcript_id "SRR11094274.342185_Pf3D7_03"; exon_number "0";
Pf3D7_03_v3	FLAIR	transcript	162186	163074	.	-	.	gene_id "v3:162000"; transcript_id "SRR11094274.342185_Pf3D7_03";
Pf3D7_03_v3	FLAIR	exon	162545	163389	.	-	1	gene_id "v3:162000"; transcript_id "SRR11094274.202468_Pf3D7_03"; exon_number "0";
Pf3D7_03_v3	FLAIR	transcript	162545	163389	.	-	.	gene_id "v3:162000"; transcript_id "SRR11094274.202468_Pf3D7_03";
Pf3D7_03_v3	FLAIR	exon	170605	172026	.	+	1	gene_id "v3:170000"; transcript_id "SRR11094274.301672_Pf3D7_03"; exon_number "0";
Pf3D7_03_v3	FLAIR	transcript	170605	172026	.	+	.	gene_id "v3:170000"; transcript_id "SRR11094274.301672_Pf3D7_03";
Pf3D7_03_v3	FLAIR	exon	172739	173017	.	+	1	gene_id "0303200"; transcript_id "SRR11094274.155584_PF3D7"; exon_number "0";
Pf3D7_03_v3	FLAIR	transcript	172739	174644	.	+	.	gene_id "0303200"; transcript_id "SRR11094274.155584_PF3D7";
Pf3D7_03_v3	FLAIR	exon	173131	173231	.	+	1	gene_id "0303200"; transcript_id "SRR11094274.155584_PF3D7"; exon_number "1";
Pf3D7_03_v3	FLAIR	exon	173417	173495	.	+	1	gene_id "0303200"; transcript_id "SRR11094274.155584_PF3D7"; exon_number "2";
Pf3D7_03_v3	FLAIR	exon	173598	174670	.	+	2	gene_id "v3:173000"; transcript_id "SRR11094274.263016_Pf3D7_03"; exon_number "0";
Pf3D7_03_v3	FLAIR	transcript	173598	174670	.	+	.	gene_id "v3:173000"; transcript_id "SRR11094274.263016_Pf3D7_03";
Pf3D7_03_v3	FLAIR	exon	174223	174644	.	+	1	gene_id "0303200"; transcript_id "SRR11094274.155584_PF3D7"; exon_number "3";
Pf3D7_03_v3	FLAIR	exon	174723	175453	.	-	37	gene_id "v3:174000"; transcript_id "SRR11094274.133939_Pf3D7_03"; exon_number "0";
Pf3D7_03_v3	FLAIR	transcript	174723	175453	.	-	.	gene_id "v3:174000"; transcript_id "SRR11094274.133939_Pf3D7_03";
Pf3D7_03_v3	FLAIR	exon	175216	175482	.	-	2	gene_id "0303300"; transcript_id "PF3D7_0303300.1_PF3D7"; exon_number "0";
Pf3D7_03_v3	FLAIR	transcript	175216	176085	.	-	.	gene_id "0303300"; transcript_id "PF3D7_0303300.1_PF3D7";
Pf3D7_03_v3	FLAIR	exon	175799	176085	.	-	2	gene_id "0303300"; transcript_id "PF3D7_0303300.1_PF3D7"; exon_number "1";
Pf3D7_03_v3	FLAIR	exon	177818	179130	.	+	2	gene_id "v3:177000"; transcript_id "SRR11094274.26473_Pf3D7_03"; exon_number "0";
Pf3D7_03_v3	FLAIR	transcript	177818	179130	.	+	.	gene_id "v3:177000"; transcript_id "SRR11094274.26473_Pf3D7_03";
Pf3D7_03_v3	FLAIR	exon	177975	179713	.	+	1	gene_id "v3:177000"; transcript_id "SRR11094274.55377_Pf3D7_03"; exon_number "0";
Pf3D7_03_v3	FLAIR	transcript	177975	179713	.	+	.	gene_id "v3:177000"; transcript_id "SRR11094274.55377_Pf3D7_03";
Pf3D7_03_v3	FLAIR	exon	178516	179727	.	+	26	gene_id "0303400"; transcript_id "SRR11094274.174670_PF3D7"; exon_number "0";
Pf3D7_03_v3	FLAIR	transcript	178516	180585	.	+	.	gene_id "0303400"; transcript_id "SRR11094274.174670_PF3D7";
Pf3D7_03_v3	FLAIR	exon	178688	179727	.	+	15	gene_id "0303400"; transcript_id "SRR11094274.134946_PF3D7"; exon_number "0";
Pf3D7_03_v3	FLAIR	transcript	178688	180778	.	+	.	gene_id "0303400"; transcript_id "SRR11094274.134946_PF3D7";
Pf3D7_03_v3	FLAIR	exon	178704	179727	.	+	24	gene_id "0303400"; transcript_id "PF3D7_0303400.1_PF3D7"; exon_number "0";
Pf3D7_03_v3	FLAIR	transcript	178704	181386	.	+	.	gene_id "0303400"; transcript_id "PF3D7_0303400.1_PF3D7";
Pf3D7_03_v3	FLAIR	exon	179022	179842	.	-	7	gene_id "v3:179000"; transcript_id "SRR11094274.190674_Pf3D7_03"; exon_number "0";
Pf3D7_03_v3	FLAIR	transcript	179022	179842	.	-	.	gene_id "v3:179000"; transcript_id "SRR11094274.190674_Pf3D7_03";
Pf3D7_03_v3	FLAIR	exon	179819	179892	.	+	24	gene_id "0303400"; transcript_id "PF3D7_0303400.1_PF3D7"; exon_number "1";
Pf3D7_03_v3	FLAIR	exon	179819	179892	.	+	26	gene_id "0303400"; transcript_id "SRR11094274.174670_PF3D7"; exon_number "1";
Pf3D7_03_v3	FLAIR	exon	179819	180331	.	+	15	gene_id "0303400"; transcript_id "SRR11094274.134946_PF3D7"; exon_number "1";
Pf3D7_03_v3	FLAIR	exon	179845	180331	.	-	18	gene_id "0303400"; transcript_id "SRR11094274.325635_PF3D7"; exon_number "0";
Pf3D7_03_v3	FLAIR	transcript	179845	181194	.	-	.	gene_id "0303400"; transcript_id "SRR11094274.325635_PF3D7";
Pf3D7_03_v3	FLAIR	exon	180035	180075	.	+	24	gene_id "0303400"; transcript_id "PF3D7_0303400.1_PF3D7"; exon_number "2";
Pf3D7_03_v3	FLAIR	exon	180175	180331	.	+	26	gene_id "0303400"; transcript_id "SRR11094274.174670_PF3D7"; exon_number "2";
Pf3D7_03_v3	FLAIR	exon	180216	180331	.	+	24	gene_id "0303400"; transcript_id "PF3D7_0303400.1_PF3D7"; exon_number "3";
Pf3D7_03_v3	FLAIR	exon	180403	180563	.	-	18	gene_id "0303400"; transcript_id "SRR11094274.325635_PF3D7"; exon_number "1";
Pf3D7_03_v3	FLAIR	exon	180436	180563	.	+	15	gene_id "0303400"; transcript_id "SRR11094274.134946_PF3D7"; exon_number "2";
Pf3D7_03_v3	FLAIR	exon	180436	180563	.	+	24	gene_id "0303400"; transcript_id "PF3D7_0303400.1_PF3D7"; exon_number "4";
Pf3D7_03_v3	FLAIR	exon	180436	180585	.	+	26	gene_id "0303400"; transcript_id "SRR11094274.174670_PF3D7"; exon_number "3";
Pf3D7_03_v3	FLAIR	exon	180698	180778	.	+	15	gene_id "0303400"; transcript_id "SRR11094274.134946_PF3D7"; exon_number "3";
Pf3D7_03_v3	FLAIR	exon	180698	180778	.	+	24	gene_id "0303400"; transcript_id "PF3D7_0303400.1_PF3D7"; exon_number "5";
Pf3D7_03_v3	FLAIR	exon	180698	181194	.	-	18	gene_id "0303400"; transcript_id "SRR11094274.325635_PF3D7"; exon_number "2";
Pf3D7_03_v3	FLAIR	exon	180898	180961	.	+	24	gene_id "0303400"; transcript_id "PF3D7_0303400.1_PF3D7"; exon_number "6";
Pf3D7_03_v3	FLAIR	exon	181089	181386	.	+	24	gene_id "0303400"; transcript_id "PF3D7_0303400.1_PF3D7"; exon_number "7";
Pf3D7_03_v3	FLAIR	exon	189314	189811	.	+	1	gene_id "v3:189000"; transcript_id "SRR11094274.312091_Pf3D7_03"; exon_number "0";
Pf3D7_03_v3	FLAIR	transcript	189314	189811	.	+	.	gene_id "v3:189000"; transcript_id "SRR11094274.312091_Pf3D7_03";
Pf3D7_03_v3	FLAIR	exon	190627	191036	.	+	42	gene_id "v3:190000"; transcript_id "SRR11094274.104342_Pf3D7_03"; exon_number "0";
Pf3D7_03_v3	FLAIR	transcript	190627	191036	.	+	.	gene_id "v3:190000"; transcript_id "SRR11094274.104342_Pf3D7_03";
Pf3D7_03_v3	FLAIR	exon	190956	191388	.	-	5	gene_id "v3:190000"; transcript_id "SRR11094274.180004_Pf3D7_03"; exon_number "0";
Pf3D7_03_v3	FLAIR	transcript	190956	191388	.	-	.	gene_id "v3:190000"; transcript_id "SRR11094274.180004_Pf3D7_03";
Pf3D7_03_v3	FLAIR	exon	193383	194765	.	+	4	gene_id "v3:193000"; transcript_id "SRR11094274.257872_Pf3D7_03"; exon_number "0";
Pf3D7_03_v3	FLAIR	transcript	193383	194765	.	+	.	gene_id "v3:193000"; transcript_id "SRR11094274.257872_Pf3D7_03";
Pf3D7_03_v3	FLAIR	exon	194052	195061	.	+	1	gene_id "v3:194000"; transcript_id "SRR11094274.250648_Pf3D7_03"; exon_number "0";
Pf3D7_03_v3	FLAIR	transcript	194052	195061	.	+	.	gene_id "v3:194000"; transcript_id "SRR11094274.250648_Pf3D7_03";
Pf3D7_03_v3	FLAIR	exon	194441	196404	.	+	5	gene_id "0303800"; transcript_id "SRR11094274.356402_PF3D7"; exon_number "0";
Pf3D7_03_v3	FLAIR	transcript	194441	196404	.	+	.	gene_id "0303800"; transcript_id "SRR11094274.356402_PF3D7";
Pf3D7_03_v3	FLAIR	exon	206705	208305	.	-	1	gene_id "v3:206000"; transcript_id "SRR11094274.425094_Pf3D7_03"; exon_number "0";
Pf3D7_03_v3	FLAIR	transcript	206705	208305	.	-	.	gene_id "v3:206000"; transcript_id "SRR11094274.425094_Pf3D7_03";
Pf3D7_03_v3	FLAIR	exon	210798	211291	.	-	1	gene_id "v3:210000"; transcript_id "SRR11094274.399590_Pf3D7_03"; exon_number "0";
Pf3D7_03_v3	FLAIR	transcript	210798	211668	.	-	.	gene_id "v3:210000"; transcript_id "SRR11094274.399590_Pf3D7_03";
Pf3D7_03_v3	FLAIR	exon	211441	211668	.	-	1	gene_id "v3:210000"; transcript_id "SRR11094274.399590_Pf3D7_03"; exon_number "1";
Pf3D7_03_v3	FLAIR	exon	215336	216899	.	+	7	gene_id "v3:215000"; transcript_id "SRR11094274.400594_Pf3D7_03"; exon_number "0";
Pf3D7_03_v3	FLAIR	transcript	215336	216899	.	+	.	gene_id "v3:215000"; transcript_id "SRR11094274.400594_Pf3D7_03";
Pf3D7_03_v3	FLAIR	exon	217646	218837	.	+	1	gene_id "v3:217000"; transcript_id "SRR11094274.150445_Pf3D7_03"; exon_number "0";
Pf3D7_03_v3	FLAIR	transcript	217646	218837	.	+	.	gene_id "v3:217000"; transcript_id "SRR11094274.150445_Pf3D7_03";
Pf3D7_03_v3	FLAIR	exon	217664	218153	.	+	1	gene_id "0304400"; transcript_id "PF3D7_0304400.1_PF3D7"; exon_number "0";
Pf3D7_03_v3	FLAIR	transcript	217664	218838	.	+	.	gene_id "0304400"; transcript_id "PF3D7_0304400.1_PF3D7";
Pf3D7_03_v3	FLAIR	exon	218324	219529	.	-	1	gene_id "0304500"; transcript_id "SRR11094274.363934_PF3D7"; exon_number "0";
Pf3D7_03_v3	FLAIR	transcript	218324	220288	.	-	.	gene_id "0304500"; transcript_id "SRR11094274.363934_PF3D7";
Pf3D7_03_v3	FLAIR	exon	218388	218838	.	+	1	gene_id "0304400"; transcript_id "PF3D7_0304400.1_PF3D7"; exon_number "1";
Pf3D7_03_v3	FLAIR	exon	218817	219320	.	-	11	gene_id "0304500"; transcript_id "SRR11094274.358144_PF3D7"; exon_number "0";
Pf3D7_03_v3	FLAIR	transcript	218817	220278	.	-	.	gene_id "0304500"; transcript_id "SRR11094274.358144_PF3D7";
Pf3D7_03_v3	FLAIR	exon	218849	219320	.	-	1	gene_id "0304500"; transcript_id "SRR11094274.189115_PF3D7"; exon_number "0";
Pf3D7_03_v3	FLAIR	exon	218849	219320	.	-	3	gene_id "0304500"; transcript_id "PF3D7_0304500.1_PF3D7"; exon_number "0";
Pf3D7_03_v3	FLAIR	transcript	218849	219804	.	-	.	gene_id "0304500"; transcript_id "PF3D7_0304500.1_PF3D7";
Pf3D7_03_v3	FLAIR	transcript	218849	220214	.	-	.	gene_id "0304500"; transcript_id "SRR11094274.189115_PF3D7";
Pf3D7_03_v3	FLAIR	exon	219431	219529	.	-	1	gene_id "0304500"; transcript_id "SRR11094274.189115_PF3D7"; exon_number "1";
Pf3D7_03_v3	FLAIR	exon	219431	219529	.	-	11	gene_id "0304500"; transcript_id "SRR11094274.358144_PF3D7"; exon_number "1";
Pf3D7_03_v3	FLAIR	exon	219431	219529	.	-	3	gene_id "0304500"; transcript_id "PF3D7_0304500.1_PF3D7"; exon_number "1";
Pf3D7_03_v3	FLAIR	exon	219660	219804	.	-	3	gene_id "0304500"; transcript_id "PF3D7_0304500.1_PF3D7"; exon_number "2";
Pf3D7_03_v3	FLAIR	exon	219660	219963	.	-	11	gene_id "0304500"; transcript_id "SRR11094274.358144_PF3D7"; exon_number "2";
Pf3D7_03_v3	FLAIR	exon	219660	220288	.	-	1	gene_id "0304500"; transcript_id "SRR11094274.363934_PF3D7"; exon_number "1";
Pf3D7_03_v3	FLAIR	exon	219704	219963	.	-	1	gene_id "0304500"; transcript_id "SRR11094274.189115_PF3D7"; exon_number "2";
Pf3D7_03_v3	FLAIR	exon	220034	220214	.	-	1	gene_id "0304500"; transcript_id "SRR11094274.189115_PF3D7"; exon_number "3";
Pf3D7_03_v3	FLAIR	exon	220034	220278	.	-	11	gene_id "0304500"; transcript_id "SRR11094274.358144_PF3D7"; exon_number "3";
Pf3D7_03_v3	FLAIR	exon	220905	221770	.	-	10	gene_id "v3:220000"; transcript_id "SRR11094274.134598_Pf3D7_03"; exon_number "0";
Pf3D7_03_v3	FLAIR	transcript	220905	221770	.	-	.	gene_id "v3:220000"; transcript_id "SRR11094274.134598_Pf3D7_03";
Pf3D7_03_v3	FLAIR	exon	223446	225161	.	-	28	gene_id "v3:223000"; transcript_id "SRR11094274.425336_Pf3D7_03"; exon_number "0";
Pf3D7_03_v3	FLAIR	transcript	223446	225161	.	-	.	gene_id "v3:223000"; transcript_id "SRR11094274.425336_Pf3D7_03";
Pf3D7_03_v3	FLAIR	exon	226880	227517	.	+	9	gene_id "v3:226000"; transcript_id "SRR11094274.276793_Pf3D7_03"; exon_number "0";
[truncated: 29,523 more rows]
